# Supplementary material for: NAE1-mediated neddylation coordinates ubiquitination regulation of meiotic recombination during spermatogenesis
Source: Theranostics. 2025 Feb 10;15(7):3122–42. doi: 10.7150/thno.107843 (PMC11898277; doi:10.7150/thno.107843)
Supplement: Supplementary file 1 — Supplementary figures and tables. [file thnov15p3122s1.zip]

Archive with 4 entries (4 files):
- Supplementary_Data-revision.pdf
- Table S3.xlsx
- Table S4.xlsx
- Table S5.xlsx
