# Supplementary material for: NAE1-mediated neddylation coordinates ubiquitination regulation of meiotic recombination during spermatogenesis
Source: Theranostics. 2025 Feb 10;15(7):3122–42. doi: 10.7150/thno.107843 (PMC11898277; doi:10.7150/thno.107843)
Supplement: Supplementary file 1 — Supplementary figures and tables. [file thnov15p3122s1.zip › Table S3.xlsx]

## Sheet: Sheet
1	sample lD	Estimated Number of Cells	Unique Reads in Cells Mapped to Gene	Fraction of Unique Reads in Cells	Mean Reads per cell Cell	Median Reads per cell Cell	UMls in Cells	Mean UMI per Cell	Median UMI per Cell	Mean Gene per Cell	Median Gene per Cell	Total Gene Detected
2	CK01	9093	348000000	0.722513	38323	25093	70085832	7707	5075	2527	2174	23902
3	CK02	9102	3.28E+08	0.890739	36004	24594	1.05E+08	11577	7942	3303	2926	24253
4	WT1	10394	3.91E+08	0.931518	37571	21652	1.61E+08	15504	9036	3699	3257	25588
5	WT2	10487	3.65E+08	0.927035	34800	23055	1.38E+08	13193	8758	3594	3156	25398
