# Supplementary material for: NAE1-mediated neddylation coordinates ubiquitination regulation of meiotic recombination during spermatogenesis
Source: Theranostics. 2025 Feb 10;15(7):3122–42. doi: 10.7150/thno.107843 (PMC11898277; doi:10.7150/thno.107843)
Supplement: Supplementary file 1 — Supplementary figures and tables. [file thnov15p3122s1.zip › Table S4.xlsx]

## Sheet: Result
ID	Gene_name	logFC	AveExpr	t	P.Value	adj.P.Val	B	significant	WT_IgG1	WT_IgG2	WT-IP1	WT-IP2	WT-IP3	WT-IP4
Pacs2	phosphofurin acidic cluster sorting protein 2	5.32647	27.5072	37.8004	8.78059e-09	8.17155e-06	10.6028	TRUE	1.59532e+07	1.66048e+07	6.77902e+08	6.64511e+08	6.55879e+08	6.1572e+08
Nedd8	neural precursor cell expressed, developmentally down-regulated gene 8	6.88426	24.9917	35.3459	1.34844e-08	8.17155e-06	10.3062	TRUE	1.2038e+06	1.59505e+06	1.78888e+08	1.38921e+08	1.76754e+08	1.63462e+08
Pacs1	phosphofurin acidic cluster sorting protein 1	5.06354	29.7857	32.8071	2.17044e-08	8.76857e-06	9.95876	TRUE	8.81881e+07	9.01576e+07	3355331695	2.9409e+09	2.93222e+09	2.73224e+09
Plekha7	pleckstrin homology domain containing, family A member 7	-5.54336	26.202	-30.5334	3.43231e-08	9.62652e-06	9.60671	FALSE	1.1551e+09	8.66027e+08	2.32607e+07	2.2455e+07	2.07002e+07	1.95668e+07
Map1b	microtubule-associated protein 1B	4.91205	29.4715	29.4602	4.31198e-08	9.62652e-06	9.42529	TRUE	8.45634e+07	6.99618e+07	2.49214e+09	2077158753	2447562535	2269913737
Dcp1a	decapping mRNA 1A	5.42857	26.7315	29.0016	4.7656e-08	9.62652e-06	9.34451	TRUE	9.55296e+06	8.60845e+06	441068405	3.65951e+08	4.39154e+08	3.28268e+08
Cgnl1	cingulin-like 1	5.18059	25.6958	26.5344	8.39612e-08	1.45373e-05	8.87326	TRUE	5.97911e+06	4.11555e+06	1.8771e+08	1.90796e+08	1.74744e+08	1.67388e+08
Copb1	coatomer protein complex, subunit beta 1	3.1096	24.8963	22.4534	2.4271e-07	3.67705e-05	7.93176	TRUE	7.32705e+06	7.51642e+06	6.58662e+07	6.56679e+07	6.28089e+07	6.1969e+07
Edc3	enhancer of mRNA decapping 3	4.97105	26.8593	21.1724	3.52275e-07	4.74397e-05	7.58525	TRUE	1.413e+07	1.06052e+07	4.61055e+08	3.29594e+08	444686918	3.2157e+08
Scyl1	SCY1-like 1 (S. cerevisiae)	5.97728	29.1382	20.7539	3.9977e-07	4.84521e-05	7.46589	TRUE	5.33294e+07	2.61117e+07	2458574142	2232189180	2488064744	2.23714e+09
Yes1	YES proto-oncogene 1, Src family tyrosine kinase	3.60311	24.6214	19.9457	5.14064e-07	5.66405e-05	7.22612	TRUE	4.60377e+06	5.17943e+06	6.35584e+07	6.29867e+07	6.35283e+07	4.87503e+07
Arf4	ADP-ribosylation factor 4	2.92528	23.4819	19.2152	6.50868e-07	6.57377e-05	6.99827	TRUE	2.80731e+06	3.27432e+06	2.30636e+07	2.14625e+07	2.41932e+07	2.34914e+07
Cul9	cullin 9	2.75526	25.9969	18.3391	8.73964e-07	8.14803e-05	6.71	TRUE	1.90867e+07	1.84119e+07	1.39999e+08	1.19422e+08	1.27916e+08	1.20002e+08
Snw1	SNW domain containing 1	-2.51194	24.9189	-17.5287	1.16218e-06	9.57008e-05	6.4276	FALSE	9.78657e+07	1.04777e+08	1.7591e+07	1.67513e+07	1.87145e+07	1.80135e+07
Wdr37	WD repeat domain 37	5.49766	29.6716	17.476	1.18442e-06	9.57008e-05	6.4087	TRUE	4.53739e+07	1.00154e+08	3.07779e+09	2752135599	3317365536	3.06265e+09
Fga	fibrinogen alpha chain	-3.82795	23.2279	-16.594	1.64088e-06	0.000124297	6.08137	FALSE	5.86065e+07	5.66345e+07	5.59005e+06	3.848e+06	3.46582e+06	3.63317e+06
Copg2	coatomer protein complex, subunit gamma 2	3.19642	26.3933	16.3092	1.82949e-06	0.000130432	5.9712	TRUE	2.11232e+07	1.91697e+07	2.03701e+08	1.58072e+08	2.19322e+08	1.63942e+08
Arcn1	archain 1	2.54673	25.4177	15.403	2.6191e-06	0.000174895	5.60489	TRUE	1.37588e+07	1.3875e+07	8.40776e+07	8.48356e+07	8.69631e+07	6.84851e+07
Lig3	ligase III, DNA, ATP-dependent	4.35602	24.0976	15.2008	2.84517e-06	0.000174895	5.51974	TRUE	2.74573e+06	2.09475e+06	6.65418e+07	5.03417e+07	5.08053e+07	3.41836e+07
Sar1b	secretion associated Ras related GTPase 1B	-2.63817	22.4651	-15.1662	2.88606e-06	0.000174895	5.50504	FALSE	2.10779e+07	1.82131e+07	2.83876e+06	3.68259e+06	2.9863e+06	3.14292e+06
Dlat	dihydrolipoamide S-acetyltransferase (E2 component of pyruvate dehydrogenase complex)	-3.68357	25.7727	-14.8992	3.22557e-06	0.000182643	5.39024	FALSE	380745725	2.59744e+08	2.55168e+07	3.11799e+07	2.18963e+07	2.0598e+07
Nvl	nuclear VCP-like	3.38603	24.6115	14.8139	3.34351e-06	0.000182643	5.35309	TRUE	4.89011e+06	5.87814e+06	5.65091e+07	7.30267e+07	4.48572e+07	5.33169e+07
Pdhx	pyruvate dehydrogenase complex, component X	-2.88049	23.9714	-14.6848	3.53172e-06	0.000182643	5.29636	FALSE	5.3356e+07	7.26417e+07	8.243e+06	7.73192e+06	9.88795e+06	8.10593e+06
Fgb	fibrinogen beta chain	-3.97272	22.1235	-14.629	3.61669e-06	0.000182643	5.2717	FALSE	2.29741e+07	3.57239e+07	1.53254e+06	2.45858e+06	1.64933e+06	1.78382e+06
Immt	inner membrane protein, mitochondrial	-2.41761	27.3272	-14.3162	4.13971e-06	0.000200693	5.13128	FALSE	5.22901e+08	5.0648e+08	8.67631e+07	1.05933e+08	8.73337e+07	1.07233e+08
Tnip1	TNFAIP3 interacting protein 1	3.72597	24.9811	13.8692	5.0459e-06	0.000233623	4.92452	TRUE	8.2251e+06	4.26074e+06	7.76713e+07	7.43973e+07	7.99159e+07	8.15291e+07
Copg1	coatomer protein complex, subunit gamma 1	2.53455	24.716	13.5709	5.77796e-06	0.000233623	4.78238	TRUE	7.17302e+06	1.01742e+07	5.09874e+07	4.61699e+07	5.00671e+07	5.09252e+07
Gmps	guanine monophosphate synthetase	-2.67987	24.4517	-13.5264	5.89722e-06	0.000233623	4.7609	FALSE	9.03297e+07	6.93695e+07	1.02395e+07	1.34345e+07	1.24987e+07	1.35439e+07
Pdhb	pyruvate dehydrogenase (lipoamide) beta	-2.59507	22.486	-13.4703	6.05163e-06	0.000233623	4.73371	FALSE	2.12796e+07	1.78465e+07	3.01111e+06	2.84404e+06	3.2008e+06	3.94765e+06
Ago2	argonaute RISC catalytic subunit 2	-2.32412	22.8358	-13.4693	6.05444e-06	0.000233623	4.73322	FALSE	2.07302e+07	2.31601e+07	4.77768e+06	3.72374e+06	4.3369e+06	4.75106e+06
Samm50	SAMM50 sorting and assembly machinery component	-1.95553	24.1993	-13.4321	6.15959e-06	0.000233623	4.7151	FALSE	4.91431e+07	4.60099e+07	1.18897e+07	1.21787e+07	1.32868e+07	1.17418e+07
Chchd3	coiled-coil-helix-coiled-coil-helix domain containing 3	-2.24308	24.3575	-13.4291	6.16828e-06	0.000233623	4.71361	FALSE	6.94809e+07	5.28582e+07	1.28834e+07	1.2586e+07	1.25478e+07	1.31987e+07
Dcp1b	decapping mRNA 1B	3.23395	24.9014	13.1846	6.91485e-06	0.000253964	4.59316	TRUE	8.28596e+06	5.96689e+06	6.61231e+07	5.19932e+07	8.44711e+07	6.5954e+07
Rassf5	Ras association (RalGDS/AF-6) domain family member 5	3.16948	21.1321	13.1152	7.14543e-06	0.000254713	4.55851	TRUE	464305	607954	5.70739e+06	4.12229e+06	5.71247e+06	3.88494e+06
Rpl31	ribosomal protein L31	2.16713	26.8788	12.74	8.55608e-06	0.000288139	4.36774	TRUE	4.06184e+07	5.05933e+07	2.21092e+08	1.82567e+08	2.04514e+08	2.08161e+08
Slain1	SLAIN motif family, member 1	2.29519	24.7427	12.7394	8.55859e-06	0.000288139	4.36742	TRUE	8.35777e+06	1.1305e+07	5.21193e+07	4.64522e+07	4.76443e+07	4.49155e+07
Wrnip1	Werner helicase interacting protein 1	-2.89378	22.1494	-12.2244	1.10509e-05	0.000361993	4.09547	FALSE	1.64044e+07	1.91322e+07	2.33047e+06	3.10597e+06	1.82384e+06	2.44548e+06
Sf3b1	splicing factor 3b, subunit 1	-1.74847	24.7213	-11.8514	1.33821e-05	0.000426818	3.89085	FALSE	6.12411e+07	6.28724e+07	1.90426e+07	1.82839e+07	1.69027e+07	1.97648e+07
Cpsf2	cleavage and polyadenylation specific factor 2	-3.35557	22.5384	-11.6574	1.48158e-05	0.000460431	3.78173	FALSE	3.49595e+07	2.35916e+07	2.65821e+06	3.66924e+06	2.03939e+06	3.11509e+06
Trip13	thyroid hormone receptor interactor 13	2.19128	21.5593	11.5025	1.60872e-05	0.000487444	3.69331	TRUE	1.32803e+06	948942	5.61515e+06	5.2334e+06	4.69247e+06	5.01088e+06
Vrk3	vaccinia related kinase 3	2.10378	23.7596	11.4115	1.68933e-05	0.000499382	3.64074	TRUE	5.61126e+06	5.14315e+06	1.95495e+07	2.71074e+07	2.18482e+07	2.4555e+07
Sycp3	synaptonemal complex protein 3	4.5852	25.5599	11.2374	1.85683e-05	0.000532866	3.53895	TRUE	7.86915e+06	4.49018e+06	2.02698e+08	1.09185e+08	1.95307e+08	9.58921e+07
Dkc1	dyskeratosis congenita 1, dyskerin	4.75833	21.1666	11.1674	1.92947e-05	0.000532866	3.49759	TRUE	147241	463084	7.00122e+06	6.51695e+06	7.70805e+06	7.09277e+06
Dbt	dihydrolipoamide branched chain transacylase E2	-2.6537	23.931	-11.1626	1.9345e-05	0.000532866	3.49478	FALSE	5.40346e+07	5.49955e+07	9.72302e+06	1.093e+07	6.45881e+06	8.20457e+06
Tfip11	tuftelin interacting protein 11	-2.35173	22.2954	-10.3766	3.02439e-05	0.000796861	3.01118	FALSE	1.62284e+07	1.43496e+07	3.36447e+06	2.2345e+06	2.99581e+06	3.54698e+06
Vdac2	voltage-dependent anion channel 2	-1.855	26.7979	-10.1863	3.38531e-05	0.000872977	2.88866	FALSE	3.06987e+08	2.46237e+08	8.83282e+07	7.24921e+07	7.63331e+07	6.82648e+07
Mvp	major vault protein	-2.74328	24.2273	-10.1379	3.4849e-05	0.000879938	2.85711	FALSE	8.94928e+07	5.44012e+07	8.25274e+06	1.21455e+07	9.80401e+06	1.19987e+07
Ckap5	cytoskeleton associated protein 5	1.63495	27.7836	10.0823	3.60346e-05	0.000891304	2.8207	TRUE	1.13206e+08	1.04064e+08	3.80926e+08	3.21799e+08	3.47e+08	303569331
Vdac1	voltage-dependent anion channel 1	-1.81846	26.0682	-10.0179	3.74654e-05	0.00090816	2.77831	FALSE	1.55935e+08	1.70443e+08	5.03163e+07	4.06951e+07	5.35306e+07	4.16436e+07
Mccc1	methylcrotonoyl-Coenzyme A carboxylase 1 (alpha)	-1.59709	23.7028	-9.85622	4.1356e-05	0.000973995	2.67063	FALSE	3.11488e+07	2.61874e+07	9.22364e+06	1.05654e+07	8.98786e+06	9.06841e+06
Parp1	poly (ADP-ribose) polymerase family, member 1	2.33455	24.591	9.83932	4.17886e-05	0.000973995	2.65928	TRUE	9.94348e+06	7.4254e+06	4.00636e+07	5.37011e+07	3.44771e+07	4.75701e+07
Dst	dystonin	-1.7049	28.2527	-9.73545	4.45651e-05	0.00101911	2.58909	FALSE	6.04572e+08	8.17884e+08	2.05979e+08	2.11725e+08	2.20555e+08	2.25043e+08
Herc2	HECT and RLD domain containing E3 ubiquitin protein ligase 2	-1.6345	23.9262	-9.46408	5.28752e-05	0.00118675	2.40226	FALSE	3.56119e+07	3.23171e+07	1.0902e+07	1.07534e+07	9.5417e+06	1.27423e+07
Copa	coatomer protein complex subunit alpha	1.62483	27.2411	9.35203	5.68151e-05	0.001252	2.32362	TRUE	8.4051e+07	6.66899e+07	2.54801e+08	2.24333e+08	2.38218e+08	2.08748e+08
Mtch2	mitochondrial carrier 2	-1.85828	23.7339	-9.1113	6.64734e-05	0.00143867	2.15162	FALSE	3.74689e+07	2.89343e+07	1.01119e+07	8.56406e+06	1.03091e+07	7.61796e+06
Cav1	caveolin 1, caveolae protein	-3.64983	24.6245	-9.08102	6.78165e-05	0.00144199	2.12968	FALSE	1.25681e+08	1.55276e+08	1.41777e+07	6.47893e+06	1.72992e+07	9.65565e+06
Erh	ERH mRNA splicing and mitosis factor	-1.76015	24.3878	-9.04759	6.93356e-05	0.00144887	2.10538	FALSE	5.60315e+07	4.37495e+07	1.57182e+07	1.67647e+07	1.26418e+07	1.37016e+07
Dhx9	DEAH (Asp-Glu-Ala-His) box polypeptide 9	-1.31615	27.0027	-8.96148	7.3431e-05	0.00150845	2.04241	FALSE	2.49904e+08	2.44186e+08	9.44291e+07	9.63586e+07	9.75081e+07	1.09181e+08
Fbl	fibrillarin	1.36327	25.384	8.89538	7.67638e-05	0.00155063	1.99369	TRUE	2.3149e+07	2.34957e+07	5.84349e+07	5.39618e+07	6.45163e+07	6.37019e+07
Vim	vimentin	-1.45935	30.2833	-8.84293	7.95311e-05	0.00155535	1.95479	FALSE	2547577212	2582220260	8.15231e+08	9.39744e+08	9.26207e+08	1.06661e+09
Kctd3	potassium channel tetramerisation domain containing 3	-2.42167	21.7624	-8.84232	7.95641e-05	0.00155535	1.95434	FALSE	1.25319e+07	9.46839e+06	1.85605e+06	2.85179e+06	2.06955e+06	1.55965e+06
Mov10	Mov10 RISC complex RNA helicase	-2.00517	25.5504	-8.67057	8.94652e-05	0.00170597	1.82544	FALSE	1.52887e+08	100767362	2.67903e+07	3.57879e+07	2.82822e+07	3.37042e+07
Fgg	fibrinogen gamma chain	-3.62127	22.2585	-8.66056	9.00841e-05	0.00170597	1.81785	FALSE	2.79947e+07	2.55465e+07	2.02377e+06	1.91015e+06	1.39081e+06	4.14829e+06
Parp4	poly (ADP-ribose) polymerase family, member 4	-1.86426	19.6082	-8.6297	9.20243e-05	0.0017159	1.79442	FALSE	1.77739e+06	2.01267e+06	531507	553080	397852	622734
Zc3h14	zinc finger CCCH type containing 14	-2.808	23.6146	-8.51749	9.94926e-05	0.00181771	1.70857	FALSE	4.43642e+07	4.9821e+07	5.66025e+06	1.01238e+07	4.57952e+06	7.73957e+06
Cyp17a1	cytochrome P450, family 17, subfamily a, polypeptide 1	-2.17567	22.3623	-8.50333	0.000100484	0.00181771	1.69766	FALSE	1.71232e+07	1.26807e+07	2.38231e+06	3.64228e+06	3.29549e+06	3.9573e+06
Cpsf6	cleavage and polyadenylation specific factor 6	-1.72179	23.4446	-8.47235	0.000102691	0.00182486	1.67374	FALSE	2.68322e+07	2.38485e+07	9.2673e+06	8.04607e+06	7.54458e+06	6.14924e+06
Vdac3	voltage-dependent anion channel 3	-1.94181	26.7129	-8.45583	0.000103891	0.00182486	1.66095	FALSE	3.13783e+08	2.32026e+08	8.26272e+07	6.51903e+07	7.98895e+07	5.65414e+07
Mtx2	metaxin 2	-1.62916	22.8228	-8.34323	0.000112509	0.00194801	1.57319	FALSE	1.35352e+07	1.83284e+07	5.48207e+06	5.0803e+06	4.37261e+06	5.51943e+06
Psmd5	proteasome (prosome, macropain) 26S subunit, non-ATPase, 5	1.51426	24.4135	8.29166	0.000116726	0.00199257	1.53264	TRUE	1.31878e+07	9.34173e+06	3.19359e+07	3.12096e+07	3.27774e+07	3.09323e+07
Cope	coatomer protein complex, subunit epsilon	2.60601	24.2557	8.25573	0.000119773	0.00201617	1.50424	TRUE	4.18485e+06	8.62425e+06	4.35291e+07	3.62907e+07	3.79123e+07	2.98807e+07
Edc4	enhancer of mRNA decapping 4	1.57795	24.3534	8.14421	0.00012982	0.00215537	1.41543	TRUE	9.77131e+06	1.09368e+07	3.62055e+07	2.59027e+07	3.4015e+07	2.84407e+07
Tacc3	transforming, acidic coiled-coil containing protein 3	3.48527	21.0375	8.08997	0.000135053	0.00221194	1.37184	TRUE	323632	571370	7.04419e+06	3.83453e+06	6.6465e+06	2.99558e+06
Cul7	cullin 7	2.40976	23.0739	8.04312	0.000139768	0.00225865	1.33398	TRUE	4.22212e+06	1.99132e+06	1.65391e+07	1.53609e+07	1.42741e+07	1.5542e+07
Tubgcp3	tubulin, gamma complex associated protein 3	-3.0388	22.2541	-7.99823	0.000144462	0.0023038	1.29753	FALSE	2.00069e+07	2.07407e+07	2.65934e+06	4.00231e+06	2.43409e+06	1.45713e+06
Ppp6r3	protein phosphatase 6, regulatory subunit 3	4.64529	20.8826	7.84948	0.000161357	0.00252447	1.17542	TRUE	102989	495807	6.07069e+06	5.8298e+06	6.85319e+06	4.21607e+06
Caprin1	cell cycle associated protein 1	-1.33861	27.6285	-7.83155	0.000163541	0.00252447	1.16057	FALSE	3.70627e+08	4.00275e+08	1.30648e+08	1.57891e+08	1.73209e+08	1.50559e+08
Nop56	NOP56 ribonucleoprotein	1.47019	23.7776	7.82098	0.000164846	0.00252447	1.15179	TRUE	6.92313e+06	7.67601e+06	2.10116e+07	2.31071e+07	2.09014e+07	1.63975e+07
Prps1	phosphoribosyl pyrophosphate synthetase 1	-1.47978	22.1745	-7.80666	0.000166631	0.00252447	1.13989	FALSE	9.24758e+06	9.51274e+06	3.55092e+06	2.83943e+06	4.0535e+06	3.12919e+06
Lmnb2	lamin B2	-1.11043	21.4301	-7.69116	0.000181866	0.00272125	1.04323	FALSE	4.74154e+06	4.69889e+06	2.30224e+06	2.11765e+06	2.28765e+06	2.04807e+06
Rab5a	RAB5A, member RAS oncogene family	-1.27079	23.1175	-7.67241	0.000184487	0.00272681	1.02741	FALSE	1.82975e+07	1.46494e+07	6.60699e+06	7.02495e+06	7.26458e+06	6.28616e+06
Ipo5	importin 5	-1.33525	23.3453	-7.5073	0.00020952	0.00305949	0.886727	FALSE	2.31425e+07	1.6858e+07	7.99971e+06	8.11845e+06	7.46101e+06	7.74967e+06
Tmed10	transmembrane p24 trafficking protein 10	-1.16472	23.3686	-7.48808	0.000212677	0.00306863	0.870183	FALSE	1.89783e+07	1.81359e+07	8.71972e+06	8.14172e+06	8.96254e+06	7.37016e+06
Golga5	golgi autoantigen, golgin subfamily a, 5	-1.44677	22.6464	-7.44447	0.000220046	0.0031376	0.832504	FALSE	1.23166e+07	1.33252e+07	4.43731e+06	4.62904e+06	5.87862e+06	4.03981e+06
Ap1m1	adaptor-related protein complex AP-1, mu subunit 1	1.14975	22.84	7.42819	0.000222872	0.00314095	0.818386	TRUE	4.18865e+06	4.65039e+06	1.08169e+07	9.53197e+06	9.02471e+06	9.88194e+06
Iqsec1	IQ motif and Sec7 domain 1	1.89562	23.4806	7.3234	0.00024208	0.00337242	0.726909	TRUE	5.47721e+06	4.3381e+06	2.27529e+07	1.51451e+07	2.18463e+07	1.43742e+07
Hdac6	histone deacetylase 6	1.68593	25.974	7.29974	0.000246673	0.00339736	0.706106	TRUE	2.49849e+07	3.66054e+07	8.93424e+07	8.34117e+07	1.1813e+08	1.01827e+08
Ppp1r18	protein phosphatase 1, regulatory subunit 18	-1.13097	23.3912	-7.22695	0.000261442	0.00355482	0.641738	FALSE	2.05166e+07	1.67786e+07	8.62279e+06	8.54973e+06	7.99109e+06	8.74371e+06
Dennd4c	DENN/MADD domain containing 4C	2.07547	21.1886	7.21495	0.000263972	0.00355482	0.631075	TRUE	650949	1.2889e+06	3.72129e+06	4.44813e+06	3.4977e+06	3.83703e+06
Fmr1	FMRP translational regulator 1	-1.08864	24.0096	-7.13715	0.000281069	0.00374346	0.561584	FALSE	2.92656e+07	2.6658e+07	1.21104e+07	1.42407e+07	1.26767e+07	1.36087e+07
C1qc	complement component 1, q subcomponent, C chain	-1.19926	26.2881	-7.09608	0.000290602	0.00382782	0.524644	FALSE	1.51677e+08	1.34107e+08	6.52842e+07	7.00179e+07	5.93014e+07	5.49049e+07
Pygb	brain glycogen phosphorylase	1.64312	26.7281	7.08298	0.000293719	0.00382782	0.512828	TRUE	6.36319e+07	4.2535e+07	1.52218e+08	1.91543e+08	1.37314e+08	1.74146e+08
Lmnb1	lamin B1	-0.978587	27.0229	-6.88505	0.000345782	0.00445838	0.332037	FALSE	2.14441e+08	2.14235e+08	1.0625e+08	1.16013e+08	1.03364e+08	1.09863e+08
Cdc42bpa	CDC42 binding protein kinase alpha	1.32256	25.657	6.84472	0.000357635	0.00456266	0.294687	TRUE	2.96827e+07	2.77768e+07	7.83187e+07	5.7877e+07	8.30935e+07	7.06237e+07
Tubg1	tubulin, gamma 1	-1.7587	23.5	-6.78745	0.000375269	0.00473778	0.241341	FALSE	3.49158e+07	2.04775e+07	8.99858e+06	7.44777e+06	8.70699e+06	6.68096e+06
Slain2	SLAIN motif family, member 2	1.08032	23.0225	6.74584	0.000388704	0.0048568	0.202352	TRUE	5.7146e+06	4.68107e+06	1.18382e+07	1.04682e+07	1.09946e+07	1.04991e+07
Vps35	VPS35 retromer complex component	-2.97796	23.7083	-6.70061	0.000403931	0.00499555	0.159758	FALSE	6.17114e+07	4.77238e+07	3.74517e+06	1.03458e+07	5.8174e+06	9.98657e+06
Kctd5	potassium channel tetramerisation domain containing 5	5.29519	22.7351	6.66723	0.000415604	0.0050119	0.128174	TRUE	1.82405e+06	200222	2.73311e+07	2.04902e+07	2.71624e+07	2.08436e+07
C1qb	complement component 1, q subcomponent, beta polypeptide	-1.13284	26.7745	-6.64425	0.000423862	0.0050119	0.106361	FALSE	2.07556e+08	1.80889e+08	9.67043e+07	8.23839e+07	9.69457e+07	7.89229e+07
Rab10	RAB10, member RAS oncogene family	-2.16558	23.4864	-6.64338	0.000424177	0.0050119	0.105538	FALSE	2.7548e+07	3.70987e+07	9.05741e+06	5.07614e+06	9.75033e+06	5.75077e+06
Wdr33	WD repeat domain 33	-1.15566	22.0644	-6.63716	0.000426446	0.0050119	0.0996216	FALSE	7.34099e+06	7.62384e+06	3.37302e+06	3.11718e+06	3.01742e+06	4.00764e+06
Ebna1bp2	EBNA1 binding protein 2	1.69577	21.9164	6.6314	0.000428563	0.0050119	0.0941316	TRUE	1.57291e+06	2.07797e+06	5.93784e+06	4.55652e+06	7.87554e+06	5.5215e+06
Copb2	coatomer protein complex, subunit beta 2 (beta prime)	1.60614	26.1257	6.62733	0.000430064	0.0050119	0.0902559	TRUE	4.61649e+07	2.63193e+07	1.13735e+08	1.0045e+08	1.0543e+08	1.05279e+08
Pabpc1	poly(A) binding protein, cytoplasmic 1	-1.23716	28.0074	-6.57827	0.000448631	0.00516137	0.0433922	FALSE	5.61698e+08	4.06647e+08	1.88391e+08	2.25709e+08	1.97908e+08	2.00757e+08
Fxr2	fragile X mental retardation, autosomal homolog 2	-1.02907	23.4967	-6.56285	0.000454654	0.00516137	0.0286067	FALSE	1.76848e+07	2.05047e+07	1.01498e+07	8.56845e+06	9.41636e+06	9.25849e+06
Des	desmin	-1.19677	26.0234	-6.51284	0.000474831	0.00532866	-0.019543	FALSE	1.34196e+08	1.04774e+08	5.75217e+07	5.54439e+07	4.84862e+07	4.63047e+07
Rpa1	replication protein A1	-1.87554	23.2032	-6.48399	0.000486934	0.00539271	-0.0474513	FALSE	2.34592e+07	2.25005e+07	4.84998e+06	5.98009e+06	5.51202e+06	9.61336e+06
Ankrd28	ankyrin repeat domain 28	1.76536	23.0563	6.47812	0.000489437	0.00539271	-0.0531386	TRUE	3.07645e+06	4.83822e+06	1.62439e+07	1.20932e+07	1.47181e+07	1.02351e+07
Golga3	golgi autoantigen, golgin subfamily a, 3	-4.58025	21.2564	-6.45365	0.000500036	0.00545404	-0.0768966	FALSE	2.02077e+07	2.14042e+07	359375	929158	675154	2.53407e+06
Cpsf1	cleavage and polyadenylation specific factor 1	-1.03015	22.9495	-6.43683	0.000507476	0.00545404	-0.0932757	FALSE	1.28132e+07	1.32675e+07	6.55769e+06	7.23512e+06	6.06063e+06	5.7778e+06
Zc3h18	zinc finger CCCH-type containing 18	1.85105	23.7066	6.41471	0.000517452	0.00550133	-0.114863	TRUE	5.88228e+06	5.7585e+06	3.23436e+07	1.77908e+07	2.01443e+07	1.67674e+07
Ppp1ca	protein phosphatase 1 catalytic subunit alpha	1.58527	23.5306	6.27878	0.000583852	0.00615329	-0.248759	TRUE	4.38252e+06	7.74122e+06	19412638	1.8166e+07	1.67507e+07	1.57958e+07
Elavl2	ELAV like RNA binding protein 1	-1.14571	23.274	-6.23834	0.000605435	0.00631886	-0.289018	FALSE	1.9495e+07	1.52156e+07	8.08677e+06	8.17081e+06	8.33133e+06	6.6695e+06
Srrt	serrate RNA effector molecule homolog (Arabidopsis)	1.20317	24.3733	6.23002	0.000609989	0.00631886	-0.29733	TRUE	1.16688e+07	1.33117e+07	3.54574e+07	2.66879e+07	2.86587e+07	2.50033e+07
Nrk	Nik related kinase	1.59502	23.4706	6.19596	0.000629037	0.00646095	-0.331433	TRUE	7.56588e+06	4.08924e+06	1.78945e+07	1.6008e+07	1.70737e+07	1.63009e+07
Sugp2	SURP and G patch domain containing 2	1.59067	21.9778	6.16839	0.000644946	0.0065687	-0.359136	TRUE	1.57436e+06	2.49106e+06	7.47883e+06	4.97809e+06	6.19987e+06	5.48339e+06
Cdc40	cell division cycle 40	-2.01272	21.5106	-6.14285	0.000660092	0.00666693	-0.38488	FALSE	5.97499e+06	9.59803e+06	2.19379e+06	2.48521e+06	1.77903e+06	1.27863e+06
Mycbp2	MYC binding protein 2, E3 ubiquitin protein ligase	-3.32584	19.9079	-6.09257	0.000691102	0.00692244	-0.435797	FALSE	4.58324e+06	4.56563e+06	303436	753114	238203	795727
Phb1	Phb1	-1.31236	26.4702	-6.07347	0.000703315	0.00698703	-0.455226	FALSE	2.06562e+08	1.40715e+08	7.46404e+07	6.41744e+07	7.7112e+07	6.01291e+07
Dcp2	decapping mRNA 2	1.62732	22.9971	6.05093	0.000718042	0.00707534	-0.478209	TRUE	5.19726e+06	2.997e+06	1.47207e+07	1.21638e+07	1.21937e+07	1.01222e+07
Fmnl3	formin-like 3	1.01973	22.0461	5.99513	0.000756027	0.00738955	-0.53538	TRUE	3.01816e+06	2.42115e+06	5.88602e+06	4.92837e+06	5.40324e+06	5.75731e+06
Ruvbl1	RuvB-like protein 1	-0.912499	24.8099	-5.96857	0.000774901	0.00747462	-0.562727	FALSE	4.81725e+07	4.17353e+07	2.49281e+07	2.51136e+07	2.23331e+07	2.30303e+07
Casc3	cancer susceptibility candidate 3	-1.13077	21.3658	-5.96557	0.000777065	0.00747462	-0.565819	FALSE	4.41831e+06	4.69992e+06	2.33764e+06	1.70022e+06	2.34794e+06	2.00975e+06
Trim35	tripartite motif-containing 35	-4.15823	20.1513	-5.91764	0.000812603	0.00775492	-0.615411	FALSE	8.43335e+06	7.50369e+06	434273	936362	661821	146416
Ndufa8	NADH:ubiquinone oxidoreductase subunit A8	-0.826437	23.1499	-5.89952	0.000826517	0.00778818	-0.63424	FALSE	1.33232e+07	1.39541e+07	7.85982e+06	7.95605e+06	7.33415e+06	7.62135e+06
Tpd52l2	tumor protein D52-like 2	-1.35934	22.2043	-5.89233	0.000832113	0.00778818	-0.641723	FALSE	1.00192e+07	8.18677e+06	3.46834e+06	3.00451e+06	4.71743e+06	3.15846e+06
Col6a1	collagen, type VI, alpha 1	-1.55744	24.4602	-5.88817	0.000835366	0.00778818	-0.646049	FALSE	4.57825e+07	4.90843e+07	1.34007e+07	2.04457e+07	1.23008e+07	1.99657e+07
Hnrnpl	heterogeneous nuclear ribonucleoprotein L	-0.945672	26.0831	-5.85742	0.000859896	0.00795568	-0.678142	FALSE	9.8458e+07	1.23003e+08	5.3286e+07	5.81973e+07	5.92341e+07	5.80152e+07
Hsd17b4	hydroxysteroid (17-beta) dehydrogenase 4	-0.830782	25.5468	-5.815	0.000895075	0.00821841	-0.722603	FALSE	7.47015e+07	6.93116e+07	3.96945e+07	3.98722e+07	4.30984e+07	3.92688e+07
Abcd3	ATP-binding cassette, sub-family D (ALD), member 3	-0.920263	23.459	-5.76213	0.000941228	0.0085772	-0.778351	FALSE	1.58376e+07	1.9653e+07	9.72765e+06	8.9305e+06	9.64343e+06	9.01596e+06
Ccar2	cell cycle activator and apoptosis regulator 2	-1.08505	23.842	-5.66494	0.00103325	0.00934554	-0.881767	FALSE	2.66347e+07	2.31418e+07	1.04825e+07	1.17992e+07	1.05489e+07	1.43758e+07
Ppp1r12c	protein phosphatase 1, regulatory subunit 12C	-1.59274	22.0501	-5.60793	0.00109195	0.00980332	-0.943016	FALSE	1.20868e+07	6.79883e+06	2.51595e+06	3.07888e+06	2.78679e+06	3.77964e+06
Hnrnpa2b1	heterogeneous nuclear ribonucleoprotein A2/B1	-0.839883	28.1259	-5.58057	0.00112145	0.009922	-0.972563	FALSE	4.58857e+08	4.06384e+08	2.31839e+08	2.40235e+08	2.62229e+08	2.31956e+08
Ythdc1	YTH domain containing 1	-1.34295	20.6929	-5.58048	0.00112155	0.009922	-0.972653	FALSE	3.07586e+06	3.23163e+06	1.42471e+06	1.60537e+06	1.01673e+06	1.02612e+06
Cul3	cullin 3	-0.995385	23.5269	-5.56272	0.00114118	0.0100226	-0.99189	FALSE	1.88328e+07	1.9464e+07	1.05421e+07	9.82845e+06	7.87365e+06	1.04266e+07
Dnajc11	DnaJ heat shock protein family (Hsp40) member C11	-1.4641	22.8696	-5.51698	0.00119356	0.0104071	-1.04162	FALSE	1.18297e+07	1.92105e+07	6.3935e+06	6.08749e+06	5.34996e+06	4.28105e+06
Kif5b	kinesin family member 5B	-0.847347	25.3436	-5.4787	0.00123948	0.0107303	-1.08345	FALSE	6.39036e+07	6.20804e+07	3.26716e+07	3.74744e+07	3.23253e+07	3.79495e+07
Gja1	gap junction protein, alpha 1	0.925983	23.1546	5.4527	0.0012718	0.0107575	-1.11197	FALSE	6.59354e+06	5.61923e+06	1.16041e+07	1.07138e+07	1.33091e+07	1.08114e+07
Pnn	pinin	-1.49467	21.5298	-5.45101	0.00127394	0.0107575	-1.11383	FALSE	7.43203e+06	4.90967e+06	1.72389e+06	2.8383e+06	1.88328e+06	2.29127e+06
Col6a2	collagen, type VI, alpha 2	-1.74047	23.8495	-5.45038	0.00127474	0.0107575	-1.11453	FALSE	3.20697e+07	3.55889e+07	7.44435e+06	1.29708e+07	7.70183e+06	1.40505e+07
Cep170	centrosomal protein 170	-1.56631	21.1949	-5.44771	0.00127812	0.0107575	-1.11746	FALSE	5.27359e+06	4.64683e+06	1.63789e+06	2.33736e+06	1.15001e+06	1.77332e+06
Serpinh1	serine (or cysteine) peptidase inhibitor, clade H, member 1	0.964637	24.96	5.43591	0.0012932	0.0107713	-1.13045	FALSE	1.79394e+07	2.43467e+07	4.02227e+07	3.91438e+07	4.37864e+07	4.01388e+07
Ik	IK cytokine	-0.874894	24.4706	-5.43254	0.00129753	0.0107713	-1.13416	FALSE	3.35276e+07	3.61832e+07	1.65042e+07	2.05476e+07	1.937e+07	1.98088e+07
Mccc2	methylcrotonoyl-Coenzyme A carboxylase 2 (beta)	-1.00401	23.937	-5.41364	0.00132218	0.0108696	-1.15501	FALSE	2.7535e+07	2.36912e+07	1.35481e+07	1.47712e+07	1.21381e+07	1.08282e+07
Hba	hemoglobin alpha chain complex	-0.817188	25.2271	-5.40975	0.00132731	0.0108696	-1.1593	FALSE	5.48036e+07	5.98947e+07	3.56713e+07	3.27549e+07	3.04027e+07	3.14699e+07
Adpgk	ADP-dependent glucokinase	-1.18272	24.1147	-5.36878	0.00138282	0.0112482	-1.20468	FALSE	3.86158e+07	2.54955e+07	1.5725e+07	1.45962e+07	1.22996e+07	1.293e+07
Pfkl	phosphofructokinase, liver, B-type	-2.22395	23.1001	-5.36033	0.00139459	0.0112683	-1.21407	FALSE	3.61853e+07	1.74489e+07	5.14587e+06	7.74031e+06	3.39481e+06	6.18966e+06
Ddx6	DEAD (Asp-Glu-Ala-Asp) box polypeptide 6	1.35372	24.9755	5.34889	0.00141071	0.011323	-1.22679	TRUE	1.44026e+07	2.16265e+07	5.21065e+07	3.68181e+07	5.36251e+07	4.02329e+07
Elavl1	ELAV (embryonic lethal, abnormal vision)-like 1 (Hu antigen R)	-0.740249	26.8235	-5.33459	0.00143115	0.0114116	-1.24273	FALSE	1.72337e+08	1.62226e+08	1.02502e+08	9.80082e+07	1.01814e+08	9.8141e+07
Cstf3	cleavage stimulation factor, 3' pre-RNA, subunit 3	-1.73912	23.0045	-5.28604	0.00150308	0.0119067	-1.29703	FALSE	1.77022e+07	1.99576e+07	4.35933e+06	8.51328e+06	4.10161e+06	6.60233e+06
Mta2	metastasis-associated gene family, member 2	-1.25449	23.1712	-5.26519	0.00153521	0.0120624	-1.32044	FALSE	2.05179e+07	1.38628e+07	6.57607e+06	8.81331e+06	6.00235e+06	7.17769e+06
Ddx18	DEAD box helicase 18	1.07292	21.7695	5.26045	0.00154263	0.0120624	-1.32578	TRUE	1.91443e+06	2.47659e+06	4.81243e+06	3.69549e+06	4.98141e+06	4.96957e+06
U2af1	U2 small nuclear ribonucleoprotein auxiliary factor (U2AF) 1	-0.922878	23.0111	-5.24681	0.00156418	0.0120936	-1.34114	FALSE	1.38934e+07	1.20694e+07	6.93513e+06	7.31829e+06	7.44725e+06	5.75802e+06
Fip1l1	FIP1 like 1 (S. cerevisiae)	-1.23188	22.7056	-5.2453	0.00156658	0.0120936	-1.34284	FALSE	1.31178e+07	1.11353e+07	4.02052e+06	4.8702e+06	6.73848e+06	5.3137e+06
Fcgr1	Fc receptor, IgG, high affinity I	1.10228	25.1932	5.23841	0.00157763	0.0121019	-1.35062	TRUE	2.82895e+07	1.87832e+07	4.57377e+07	5.43507e+07	4.62224e+07	5.22074e+07
Map1s	microtubule-associated protein 1S	1.41987	22.9013	5.1938	0.00165124	0.0125868	-1.40109	TRUE	5.49632e+06	3.00602e+06	1.12309e+07	1.2229e+07	1.12492e+07	9.05507e+06
Ywhaq	tyrosine 3-monooxygenase/tryptophan 5-monooxygenase activation protein theta	0.868471	26.5183	5.18623	0.00166412	0.0126057	-1.40969	FALSE	6.37881e+07	6.49029e+07	1.24572e+08	1.08037e+08	1.34097e+08	1.05522e+08
Arhgap31	Rho GTPase activating protein 31	1.51824	18.3022	5.15398	0.00172022	0.0129498	-1.44639	TRUE	224063	114616	562351	440777	417790	428727
Aifm1	apoptosis-inducing factor, mitochondrion-associated 1	-0.733127	24.4921	-5.09365	0.001831	0.0136501	-1.51544	FALSE	3.28967e+07	3.33286e+07	2.07892e+07	1.83594e+07	2.05134e+07	2.01108e+07
Sf3a1	splicing factor 3a, subunit 1	-0.886065	24.2726	-5.09115	0.00183577	0.0136501	-1.51832	FALSE	3.19738e+07	2.9136e+07	1.90225e+07	1.72249e+07	1.59146e+07	1.42659e+07
Tecpr1	tectonin beta-propeller repeat containing 1	-0.917965	26.0307	-5.08504	0.00184746	0.0136532	-1.52533	FALSE	9.23596e+07	1.18858e+08	4.96911e+07	5.7391e+07	5.35643e+07	6.18989e+07
Crnkl1	crooked neck pre-mRNA splicing factor 1	-1.07626	22.6643	-5.07389	0.00186902	0.0137288	-1.53817	FALSE	1.11389e+07	1.07253e+07	4.40218e+06	6.10066e+06	4.39034e+06	6.12372e+06
Cyc1	cytochrome c-1	-1.35387	24.8614	-5.06809	0.00188035	0.0137288	-1.54485	FALSE	6.68897e+07	4.85416e+07	2.31029e+07	1.66063e+07	2.94703e+07	2.18476e+07
Col6a4	collagen, type VI, alpha 4	-0.963422	21.4732	-5.05675	0.00190272	0.0138089	-1.55793	FALSE	4.71197e+06	4.38173e+06	2.75198e+06	2.11693e+06	2.55095e+06	1.98412e+06
Prpf6	pre-mRNA splicing factor 6	-0.867627	25.5101	-5.0008	0.00201753	0.014555	-1.62272	FALSE	7.56509e+07	6.7303e+07	4.24259e+07	3.42212e+07	4.38247e+07	3.67557e+07
Eefsec	eukaryotic elongation factor, selenocysteine-tRNA-specific	3.59077	22.7657	4.94435	0.00214133	0.0153567	-1.68855	TRUE	1.06873e+06	1.72277e+06	3.88452e+07	5.55542e+06	2.10147e+07	1.57519e+07
Cox6c	cytochrome c oxidase subunit 6C	-0.986899	25.1004	-4.92853	0.00217753	0.0155245	-1.70708	FALSE	5.62771e+07	5.72455e+07	2.40768e+07	3.29742e+07	2.53355e+07	3.34424e+07
Rrs1	ribosome biogenesis regulator 1	1.51074	22.1807	4.90422	0.0022345	0.0158375	-1.73562	TRUE	3.3619e+06	1.66409e+06	7.98826e+06	6.6478e+06	6.9855e+06	5.56297e+06
Krt19	keratin 19	-2.26316	19.9923	-4.86422	0.00233194	0.016432	-1.78277	FALSE	4.91561e+06	1.79201e+06	417289	762844	548263	837265
Nudt21	nudix (nucleoside diphosphate linked moiety X)-type motif 21	-1.62659	22.9485	-4.85715	0.00234965	0.0164611	-1.79113	FALSE	1.30102e+07	2.26442e+07	6.30822e+06	4.21702e+06	7.71753e+06	4.65027e+06
Fyttd1	forty-two-three domain containing 1	-0.952864	23.9996	-4.8056	0.00248347	0.0172079	-1.8523	FALSE	2.16494e+07	3.13461e+07	1.23341e+07	1.29292e+07	1.42062e+07	1.4479e+07
Dpysl2	dihydropyrimidinase-like 2	-0.969581	26.114	-4.78959	0.00252674	0.0172885	-1.87137	FALSE	1.36146e+08	9.49253e+07	6.26709e+07	5.48025e+07	6.32991e+07	5.22415e+07
Hnrnpa1	heterogeneous nuclear ribonucleoprotein A1	-0.853486	26.9094	-4.78509	0.00253906	0.0172885	-1.87675	FALSE	1.85173e+08	1.88814e+08	9.91347e+07	1.00316e+08	1.25665e+08	9.17733e+07
Snrpa1	small nuclear ribonucleoprotein polypeptide A'	-1.06297	22.2207	-4.75181	0.00263224	0.0178228	-1.91653	FALSE	8.24534e+06	7.73777e+06	4.91336e+06	3.05792e+06	4.11022e+06	3.45967e+06
Ighm	immunoglobulin heavy constant mu	-0.680061	25.9771	-4.71476	0.00274054	0.018453	-1.96102	FALSE	8.80631e+07	9.28839e+07	5.23292e+07	5.78718e+07	5.90801e+07	5.67468e+07
Hsd3b1	hydroxy-delta-5-steroid dehydrogenase, 3 beta- and steroid delta-isomerase 1	0.746796	23.2091	4.69158	0.00281082	0.0188216	-1.98896	FALSE	6.41775e+06	7.34776e+06	1.13989e+07	1.12076e+07	1.29077e+07	1.06925e+07
Crocc	ciliary rootlet coiled-coil, rootletin	-1.99257	22.0206	-4.66297	0.00290037	0.0193146	-2.02355	FALSE	1.19365e+07	9.56353e+06	4.16964e+06	2.19441e+06	3.70092e+06	1.53453e+06
FAM120A	FAM120A	-0.783582	22.9719	-4.65742	0.00291811	0.0193265	-2.03028	FALSE	1.21564e+07	1.14853e+07	7.16555e+06	7.88673e+06	6.43864e+06	6.1013e+06
Phb2	prohibitin 2	-0.982975	26.6622	-4.61655	0.00305251	0.0200934	-2.07993	FALSE	1.85425e+08	150884579	9.41152e+07	8.08261e+07	9.95585e+07	6.77198e+07
Rars1	Rars1	0.657888	24.6545	4.61188	0.00306831	0.0200934	-2.08562	FALSE	1.87798e+07	2.02183e+07	3.21516e+07	3.01421e+07	2.92912e+07	3.14728e+07
Dazl	deleted in azoospermia-like	-1.20573	25.4466	-4.60737	0.00308365	0.0200934	-2.09111	FALSE	9.73064e+07	6.54876e+07	4.39723e+07	2.89104e+07	3.84172e+07	2.93762e+07
Pabpn1	poly(A) binding protein, nuclear 1	-0.93565	23.4998	-4.59046	0.00314193	0.0203638	-2.11175	FALSE	1.89787e+07	1.76015e+07	1.08229e+07	9.85435e+06	1.05696e+07	7.39544e+06
Erp44	endoplasmic reticulum protein 44	0.856911	22.8116	4.55242	0.00327759	0.021072	-2.15833	FALSE	5.11731e+06	4.79715e+06	7.56459e+06	1.06995e+07	9.5272e+06	8.40929e+06
Dynll2	dynein light chain LC8-type 2	-1.55238	20.8151	-4.55013	0.00328598	0.021072	-2.16115	FALSE	3.44438e+06	4.14879e+06	858908	1.20466e+06	1.29979e+06	2.05178e+06
Thoc6	THO complex 6	-1.21899	22.1224	-4.54107	0.00331933	0.0211739	-2.17228	FALSE	1.00336e+07	6.40913e+06	2.97685e+06	4.16365e+06	4.01945e+06	2.82689e+06
Rtcb	RNA 2',3'-cyclic phosphate and 5'-OH ligase	-1.17136	24.3784	-4.51649	0.00341176	0.0216241	-2.20253	FALSE	4.96453e+07	2.82853e+07	1.70396e+07	1.3977e+07	1.76973e+07	1.81817e+07
Nup93	nucleoporin 93	-0.681324	24.4984	-4.51025	0.00343571	0.0216241	-2.21023	FALSE	3.01132e+07	3.50135e+07	1.96811e+07	2.1618e+07	2.03326e+07	1.94326e+07
Apoa4	apolipoprotein A-IV	1.03199	23.8162	4.50418	0.00345913	0.0216241	-2.21772	TRUE	8.86691e+06	9.48003e+06	2.14305e+07	1.47786e+07	2.34173e+07	1.66573e+07
Rbm15	RNA binding motif protein 15	-1.51194	23.8059	-4.49548	0.00349307	0.0216241	-2.22847	FALSE	4.20292e+07	2.06945e+07	1.32443e+07	1.1483e+07	9.0747e+06	8.28592e+06
Impdh2	inosine monophosphate dehydrogenase 2	-0.899601	24.1034	-4.49332	0.00350154	0.0216241	-2.23113	FALSE	2.76042e+07	2.70259e+07	1.35245e+07	1.24589e+07	1.85719e+07	1.46833e+07
Eif3i	eukaryotic translation initiation factor 3, subunit I	-0.892049	23.3163	-4.48991	0.003515	0.0216241	-2.23536	FALSE	1.72704e+07	1.44061e+07	9.62194e+06	9.10471e+06	8.7498e+06	6.80832e+06
Ass1	argininosuccinate synthetase 1	-0.774385	24.6936	-4.48751	0.00352446	0.0216241	-2.23832	FALSE	4.50407e+07	3.34373e+07	2.3078e+07	2.17628e+07	2.28317e+07	2.31084e+07
Rnf213	ring finger protein 213	-0.929461	20.4553	-4.48545	0.00353266	0.0216241	-2.24087	FALSE	2.58286e+06	1.88921e+06	1.10492e+06	1.34838e+06	993045	1.22312e+06
Tpm2	tropomyosin 2, beta	0.756944	22.7448	4.47039	0.003593	0.021883	-2.25952	FALSE	4.37337e+06	5.61168e+06	8.44075e+06	8.15162e+06	9.07449e+06	7.86723e+06
Specc1l	sperm antigen with calponin homology and coiled-coil domains 1-like	0.976462	24.3051	4.4547	0.00365711	0.0221621	-2.27899	FALSE	1.07047e+07	1.6279e+07	2.9839e+07	2.62634e+07	2.31224e+07	2.51194e+07
Cdc5l	cell division cycle 5-like (S. pombe)	-0.667394	25.4705	-4.44572	0.00369436	0.0222764	-2.29014	FALSE	6.46628e+07	6.19462e+07	4.29548e+07	3.67278e+07	4.17558e+07	3.82818e+07
Cox4i1	cytochrome c oxidase subunit 4I1	-2.10516	23.1605	-4.4407	0.00371537	0.0222922	-2.29638	FALSE	2.82686e+07	2.17595e+07	4.43257e+06	8.69052e+06	3.14591e+06	9.11158e+06
Ap3m1	adaptor-related protein complex 3, mu 1 subunit	1.31764	21.6007	4.43076	0.00375739	0.0223233	-2.30876	TRUE	1.25723e+06	2.38019e+06	4.49042e+06	3.61152e+06	5.33495e+06	3.99521e+06
Camk2g	calcium/calmodulin-dependent protein kinase II gamma	-0.79467	22.5777	-4.40759	0.00385737	0.0228055	-2.33765	FALSE	9.05944e+06	9.01582e+06	4.92776e+06	6.0173e+06	4.40823e+06	5.63663e+06
Pdlim7	PDZ and LIM domain 7	2.19062	20.309	4.38315	0.00396606	0.0233343	-2.36822	TRUE	869834	256187	2.28169e+06	3.01803e+06	1.89709e+06	1.65075e+06
Gtpbp4	GTP binding protein 4	1.54995	22.5353	4.35764	0.00408315	0.0237922	-2.40021	TRUE	1.90523e+06	4.62952e+06	8.57773e+06	9.78212e+06	7.29156e+06	9.34685e+06
Actr3	ARP3 actin-related protein 3	-1.76775	24.5436	-4.33987	0.00416704	0.0241648	-2.42257	FALSE	5.69066e+07	5.38365e+07	9.87024e+06	1.46914e+07	1.64512e+07	2.92619e+07
Glyr1	glyoxylate reductase 1 homolog (Arabidopsis)	1.45286	21.3735	4.32532	0.00423709	0.0244541	-2.4409	TRUE	907693	2.12342e+06	3.93566e+06	3.60986e+06	4.26592e+06	3.44232e+06
Eif3l	eukaryotic translation initiation factor 3, subunit L	-0.671957	23.5244	-4.3178	0.00427383	0.0245492	-2.45038	FALSE	1.49112e+07	1.81682e+07	1.08799e+07	1.03944e+07	1.00536e+07	1.00182e+07
Bop1	block of proliferation 1	2.47605	20.0377	4.30106	0.0043569	0.0249083	-2.47153	TRUE	716664	163969	2.53235e+06	1.57018e+06	2.21923e+06	1.49949e+06
Mb21d2	Mab-21 domain containing 2	0.830877	24.5194	4.27104	0.00451038	0.0256647	-2.50957	FALSE	1.68782e+07	1.58977e+07	3.2883e+07	2.39866e+07	3.36486e+07	2.71574e+07
Ighg2b	immunoglobulin heavy constant gamma 2B	0.890509	28.7752	4.25774	0.00458028	0.0258855	-2.52646	FALSE	3.40646e+08	2.72055e+08	6.13515e+08	5.25954e+08	6.73177e+08	4.6698e+08
Plec	plectin	-0.961889	27.8601	-4.25259	0.00460767	0.0258855	-2.533	FALSE	3.6916e+08	3.91104e+08	1.66798e+08	2.28069e+08	1.58938e+08	2.39496e+08
Maged1	MAGE family member D1	-0.751437	22.5026	-4.25154	0.00461326	0.0258855	-2.53433	FALSE	9.53465e+06	7.41669e+06	4.89649e+06	5.53919e+06	4.52248e+06	5.07576e+06
Rps13	ribosomal protein S13	-0.688924	26.0018	-4.23604	0.00469692	0.0261192	-2.55407	FALSE	8.5506e+07	9.98055e+07	5.13652e+07	5.83491e+07	5.7156e+07	6.29493e+07
Rbm42	RNA binding motif protein 42	2.49684	19.9231	4.23584	0.00469801	0.0261192	-2.55432	TRUE	709544	138592	1.8641e+06	1.60607e+06	1.91266e+06	1.71417e+06
Ndufb4	NADH:ubiquinone oxidoreductase subunit B4	-0.942568	23.4599	-4.22597	0.0047522	0.0262999	-2.56691	FALSE	1.58099e+07	2.01208e+07	7.89126e+06	1.16006e+07	8.10784e+06	9.99196e+06
Icoslg	Icoslg	5.06726	21.4148	4.21147	0.00483302	0.0266255	-2.58542	TRUE	48495.2	1.4909e+06	9.46733e+06	8.61688e+06	9.37653e+06	8.63502e+06
Igf2bp3	insulin-like growth factor 2 mRNA binding protein 3	-0.908769	21.6641	-4.20332	0.00487911	0.0267578	-2.59584	FALSE	4.92098e+06	5.19749e+06	2.09029e+06	2.55979e+06	3.04724e+06	3.2293e+06
Ssb	Sjogren syndrome antigen B	0.769348	24.4472	4.13939	0.00525818	0.0285701	-2.6779	FALSE	1.36156e+07	1.88728e+07	2.60197e+07	3.00499e+07	2.62595e+07	2.71458e+07
Ppp6c	protein phosphatase 6, catalytic subunit	1.04917	23.2627	4.13583	0.00528027	0.0285701	-2.6825	TRUE	6.55198e+06	5.86177e+06	1.53524e+07	1.07947e+07	1.63315e+07	9.99359e+06
Prpf19	pre-mRNA processing factor 19	-0.675597	25.7912	-4.11636	0.00540266	0.0291023	-2.70762	FALSE	7.66673e+07	8.2117e+07	5.20798e+07	4.59551e+07	5.62778e+07	4.52113e+07
Tjp1	tight junction protein 1	0.659611	26.5684	4.08058	0.00563592	0.0302245	-2.75393	FALSE	7.91792e+07	6.79826e+07	1.19254e+08	128451305	1.07697e+08	1.09358e+08
Nifk	nucleolar protein interacting with the FHA domain of MKI67	1.57357	22.6696	4.07052	0.00570349	0.0303633	-2.76698	TRUE	5.15513e+06	2.01659e+06	9.29256e+06	8.32803e+06	1.2483e+07	8.77977e+06
Klc2	kinesin light chain 2	-0.63002	23.695	-4.06928	0.00571191	0.0303633	-2.7686	FALSE	1.9162e+07	1.72295e+07	1.19369e+07	1.27775e+07	1.06338e+07	1.17159e+07
H2ac25	H2ac25	1.0129	28.8808	4.04757	0.00586108	0.0310202	-2.79683	TRUE	3.81136e+08	2.51399e+08	5.69792e+08	7.7406e+08	5.16433e+08	6.68407e+08
Ccar1	cell division cycle and apoptosis regulator 1	-0.996025	23.5023	-4.03837	0.0059256	0.0312253	-2.80882	FALSE	22569922	1.5705e+07	1.14146e+07	1.07386e+07	8.46448e+06	7.65228e+06
Pdcd11	programmed cell death 11	1.33761	20.7455	4.0298	0.00598636	0.031409	-2.81998	TRUE	747236	1.2015e+06	3.31286e+06	1.81903e+06	2.86145e+06	1.9071e+06
Ddx21	DExD box helicase 21	0.745648	24.2781	4.02097	0.00604974	0.0315219	-2.83151	FALSE	1.37362e+07	1.51252e+07	2.81332e+07	2.35831e+07	2.5594e+07	2.00922e+07
Fubp1	far upstream element (FUSE) binding protein 1	-0.882425	24.8594	-4.01956	0.0060599	0.0315219	-2.83335	FALSE	5.71935e+07	3.66148e+07	2.62625e+07	2.53216e+07	2.61711e+07	2.18179e+07
Kank2	KN motif and ankyrin repeat domains 2	-0.743168	23.8432	-4.00749	0.00614794	0.0318102	-2.84913	FALSE	2.09876e+07	2.14482e+07	1.41816e+07	1.30477e+07	1.02165e+07	1.36547e+07
Sart1	squamous cell carcinoma antigen recognized by T cells 1	0.740466	24.1855	4.00479	0.00616781	0.0318102	-2.85266	FALSE	1.59167e+07	1.15356e+07	2.28158e+07	2.16765e+07	2.47765e+07	2.14354e+07
Atxn10	ataxin 10	1.02096	23.8443	3.99356	0.00625121	0.0319247	-2.86735	TRUE	7.36291e+06	1.1991e+07	2.34915e+07	1.66592e+07	1.96977e+07	1.71467e+07
Ncbp3	nuclear cap binding subunit 3	-1.28965	22.4946	-3.99137	0.00626765	0.0319247	-2.87023	FALSE	1.47647e+07	7.7899e+06	3.72328e+06	5.8349e+06	3.62772e+06	4.69922e+06
Tpm1	tropomyosin 1, alpha	0.640774	26.5039	3.98586	0.00630918	0.0319247	-2.87745	FALSE	6.82154e+07	7.34313e+07	123539776	1.04417e+08	115242404	9.97486e+07
Lrrc47	leucine rich repeat containing 47	0.628334	22.3569	3.98565	0.00631074	0.0319247	-2.87772	FALSE	3.62383e+06	4.45499e+06	5.97787e+06	6.51211e+06	6.35192e+06	6.01791e+06
Fxr1	fragile X mental retardation gene 1, autosomal homolog	-0.647765	26.1504	-3.9842	0.00632172	0.0319247	-2.87962	FALSE	1.06671e+08	9.4637e+07	6.86656e+07	7.01371e+07	6.03823e+07	5.81614e+07
Puf60	poly-U binding splicing factor 60	-1.06703	24.3259	-3.9688	0.00643962	0.0323674	-2.89983	FALSE	4.56194e+07	2.599e+07	1.56475e+07	1.94481e+07	1.38347e+07	1.73298e+07
Cep72	centrosomal protein 72	-0.95016	23.5044	-3.96581	0.0064628	0.0323674	-2.90376	FALSE	1.68578e+07	2.0213e+07	8.48585e+06	7.70383e+06	1.00352e+07	1.27007e+07
Hnrnph1	heterogeneous nuclear ribonucleoprotein H1	-0.577959	26.5424	-3.95778	0.00652549	0.0325469	-2.91431	FALSE	1.33558e+08	1.22019e+08	9.03383e+07	8.4376e+07	8.75518e+07	8.01515e+07
Abhd6	abhydrolase domain containing 6	1.53247	21.6469	3.95158	0.00657437	0.0326563	-2.92247	TRUE	2.47309e+06	1.05781e+06	5.33722e+06	3.5619e+06	6.13484e+06	4.10933e+06
Sf3a3	splicing factor 3a, subunit 3	-0.783776	22.8512	-3.93728	0.00668857	0.0330526	-2.94129	FALSE	1.24867e+07	9.46095e+06	6.13251e+06	6.33596e+06	7.46034e+06	5.48015e+06
Snrpd3	small nuclear ribonucleoprotein D3	-1.10752	23.3002	-3.93352	0.006719	0.0330526	-2.94625	FALSE	2.3974e+07	1.23858e+07	8.12215e+06	6.88638e+06	8.69853e+06	8.40685e+06
Atp5po	Atp5po	-0.661208	25.2938	-3.93095	0.00673984	0.0330526	-2.94964	FALSE	5.69576e+07	5.47293e+07	3.53095e+07	3.05541e+07	4.05132e+07	3.55477e+07
Nfs1	nitrogen fixation gene 1 (S. cerevisiae)	0.987963	22.3071	3.92808	0.00676324	0.0330526	-2.95343	FALSE	3.23843e+06	3.33662e+06	6.03282e+06	6.03588e+06	9.34687e+06	5.3086e+06
Gna14	guanine nucleotide binding protein, alpha 14	0.679012	23.544	3.91703	0.00685412	0.0333591	-2.96801	FALSE	8.02461e+06	9.95211e+06	1.53671e+07	1.42863e+07	1.51574e+07	1.25937e+07
Bclaf1	BCL2-associated transcription factor 1	-0.646956	22.7002	-3.90872	0.00692336	0.0334307	-2.97899	FALSE	8.96886e+06	9.41544e+06	5.75914e+06	6.54451e+06	6.19196e+06	5.08253e+06
Klhl12	kelch-like 12	1.49775	23.6072	3.88017	0.00716726	0.0343532	-3.0168	TRUE	7.93065e+06	5.15815e+06	1.2672e+07	3.11259e+07	1.72274e+07	1.56637e+07
Cpsf3	cleavage and polyadenylation specificity factor 3	-0.712357	23.7347	-3.87822	0.00718426	0.0343532	-3.01939	FALSE	1.89559e+07	1.98554e+07	9.73416e+06	1.34928e+07	1.28215e+07	1.1672e+07
Srrm2	serine/arginine repetitive matrix 2	-0.721907	23.1579	-3.87648	0.00719944	0.0343532	-3.02169	FALSE	1.54424e+07	1.10538e+07	8.06504e+06	8.54307e+06	7.69402e+06	7.42709e+06
Basp1	brain abundant, membrane attached signal protein 1	0.8724	25.6872	3.87234	0.00723572	0.034391	-3.02718	FALSE	3.96089e+07	3.29057e+07	5.93662e+07	8.81237e+07	6.35722e+07	5.73725e+07
Rps19	ribosomal protein S19	-0.671717	26.2052	-3.86101	0.00733619	0.0346223	-3.04223	FALSE	9.60286e+07	1.15955e+08	6.19365e+07	6.22274e+07	6.49786e+07	7.68871e+07
Usp39	ubiquitin specific peptidase 39	0.989743	22.4483	3.8603	0.00734256	0.0346223	-3.04318	FALSE	4.87033e+06	2.69424e+06	7.95962e+06	6.94156e+06	6.60081e+06	7.34194e+06
Rpl12	ribosomal protein L12	0.775534	26.834	3.85722	0.00737009	0.0346223	-3.04726	FALSE	8.68794e+07	8.04393e+07	1.12442e+08	1.52675e+08	1.45797e+08	1.67557e+08
Tpm4	tropomyosin 4	0.775203	22.9108	3.844	0.00748989	0.0350492	-3.06485	FALSE	5.68704e+06	5.34155e+06	8.38977e+06	9.87041e+06	1.1808e+07	8.09617e+06
Ahsa1	AHA1, activator of heat shock protein ATPase 1	0.825811	23.2924	3.82053	0.00770774	0.0356785	-3.09613	FALSE	6.13067e+06	8.02483e+06	1.13751e+07	1.07024e+07	1.55324e+07	1.26353e+07
Myh11	myosin, heavy polypeptide 11, smooth muscle	0.589095	30.9976	3.82001	0.00771269	0.0356785	-3.09683	FALSE	1.68488e+09	1.58269e+09	2462572997	2627160457	2187185903	2573401628
Cstf1	cleavage stimulation factor, 3' pre-RNA, subunit 1	-0.857074	22.1578	-3.79312	0.0079711	0.0367337	-3.13276	FALSE	6.09518e+06	7.93126e+06	4.76597e+06	3.05957e+06	3.95555e+06	3.76374e+06
Efhd1	EF hand domain containing 1	0.550168	24.0233	3.78671	0.00803411	0.0367449	-3.14134	FALSE	1.32392e+07	1.32066e+07	2.01705e+07	1.913e+07	2.04001e+07	1.7853e+07
Hnrnph2	heterogeneous nuclear ribonucleoprotein H2	-2.55147	17.8302	-3.78671	0.00803416	0.0367449	-3.14135	FALSE	827197	693980	84760.3	94975.7	408616	84824.4
Prpf31	pre-mRNA processing factor 31	0.75482	23.3427	3.77257	0.00817514	0.0372491	-3.1603	FALSE	7.3346e+06	7.68026e+06	1.17638e+07	1.05078e+07	1.56679e+07	1.32839e+07
Rps5	ribosomal protein S5	-0.624123	24.2922	-3.76854	0.00821575	0.037294	-3.1657	FALSE	2.46181e+07	3.0522e+07	1.85093e+07	1.61634e+07	1.88315e+07	1.77585e+07
Gars1	Gars1	-0.821739	24.2558	-3.76161	0.00828623	0.0374438	-3.17501	FALSE	3.49317e+07	2.45501e+07	1.47422e+07	1.88622e+07	1.46303e+07	1.85213e+07
Sun2	Sad1 and UNC84 domain containing 2	-1.69727	24.3501	-3.75831	0.00832005	0.0374438	-3.17944	FALSE	8.43754e+07	2.60156e+07	1.25194e+07	1.42516e+07	1.36258e+07	1.79213e+07
Rsl1d1	ribosomal L1 domain containing 1	0.996007	24.0747	3.75622	0.00834145	0.0374438	-3.18224	FALSE	8.23764e+06	1.50953e+07	1.97009e+07	2.1562e+07	2.49007e+07	2.31321e+07
Coro1b	coronin, actin binding protein 1B	0.677562	22.6593	3.70026	0.0089397	0.0399812	-3.25764	FALSE	4.4586e+06	5.26167e+06	6.82327e+06	9.17088e+06	7.29778e+06	7.88706e+06
Meioc	meiosis specific with coiled-coil domain	-1.10355	22.3797	-3.69288	0.00902215	0.0402016	-3.26762	FALSE	1.29181e+07	6.39264e+06	3.94592e+06	4.13393e+06	5.0492e+06	3.88345e+06
Rdx	radixin	0.581577	25.4	3.68508	0.00911005	0.0404446	-3.27817	FALSE	3.12972e+07	3.6593e+07	4.99082e+07	4.62005e+07	5.28593e+07	5.39705e+07
Pcm1	pericentriolar material 1	-1.43584	23.1535	-3.66927	0.00929127	0.041005	-3.29959	FALSE	2.06617e+07	1.58824e+07	6.21056e+06	9.91091e+06	3.85596e+06	8.46959e+06
Cand1	cullin associated and neddylation disassociated 1	-0.56739	24.2369	-3.66811	0.00930469	0.041005	-3.30116	FALSE	2.38929e+07	2.764e+07	1.75233e+07	1.85679e+07	1.74581e+07	1.59232e+07
Hnrnpc	heterogeneous nuclear ribonucleoprotein C	-0.548937	26.1923	-3.66526	0.00933778	0.041005	-3.30502	FALSE	1.00105e+08	9.75504e+07	6.98661e+07	7.00543e+07	7.03033e+07	6.04934e+07
Ctps1	Ctps1	0.598838	24.4347	3.6267	0.00979906	0.0428753	-3.35741	FALSE	1.60724e+07	1.83963e+07	2.64156e+07	2.92031e+07	2.57561e+07	2.31489e+07
Ptbp2	polypyrimidine tract binding protein 2	-0.591493	23.8752	-3.6223	0.00985322	0.0429572	-3.3634	FALSE	2.0499e+07	1.99504e+07	1.48441e+07	1.40488e+07	1.3416e+07	1.15963e+07
G3bp2	GTPase activating protein (SH3 domain) binding protein 2	-0.739368	24.61	-3.61725	0.00991585	0.0430753	-3.37028	FALSE	3.79199e+07	3.42441e+07	2.04846e+07	2.17929e+07	1.78968e+07	2.71708e+07
Thoc3	THO complex 3	-1.49978	21.4552	-3.60692	0.0100453	0.0434086	-3.38436	FALSE	3.41581e+06	9.67874e+06	1.84545e+06	1.674e+06	2.26095e+06	2.44658e+06
Snrpa	small nuclear ribonucleoprotein polypeptide A	-0.73354	23.9921	-3.60542	0.0100642	0.0434086	-3.3864	FALSE	2.77101e+07	1.979e+07	1.48412e+07	1.37374e+07	1.58303e+07	1.21909e+07
Parp12	poly (ADP-ribose) polymerase family, member 12	-1.17883	21.6261	-3.59932	0.0101417	0.0435878	-3.39473	FALSE	6.06927e+06	5.13155e+06	2.22915e+06	3.63304e+06	1.62462e+06	2.80646e+06
Afg2a	Afg2a	0.684827	24.3971	3.59325	0.0102195	0.0437668	-3.40302	FALSE	1.85208e+07	1.39946e+07	2.61324e+07	2.99935e+07	2.36842e+07	2.41651e+07
Prrc2c	proline-rich coiled-coil 2C	-0.817623	23.5649	-3.57354	0.0104764	0.0447091	-3.42996	FALSE	1.65304e+07	1.98311e+07	8.66681e+06	1.08747e+07	8.85097e+06	1.33498e+07
Por	cytochrome p450 oxidoreductase	-0.683378	23.9977	-3.55686	0.0106994	0.0455005	-3.4528	FALSE	2.55886e+07	2.06197e+07	1.59746e+07	1.60315e+07	1.23512e+07	1.32336e+07
Capn6	calpain 6	1.51513	24.6387	3.55337	0.0107467	0.0455418	-3.45758	TRUE	1.32565e+07	1.2689e+07	5.81172e+07	2.68943e+07	5.30453e+07	2.27774e+07
Cpsf7	cleavage and polyadenylation specific factor 7	-1.4134	22.6249	-3.53587	0.0109874	0.0463997	-3.4816	FALSE	1.84717e+07	8.36309e+06	5.76549e+06	5.91833e+06	3.11228e+06	4.46405e+06
Rab14	RAB14, member RAS oncogene family	-1.27213	25.2496	-3.52053	0.0112031	0.0471465	-3.50267	FALSE	1.00703e+08	5.12105e+07	3.92267e+07	2.35728e+07	3.63905e+07	2.32287e+07
Uaca	uveal autoantigen with coiled-coil domains and ankyrin repeats	-1.00045	20.8488	-3.51287	0.0113127	0.0474429	-3.51321	FALSE	3.95417e+06	2.27375e+06	1.37908e+06	1.47923e+06	1.26774e+06	1.95108e+06
Coro2a	coronin, actin binding protein 2A	-1.22284	20.7033	-3.49716	0.011541	0.0482334	-3.53485	FALSE	1.98753e+06	4.54058e+06	1.03177e+06	1.53843e+06	1.25679e+06	1.37554e+06
Ywhae	tyrosine 3-monooxygenase/tryptophan 5-monooxygenase activation protein, epsilon polypeptide	-1.12109	24.4424	-3.48072	0.0117853	0.048917	-3.55752	FALSE	4.31667e+07	3.39316e+07	2.10148e+07	1.16807e+07	2.45865e+07	1.58812e+07
Tkfc	triokinase, FMN cyclase	0.748372	21.5763	3.47437	0.0118811	0.0491463	-3.56628	FALSE	1.92713e+06	2.5407e+06	4.4557e+06	3.97032e+06	3.07005e+06	3.51537e+06
Igf2bp1	insulin-like growth factor 2 mRNA binding protein 1	-1.10863	23.6376	-3.46842	0.0119717	0.0493528	-3.57451	FALSE	3.2197e+07	1.47363e+07	9.30203e+06	1.19358e+07	9.50272e+06	9.8674e+06
Myh10	myosin, heavy polypeptide 10, non-muscle	0.807298	27.6263	3.46111	0.0120841	0.0496472	-3.58462	FALSE	1.19409e+08	1.70462e+08	2.06394e+08	2.42293e+08	2.50233e+08	3.10479e+08
Ncoa5	nuclear receptor coactivator 5	-1.21963	23.2992	-3.4568	0.0121508	0.0497526	-3.59057	FALSE	2.80473e+07	1.17266e+07	6.98079e+06	7.03522e+06	9.33002e+06	8.02568e+06
Kif2a	kinesin family member 2A	-0.598214	23.8915	-3.44228	0.0123787	0.0503923	-3.61067	FALSE	2.24088e+07	1.87858e+07	11624809	1.44776e+07	1.38142e+07	1.45133e+07
Rps16	ribosomal protein S16	-0.665791	26.1762	-3.44156	0.0123902	0.0503923	-3.61167	FALSE	9.68609e+07	1.09838e+08	5.3529e+07	6.27323e+07	6.94884e+07	7.65807e+07
Ywhag	tyrosine 3-monooxygenase/tryptophan 5-monooxygenase activation protein, gamma polypeptide	1.17145	24.2415	3.40936	0.012913	0.0523431	-3.65634	FALSE	1.64811e+07	8.08444e+06	3.24869e+07	3.07371e+07	2.21164e+07	2.06894e+07
Hdlbp	high density lipoprotein (HDL) binding protein	-0.510676	23.5606	-3.40518	0.0129826	0.0524185	-3.66214	FALSE	1.61021e+07	1.52396e+07	1.07229e+07	1.08496e+07	1.03161e+07	1.21774e+07
Sacm1l	SAC1 suppressor of actin mutations 1-like (yeast)	0.500442	23.0161	3.40306	0.0130181	0.0524185	-3.66509	FALSE	6.67328e+06	6.78954e+06	9.25152e+06	9.65723e+06	1.03643e+07	8.87862e+06
Polr2b	polymerase (RNA) II (DNA directed) polypeptide B	-0.602781	23.8581	-3.40041	0.0130625	0.0524232	-3.66877	FALSE	2.11419e+07	1.90902e+07	1.5322e+07	1.20218e+07	1.4112e+07	1.17819e+07
Trappc3	trafficking protein particle complex 3	-1.92009	20.6667	-3.39681	0.0131233	0.0524933	-3.67378	FALSE	4.67106e+06	3.49834e+06	572553	1.96728e+06	674661	1.71302e+06
Xab2	XPA binding protein 2	-1.30686	22.5889	-3.38657	0.0132976	0.0528575	-3.68803	FALSE	1.13534e+07	1.17289e+07	3.27779e+06	5.23464e+06	3.41615e+06	8.07515e+06
Tln2	talin 2	-2.50501	18.6595	-3.38634	0.0133016	0.0528575	-3.68835	FALSE	1.59962e+06	1.08534e+06	152882	327820	93139.6	621876
Hsp90ab1	heat shock protein 90 alpha (cytosolic), class B member 1	-0.692737	29.2893	-3.37665	0.0134688	0.0530394	-3.70184	FALSE	9.76684e+08	8.36019e+08	4.75567e+08	6.45997e+08	4.91193e+08	6.47303e+08
Eif6	eukaryotic translation initiation factor 6	-0.57571	21.4673	-3.37609	0.0134787	0.0530394	-3.70263	FALSE	4.33215e+06	3.30332e+06	2.52187e+06	2.58686e+06	2.38088e+06	2.6721e+06
Pcbp2	poly(rC) binding protein 2	-0.728966	26.1144	-3.36447	0.0136824	0.0536668	-3.71881	FALSE	1.20602e+08	8.58349e+07	6.92821e+07	6.04708e+07	6.69453e+07	5.06278e+07
Rbbp7	retinoblastoma binding protein 7, chromatin remodeling factor	0.825218	23.4263	3.36156	0.0137341	0.0536958	-3.72288	FALSE	6.19454e+06	9.56816e+06	1.51065e+07	1.24661e+07	1.6099e+07	1.14194e+07
Cavin3	caveolae associated 3	1.38668	22.3147	3.33346	0.014243	0.0555064	-3.76211	FALSE	3.91518e+06	1.92962e+06	9.34396e+06	6.75054e+06	9.53384e+06	4.43642e+06
Baiap2	brain-specific angiogenesis inhibitor 1-associated protein 2	0.601406	24.4369	3.32913	0.0143234	0.0555769	-3.76818	FALSE	1.46306e+07	2.02224e+07	2.66917e+07	2.75109e+07	2.51406e+07	2.51243e+07
Hsp90aa1	heat shock protein 90, alpha (cytosolic), class A member 1	-0.801816	26.836	-3.32755	0.0143528	0.0555769	-3.77039	FALSE	178963427	1.6824e+08	8.39758e+07	1.26841e+08	7.95254e+07	1.15873e+08
Slc3a2	solute carrier family 3 (activators of dibasic and neutral amino acid transport), member 2	-0.488505	25.7138	-3.31657	0.0145588	0.0561952	-3.78575	FALSE	7.15237e+07	6.65075e+07	4.84017e+07	5.28536e+07	4.57452e+07	4.99048e+07
Rpl3	ribosomal protein L3	0.66552	26.2561	3.31004	0.0146831	0.0564949	-3.7949	FALSE	5.07966e+07	6.83582e+07	1.04765e+08	8.06637e+07	1.02407e+08	8.8184e+07
Lonp2	lon peptidase 2, peroxisomal	-1.45758	21.7109	-3.30011	0.0148741	0.0570486	-3.80882	FALSE	7.18469e+06	6.3083e+06	1.87808e+06	4.19615e+06	1.43373e+06	3.19522e+06
Khsrp	KH-type splicing regulatory protein	-0.538862	25.7417	-3.27516	0.0153659	0.0587491	-3.84384	FALSE	7.94463e+07	6.51994e+07	5.19698e+07	5.15439e+07	5.05917e+07	4.44398e+07
Ehd2	EH-domain containing 2	0.965435	24.3969	3.27247	0.01542	0.0587705	-3.84762	FALSE	1.03981e+07	1.92278e+07	3.23102e+07	2.49773e+07	3.17605e+07	2.26723e+07
Skt	Skt	-0.949307	22.8155	-3.26969	0.0154761	0.0587994	-3.85153	FALSE	1.38663e+07	9.44804e+06	4.40533e+06	7.33304e+06	5.19605e+06	7.35515e+06
Ankrd17	ankyrin repeat domain 17	-0.679549	20.9322	-3.26632	0.0155442	0.0588738	-3.85625	FALSE	2.72327e+06	2.755e+06	2.00621e+06	1.31024e+06	1.81489e+06	1.79304e+06
Colgalt1	collagen beta(1-O)galactosyltransferase 1	-0.771084	22.6325	-3.24905	0.0158994	0.0600315	-3.88055	FALSE	8.89789e+06	9.68975e+06	4.93597e+06	7.33515e+06	4.32463e+06	5.59746e+06
Hnrnpk	heterogeneous nuclear ribonucleoprotein K	-0.502481	26.3834	-3.24076	0.0160732	0.060499	-3.89223	FALSE	1.0841e+08	1.12467e+08	7.84422e+07	8.0745e+07	8.44412e+07	6.90122e+07
Supt16h	Supt16h	0.745306	21.5093	3.225	0.0164088	0.061325	-3.91444	FALSE	2.32937e+06	1.92093e+06	2.83769e+06	4.27775e+06	3.1338e+06	4.15609e+06
Pcbp1	poly(rC) binding protein 1	-0.503309	24.9102	-3.22258	0.016461	0.061325	-3.91785	FALSE	4.25972e+07	3.71589e+07	2.77654e+07	2.75186e+07	3.10181e+07	2.61876e+07
Atp5mk	Atp5mk	-0.581729	22.118	-3.22256	0.0164615	0.061325	-3.91788	FALSE	6.86642e+06	5.16531e+06	4.38178e+06	3.63477e+06	4.0159e+06	3.91987e+06
Nploc4	NPL4 homolog, ubiquitin recognition factor	-0.728652	22.6641	-3.22101	0.016495	0.061325	-3.92007	FALSE	1.07924e+07	8.02615e+06	4.49737e+06	5.90831e+06	5.48198e+06	6.83136e+06
Rpl27	ribosomal protein L27	-0.687344	25.3198	-3.2168	0.0165866	0.0614768	-3.92601	FALSE	6.99886e+07	4.73023e+07	4.06658e+07	3.63714e+07	3.52811e+07	3.1235e+07
Tank	TRAF family member-associated Nf-kappa B activator	2.37524	22.6496	3.19982	0.0169612	0.0626227	-3.94999	FALSE	2.31396e+06	2.08303e+06	2.44557e+07	5.89009e+06	2.31493e+07	5.04821e+06
Rps17	ribosomal protein S17	-0.58788	23.2682	-3.19813	0.0169991	0.0626227	-3.95239	FALSE	1.26833e+07	1.38535e+07	7.95087e+06	7.80941e+06	9.2484e+06	1.05343e+07
Ephx1	epoxide hydrolase 1, microsomal	-0.684927	24.0851	-3.19263	0.0171227	0.062887	-3.96016	FALSE	2.59192e+07	2.3013e+07	1.32853e+07	1.89582e+07	1.27255e+07	1.66193e+07
Farsa	phenylalanyl-tRNA synthetase, alpha subunit	0.521914	25.4566	3.18749	0.017239	0.0631229	-3.96743	FALSE	3.47444e+07	3.76729e+07	5.50055e+07	5.40508e+07	5.49327e+07	4.45897e+07
Hspa5	heat shock protein 5	0.458845	28.7525	3.17371	0.0175553	0.063965	-3.98693	FALSE	3.83589e+08	3.48878e+08	522484287	5.10233e+08	5.07919e+08	4.72006e+08
Myh9	myosin, heavy polypeptide 9, non-muscle	0.542281	30.4855	3.17288	0.0175745	0.063965	-3.9881	FALSE	1.08759e+09	1258860268	1.54781e+09	1809663891	1568861074	1.91847e+09
Vcp	valosin containing protein	-0.984321	26.6435	-3.16612	0.0177321	0.0643453	-3.99768	FALSE	1.75674e+08	1.55359e+08	6.10729e+07	9.7515e+07	6.69517e+07	1.21946e+08
Rpl4	ribosomal protein L4	0.529913	27.3953	3.15451	0.0180065	0.065146	-4.01414	FALSE	1.53474e+08	1.24426e+08	2.13501e+08	2.05427e+08	2.02676e+08	1.78282e+08
Stim1	stromal interaction molecule 1	-0.480417	25.5692	-3.14292	0.0182847	0.0659557	-4.03057	FALSE	6.00848e+07	6.43055e+07	4.43576e+07	4.83405e+07	4.01694e+07	4.57478e+07
Dynll1	dynein light chain LC8-type 1	-2.87628	21.0867	-3.14011	0.018353	0.0660054	-4.03456	FALSE	6.95577e+06	1.01762e+07	330491	701593	2.52832e+06	2.9404e+06
Dpysl4	dihydropyrimidinase-like 4	-0.483051	23.7658	-3.13207	0.0185495	0.066515	-4.04597	FALSE	1.95056e+07	1.62989e+07	1.22517e+07	1.23194e+07	1.34156e+07	1.30795e+07
Gnai3	guanine nucleotide binding protein (G protein), alpha inhibiting 3	0.605585	23.6192	3.12692	0.0186769	0.0667739	-4.05329	FALSE	8.85131e+06	1.07182e+07	1.47134e+07	1.3013e+07	1.80787e+07	1.39378e+07
Strbp	spermatid perinuclear RNA binding protein	-0.531638	22.123	-3.11969	0.0188568	0.067219	-4.06355	FALSE	5.49965e+06	6.2004e+06	3.62901e+06	3.96605e+06	4.71469e+06	3.92423e+06
Rae1	ribonucleic acid export 1	-0.789783	22.4599	-3.11501	0.0189745	0.0674403	-4.07021	FALSE	8.51225e+06	8.11316e+06	5.46851e+06	4.99363e+06	5.84337e+06	3.346e+06
Phgdh	3-phosphoglycerate dehydrogenase	-0.541844	27.1126	-3.10756	0.0191634	0.0678461	-4.08081	FALSE	2.14894e+08	1.61691e+08	1.3297e+08	1.33175e+08	1.28005e+08	1.18569e+08
Aqr	aquarius	-1.01217	22.323	-3.10459	0.0192393	0.0678461	-4.08504	FALSE	9.25168e+06	7.5829e+06	2.99408e+06	6.19743e+06	3.31365e+06	4.83682e+06
Eif3b	eukaryotic translation initiation factor 3, subunit B	-0.772096	22.1001	-3.10391	0.0192566	0.0678461	-4.08601	FALSE	6.9582e+06	5.9291e+06	3.95765e+06	4.68369e+06	2.6946e+06	4.00641e+06
Rbm14	RNA binding motif protein 14	0.602554	27.218	3.09855	0.0193943	0.0681329	-4.09362	FALSE	1.32942e+08	1.05041e+08	1.74473e+08	2.14625e+08	1.56309e+08	1.7709e+08
Psmd1	proteasome (prosome, macropain) 26S subunit, non-ATPase, 1	0.472492	22.587	3.08993	0.0196183	0.0685739	-4.10591	FALSE	5.23861e+06	4.896e+06	7.22407e+06	6.41287e+06	7.69774e+06	6.83682e+06
Efhd2	EF hand domain containing 2	0.980212	24.609	3.08937	0.019633	0.0685739	-4.1067	FALSE	1.09136e+07	2.42487e+07	3.11357e+07	3.56073e+07	3.25291e+07	2.94129e+07
Srsf3	serine and arginine-rich splicing factor 3	-0.564264	25.3518	-3.07751	0.0199456	0.0694657	-4.12359	FALSE	6.46664e+07	4.77655e+07	4.09914e+07	3.90168e+07	3.51324e+07	3.55216e+07
Snrpb2	U2 small nuclear ribonucleoprotein B	-1.12845	20.1894	-3.07246	0.0200805	0.0694983	-4.1308	FALSE	1.81971e+06	2.22919e+06	798107	571766	1.38012e+06	1.1437e+06
Jcad	junctional cadherin 5 associated	1.08474	24.1411	3.07111	0.0201166	0.0694983	-4.13272	FALSE	1.18744e+07	1.05771e+07	3.35185e+07	1.69422e+07	3.24702e+07	1.73134e+07
Dnpep	aspartyl aminopeptidase	-0.699159	22.8575	-3.07073	0.020127	0.0694983	-4.13327	FALSE	1.00897e+07	1.09234e+07	8.46367e+06	6.64658e+06	6.11441e+06	5.0827e+06
Syncrip	synaptotagmin binding, cytoplasmic RNA interacting protein	-0.463457	25.8125	-3.05515	0.0205501	0.0706349	-4.15549	FALSE	7.79343e+07	6.83817e+07	5.17489e+07	5.78187e+07	5.12885e+07	5.12024e+07
Vapb	vesicle-associated membrane protein, associated protein B and C	-0.697723	25.5312	-3.05433	0.0205727	0.0706349	-4.15666	FALSE	6.55933e+07	6.83121e+07	4.34653e+07	3.17531e+07	5.32242e+07	3.94942e+07
Tufm	Tu translation elongation factor, mitochondrial	0.594083	25.7203	3.05148	0.0206513	0.0707044	-4.16073	FALSE	3.49147e+07	5.05454e+07	6.57773e+07	5.92673e+07	6.78199e+07	6.11616e+07
Kpnb1	karyopherin (importin) beta 1	-0.524621	24.837	-3.04552	0.0208166	0.0710696	-4.16924	FALSE	4.26012e+07	3.42399e+07	2.80277e+07	2.87267e+07	2.36934e+07	2.60438e+07
Aldh2	aldehyde dehydrogenase 2, mitochondrial	-0.4739	27.2044	-3.03536	0.0211015	0.0718399	-4.18375	FALSE	2.10042e+08	1.76444e+08	1.33859e+08	1.40648e+08	1.49009e+08	1.31583e+08
Rpl28	ribosomal protein L28	-0.889794	24.3408	-3.02465	0.0214067	0.0724542	-4.19907	FALSE	2.49972e+07	4.11011e+07	1.38737e+07	1.57883e+07	1.72418e+07	2.37116e+07
Supt6h	Supt6h	-0.812527	21.1386	-3.02441	0.0214135	0.0724542	-4.19941	FALSE	3.95808e+06	2.85332e+06	1.6973e+06	2.72265e+06	1.65506e+06	1.75277e+06
Pdcd6	programmed cell death 6	-0.960239	21.4497	-3.02275	0.0214613	0.0724542	-4.20178	FALSE	4.067e+06	4.89945e+06	3.03332e+06	1.72141e+06	3.06014e+06	1.73403e+06
Tmpo	thymopoietin	0.552482	24.1636	3.00934	0.021851	0.0735651	-4.22097	FALSE	4.17234e+07	3.12634e+07	4.25063e+07	5.53238e+07	4.10493e+07	6.05452e+07
Hmgcs2	3-hydroxy-3-methylglutaryl-Coenzyme A synthase 2	-0.619453	25.8369	-3.0016	0.0220796	0.0741286	-4.23206	FALSE	8.89291e+07	7.1604e+07	5.27749e+07	6.4659e+07	4.57839e+07	4.65905e+07
Vti1b	vesicle transport through interaction with t-SNAREs 1B	-0.574648	22.5062	-2.98889	0.0224601	0.0748486	-4.25027	FALSE	7.51176e+06	8.0356e+06	6.52666e+06	4.6112e+06	4.75567e+06	5.17437e+06
Triobp	TRIO and F-actin binding protein	-1.29466	21.1183	-2.9883	0.022478	0.0748486	-4.25112	FALSE	3.61458e+06	4.74292e+06	837509	2.09965e+06	2.05487e+06	2.24577e+06
Epb41l3	erythrocyte membrane protein band 4.1 like 3	1.34621	21.7334	2.98592	0.0225501	0.0748486	-4.25453	FALSE	1.21966e+06	2.8724e+06	5.24579e+06	6.16197e+06	2.79e+06	5.68638e+06
Pgam5	phosphoglycerate mutase family member 5	-0.475874	24.7871	-2.98405	0.0226068	0.0748486	-4.2572	FALSE	3.458e+07	3.76271e+07	2.85975e+07	2.57606e+07	2.67477e+07	2.29653e+07
Lrrfip2	leucine rich repeat (in FLII) interacting protein 2	0.670796	25.0127	2.98365	0.0226189	0.0748486	-4.25777	FALSE	1.9447e+07	3.17009e+07	3.70414e+07	3.79757e+07	4.05618e+07	4.27814e+07
Afg2b	Afg2b	-0.827926	21.4428	-2.98216	0.0226646	0.0748486	-4.25992	FALSE	4.60043e+06	3.79622e+06	2.04815e+06	3.38766e+06	2.44725e+06	1.80901e+06
Apoa1	apolipoprotein A-I	-0.844738	24.7147	-2.97983	0.0227356	0.0748793	-4.26325	FALSE	4.03482e+07	4.10167e+07	2.33268e+07	1.67856e+07	3.33728e+07	2.01475e+07
Purb	purine rich element binding protein B	-0.607205	23.5539	-2.97553	0.0228677	0.07511	-4.26941	FALSE	1.75605e+07	1.51364e+07	9.86485e+06	8.80198e+06	12605343	1.1988e+07
Gkap1	G kinase anchoring protein 1	0.515654	22.7322	2.97078	0.0230146	0.0753885	-4.27623	FALSE	5.40179e+06	5.58017e+06	9.15346e+06	7.70373e+06	7.9906e+06	6.73619e+06
Nup98	nucleoporin 98	-0.990666	22.0295	-2.96245	0.0232747	0.076035	-4.28819	FALSE	9.12752e+06	5.01586e+06	3.94382e+06	4.07715e+06	2.319e+06	3.60529e+06
Ap1b1	adaptor protein complex AP-1, beta 1 subunit	0.691992	21.4787	2.95545	0.0234956	0.0765501	-4.29824	FALSE	1.74767e+06	2.57799e+06	3.62743e+06	2.75537e+06	3.99114e+06	3.46614e+06
Piwil1	piwi-like RNA-mediated gene silencing 1	0.663475	22.8042	2.95019	0.0236629	0.0768886	-4.30578	FALSE	4.2816e+06	6.78527e+06	9.43518e+06	7.92739e+06	7.83989e+06	9.05859e+06
Sec16a	SEC16 homolog A, endoplasmic reticulum export factor	-1.01901	21.274	-2.9384	0.0240431	0.0779151	-4.32273	FALSE	4.17292e+06	3.95191e+06	1.61853e+06	2.81847e+06	1.32285e+06	2.67206e+06
Psmd2	proteasome (prosome, macropain) 26S subunit, non-ATPase, 2	-0.427962	24.1182	-2.93009	0.0243149	0.0783052	-4.33467	FALSE	2.3579e+07	2.08861e+07	1.62849e+07	1.74177e+07	1.58543e+07	1.64636e+07
Taok1	TAO kinase 1	1.09404	21.9613	2.92816	0.0243787	0.0783052	-4.33745	FALSE	1.65021e+06	3.67583e+06	4.30571e+06	6.12363e+06	4.2433e+06	6.82949e+06
Arf5	ADP-ribosylation factor 5	0.858777	24.241	2.92707	0.0244144	0.0783052	-4.33901	FALSE	1.62587e+07	1.0933e+07	3.0847e+07	1.95743e+07	2.95838e+07	1.91323e+07
Etfdh	electron transferring flavoprotein, dehydrogenase	-0.589165	24.197	-2.92685	0.0244219	0.0783052	-4.33934	FALSE	2.86757e+07	2.22338e+07	1.9239e+07	1.6582e+07	1.79013e+07	1.38971e+07
Caprin2	caprin family member 2	-0.528038	21.4195	-2.91832	0.0247055	0.0788537	-4.3516	FALSE	3.33526e+06	3.84251e+06	2.14724e+06	2.47332e+06	2.93088e+06	2.44068e+06
Eif3c	eukaryotic translation initiation factor 3, subunit C	-0.432322	23.4888	-2.91682	0.0247558	0.0788537	-4.35376	FALSE	1.38334e+07	1.49363e+07	1.12525e+07	1.03966e+07	9.86133e+06	1.11609e+07
Rfc5	replication factor C (activator 1) 5	0.621965	20.8963	2.91586	0.0247882	0.0788537	-4.35515	FALSE	1.34479e+06	1.59415e+06	2.49722e+06	1.72206e+06	2.47707e+06	2.42017e+06
Psmd4	proteasome (prosome, macropain) 26S subunit, non-ATPase, 4	0.652149	23.3991	2.91288	0.0248884	0.0789654	-4.35943	FALSE	6.77127e+06	9.8911e+06	1.23018e+07	1.53631e+07	1.09978e+07	1.31626e+07
Sf3b2	splicing factor 3b, subunit 2	-0.539488	24.3044	-2.91005	0.0249842	0.0790166	-4.36351	FALSE	2.80931e+07	2.51571e+07	2.17754e+07	1.92987e+07	1.61361e+07	1.65051e+07
Cdk5	cyclin-dependent kinase 5	0.653127	24.0838	2.90855	0.025035	0.0790166	-4.36566	FALSE	1.32859e+07	1.30115e+07	2.3653e+07	1.87367e+07	2.54799e+07	1.61846e+07
Smu1	smu-1 suppressor of mec-8 and unc-52 homolog (C. elegans)	-0.780844	23.6707	-2.89659	0.0254445	0.0801005	-4.38288	FALSE	2.47766e+07	1.4809e+07	10487880	1.42324e+07	1.09387e+07	9.46178e+06
Ncbp1	nuclear cap binding protein subunit 1	0.43634	23.5782	2.87931	0.026049	0.0817913	-4.40778	FALSE	9.74152e+06	1.07576e+07	1.48651e+07	1.41042e+07	1.39043e+07	1.26306e+07
Tardbp	TAR DNA binding protein	-0.475031	25.6055	-2.86899	0.0264173	0.0824993	-4.42266	FALSE	6.3891e+07	6.32773e+07	4.42983e+07	4.38566e+07	5.38182e+07	4.18821e+07
Rrbp1	ribosome binding protein 1	0.566368	25.0893	2.86763	0.0264664	0.0824993	-4.42463	FALSE	2.50293e+07	3.01658e+07	3.6085e+07	4.27608e+07	3.61024e+07	4.92031e+07
Hp1bp3	heterochromatin protein 1, binding protein 3	0.550676	24.7912	2.86728	0.0264787	0.0824993	-4.42512	FALSE	2.45994e+07	2.05991e+07	2.86971e+07	3.04591e+07	3.41621e+07	3.9585e+07
Raly	hnRNP-associated with lethal yellow	-0.42887	24.6669	-2.86529	0.0265507	0.0825114	-4.428	FALSE	3.27624e+07	3.21877e+07	2.29625e+07	2.23466e+07	2.55021e+07	2.58769e+07
Dhx15	DEAH (Asp-Glu-Ala-His) box polypeptide 15	-0.796262	25.4954	-2.8579	0.0268195	0.0831335	-4.43866	FALSE	7.67994e+07	6.08139e+07	3.37948e+07	4.95016e+07	2.91328e+07	4.92124e+07
Krt4	keratin 4	1.29991	21.11	2.85343	0.0269832	0.0834276	-4.44511	FALSE	1.52631e+06	1.00953e+06	1.79059e+06	2.73126e+06	5.72139e+06	3.11826e+06
Senp3	SUMO/sentrin specific peptidase 3	1.21552	21.8988	2.84113	0.0274398	0.0846234	-4.46287	FALSE	3.31501e+06	1.49972e+06	5.66404e+06	4.14718e+06	8.128e+06	3.7649e+06
RTRAF	RTRAF	-0.509942	23.5965	-2.83722	0.0275863	0.0846989	-4.4685	FALSE	1.67875e+07	1.53525e+07	1.33026e+07	1.06513e+07	1.16979e+07	9.74661e+06
Api5	apoptosis inhibitor 5	0.563286	23.0831	2.83675	0.027604	0.0846989	-4.46918	FALSE	5.58074e+06	8.40667e+06	1.02577e+07	1.03201e+07	1.02241e+07	9.69476e+06
Erlin2	ER lipid raft associated 2	-0.534895	25.0471	-2.81714	0.0283536	0.0867748	-4.49752	FALSE	4.96596e+07	3.96782e+07	3.46175e+07	3.09879e+07	3.19358e+07	2.57198e+07
Safb	scaffold attachment factor B	-0.573908	22.6962	-2.81534	0.0284238	0.0867748	-4.50013	FALSE	9.10407e+06	8.62149e+06	5.42848e+06	7.73544e+06	5.29413e+06	5.64447e+06
Rpl36	ribosomal protein L36	-0.563384	22.3299	-2.81073	0.0286035	0.0870644	-4.50679	FALSE	5.86422e+06	7.9771e+06	4.78652e+06	4.15351e+06	5.39105e+06	4.28175e+06
Stx12	syntaxin 12	-0.525975	23.238	-2.80847	0.0286919	0.0870644	-4.51005	FALSE	1.4223e+07	1.11895e+07	8.41486e+06	8.21362e+06	1.04031e+07	8.19446e+06
Tmod2	tropomodulin 2	1.13058	21.8338	2.80724	0.0287405	0.0870644	-4.51184	FALSE	3.56043e+06	1.38031e+06	6.21401e+06	5.39213e+06	4.33599e+06	3.82022e+06
Hnrnpa3	heterogeneous nuclear ribonucleoprotein A3	-0.6646	27.5235	-2.80557	0.028806	0.0870644	-4.51424	FALSE	2.03664e+08	3.37766e+08	1.58809e+08	149831317	1.8722e+08	1.68256e+08
Myl9	myosin, light polypeptide 9, regulatory	-0.712881	27.1147	-2.80294	0.0289101	0.0871617	-4.51805	FALSE	2.64155e+08	154511347	132909900	1.2836e+08	1.32105e+08	1.02409e+08
Cnot1	CCR4-NOT transcription complex, subunit 1	-0.883998	21.9639	-2.79906	0.0290639	0.0874081	-4.52366	FALSE	6.32899e+06	5.98532e+06	2.49709e+06	4.20964e+06	2.51399e+06	4.68124e+06
Smarca5	SWI/SNF related, matrix associated, actin dependent regulator of chromatin, subfamily a, member 5	0.431868	22.7384	2.79165	0.0293607	0.0880821	-4.53438	FALSE	6.11617e+06	5.37107e+06	7.95125e+06	6.97564e+06	8.0896e+06	7.96444e+06
Isy1	ISY1 splicing factor homolog	-0.956406	21.2381	-2.77303	0.0301201	0.0901373	-4.56133	FALSE	3.75078e+06	3.94792e+06	2.00771e+06	1.22622e+06	3.02646e+06	2.07561e+06
Clic1	chloride intracellular channel 1	-0.946131	22.8037	-2.76742	0.030353	0.0906103	-4.56945	FALSE	1.23091e+07	1.04403e+07	3.7763e+06	6.82795e+06	5.28822e+06	8.78948e+06
Tdrd1	tudor domain containing 1	-0.619484	22.5655	-2.76219	0.0305717	0.0910392	-4.57702	FALSE	9.95205e+06	6.86294e+06	5.43662e+06	6.26487e+06	4.42947e+06	5.55034e+06
Smarca4	SWI/SNF related, matrix associated, actin dependent regulator of chromatin, subfamily a, member 4	0.505404	20.9111	2.7513	0.0310329	0.0920208	-4.5928	FALSE	1.62088e+06	1.50361e+06	2.34543e+06	2.63782e+06	1.98057e+06	1.96827e+06
Csde1	cold shock domain containing E1, RNA binding	-0.576948	22.6753	-2.75083	0.0310532	0.0920208	-4.59349	FALSE	9.80526e+06	7.79842e+06	4.86944e+06	6.67013e+06	5.37671e+06	6.76218e+06
Hsp90b1	heat shock protein 90, beta (Grp94), member 1	-0.482562	27.9971	-2.74323	0.0313795	0.092761	-4.6045	FALSE	3.50597e+08	3.19768e+08	2.42224e+08	2.75504e+08	2.03009e+08	2.43423e+08
Tasor	transcription activation suppressor	1.25779	23.829	2.73691	0.0316534	0.093343	-4.61365	FALSE	4.67083e+06	1.48679e+07	1.62717e+07	2.48667e+07	1.73983e+07	2.24007e+07
Picalm	phosphatidylinositol binding clathrin assembly protein	-0.929088	22.8912	-2.73143	0.0318936	0.0935618	-4.62161	FALSE	1.86249e+07	7.66829e+06	5.93903e+06	6.27962e+06	6.6399e+06	6.26675e+06
Dnaja1	DnaJ heat shock protein family (Hsp40) member A1	0.719731	24.3226	2.72832	0.0320302	0.0935618	-4.6261	FALSE	1.1917e+07	1.89932e+07	2.94115e+07	2.48298e+07	2.69067e+07	1.91789e+07
Sipa1l2	signal-induced proliferation-associated 1 like 2	-0.741831	20.5376	-2.72794	0.0320473	0.0935618	-4.62667	FALSE	2.04648e+06	2.24702e+06	988422	1.84014e+06	1.10135e+06	1.34976e+06
Thoc5	THO complex 5	-0.501843	22.615	-2.72775	0.0320554	0.0935618	-4.62693	FALSE	9.0385e+06	7.26016e+06	6.15318e+06	5.73446e+06	6.24423e+06	4.8611e+06
Pak4	p21 (RAC1) activated kinase 4	1.22793	20.7725	2.72644	0.0321136	0.0935618	-4.62884	FALSE	564276	1.82777e+06	2.08047e+06	2.1104e+06	2.59698e+06	2.80806e+06
Polr2a	polymerase (RNA) II (DNA directed) polypeptide A	-1.47097	21.5294	-2.71862	0.0324613	0.0943479	-4.64017	FALSE	6.58739e+06	5.41581e+06	1.29314e+06	3.60253e+06	1.25317e+06	3.69205e+06
Vwa8	von Willebrand factor A domain containing 8	-1.1561	22.1344	-2.70622	0.0330217	0.0957473	-4.65817	FALSE	1.0722e+07	5.75403e+06	2.69541e+06	5.25369e+06	2.33289e+06	4.67119e+06
Myo5a	myosin VA	0.531273	21.964	2.69539	0.0335192	0.0969577	-4.67388	FALSE	3.05311e+06	3.35461e+06	4.00493e+06	5.21944e+06	4.0337e+06	5.42705e+06
Galk1	galactokinase 1	0.537207	23.1399	2.68849	0.0338403	0.0976534	-4.68389	FALSE	7.63277e+06	6.81259e+06	1.20743e+07	1.01324e+07	1.16746e+07	8.3953e+06
Ddx3x	DEAD box helicase 3, X-linked	-0.395326	26.0978	-2.67045	0.0346954	0.0998831	-4.71008	FALSE	8.6084e+07	8.63367e+07	6.27411e+07	6.17564e+07	6.61393e+07	7.20315e+07
Slc27a1	solute carrier family 27 (fatty acid transporter), member 1	-0.747813	22.2956	-2.66041	0.0351809	0.101041	-4.72466	FALSE	1.01456e+07	5.21377e+06	4.77049e+06	4.40162e+06	3.79359e+06	4.41754e+06
Pdxdc1	pyridoxal-dependent decarboxylase domain containing 1	-0.452999	23.1203	-2.63878	0.0362522	0.103872	-4.75609	FALSE	1.26894e+07	9.95861e+06	7.90263e+06	9.15923e+06	8.01609e+06	7.83832e+06
Atxn2l	ataxin 2-like	-0.571097	23.4378	-2.63166	0.036612	0.104655	-4.76643	FALSE	1.2827e+07	1.70638e+07	1.12013e+07	1.09053e+07	7.8848e+06	1.02101e+07
Wdr43	WD repeat domain 43	1.58101	21.9403	2.62238	0.0370872	0.105764	-4.77992	FALSE	874322	4.29681e+06	6.61785e+06	6.82812e+06	5.97547e+06	4.18769e+06
Mapk3	mitogen-activated protein kinase 3	0.437713	23.6891	2.59341	0.038612	0.109854	-4.82204	FALSE	1.22026e+07	1.00026e+07	1.42851e+07	1.36188e+07	1.63744e+07	1.57401e+07
Acin1	apoptotic chromatin condensation inducer 1	-0.722213	23.1298	-2.58983	0.0388047	0.109961	-4.82724	FALSE	1.37265e+07	1.19631e+07	7.9807e+06	8.97682e+06	5.20353e+06	9.76595e+06
Rbm25	RNA binding motif protein 25	-0.566179	19.895	-2.58934	0.0388312	0.109961	-4.82795	FALSE	1.17903e+06	1.3606e+06	689705	1.03734e+06	971397	770514
Cltc	clathrin, heavy polypeptide (Hc)	-0.396104	26.8603	-2.58099	0.0392854	0.110403	-4.84009	FALSE	1.50161e+08	1.42534e+08	1.08292e+08	1.22346e+08	1.00979e+08	1.14178e+08
Atp6v1a	ATPase, H+ transporting, lysosomal V1 subunit A	0.643705	23.2034	2.57863	0.0394153	0.110403	-4.84353	FALSE	8.09594e+06	6.35654e+06	1.13639e+07	1.40145e+07	8.22298e+06	1.20486e+07
Wnk3	WNK lysine deficient protein kinase 3	0.563805	22.0234	2.5748	0.0396259	0.110403	-4.84909	FALSE	2.75636e+06	3.91524e+06	4.5163e+06	4.89233e+06	4.26641e+06	5.89817e+06
Pura	purine rich element binding protein A	-0.594817	24.5846	-2.57464	0.0396348	0.110403	-4.84933	FALSE	3.24775e+07	3.37707e+07	1.87305e+07	1.76477e+07	2.69686e+07	2.59371e+07
Rplp2	ribosomal protein, large P2	-1.04172	22.4577	-2.57367	0.0396888	0.110403	-4.85075	FALSE	1.2352e+07	7.03518e+06	3.61877e+06	3.761e+06	8.02947e+06	3.84697e+06
Tom1	target of myb1 trafficking protein	-0.510717	21.4807	-2.57365	0.0396896	0.110403	-4.85077	FALSE	4.23226e+06	3.24405e+06	2.74859e+06	2.55974e+06	2.18825e+06	2.97135e+06
Smc4	structural maintenance of chromosomes 4	0.491014	21.7889	2.57318	0.0397159	0.110403	-4.85146	FALSE	2.54298e+06	3.27961e+06	3.69565e+06	3.75608e+06	4.08882e+06	4.78129e+06
Pi4ka	phosphatidylinositol 4-kinase alpha	0.862797	20.3303	2.56596	0.0401177	0.111265	-4.86196	FALSE	616791	1.26951e+06	1.38149e+06	1.41486e+06	1.58344e+06	2.16669e+06
Sec31a	Sec31 homolog A (S. cerevisiae)	-0.720768	23.6039	-2.55965	0.0404722	0.111893	-4.87113	FALSE	1.29379e+07	2.44558e+07	9.58268e+06	1.1402e+07	9.89282e+06	1.2555e+07
Gspt1	G1 to S phase transition 1	-0.609208	22.6093	-2.55865	0.0405288	0.111893	-4.87259	FALSE	1.07997e+07	6.65712e+06	4.8708e+06	6.05923e+06	5.22432e+06	6.19138e+06
Acaca	acetyl-Coenzyme A carboxylase alpha	-0.395116	23.4207	-2.55092	0.0409683	0.112849	-4.88382	FALSE	1.31414e+07	1.38238e+07	1.10427e+07	1.09927e+07	9.72529e+06	9.34742e+06
Rab11b	RAB11B, member RAS oncogene family	-0.808796	26.1428	-2.53906	0.0416529	0.11423	-4.90108	FALSE	1.23173e+08	9.41065e+07	8.31544e+07	5.75417e+07	7.38094e+07	4.0402e+07
Rab5c	RAB5C, member RAS oncogene family	-0.570718	24.1288	-2.53897	0.041658	0.11423	-4.90121	FALSE	2.80443e+07	2.03331e+07	1.91991e+07	1.46525e+07	1.76469e+07	1.34592e+07
G6pdx	glucose-6-phosphate dehydrogenase X-linked	-0.487376	23.0159	-2.53679	0.0417853	0.11432	-4.90438	FALSE	1.00325e+07	1.12496e+07	6.18078e+06	8.65172e+06	7.37483e+06	8.36249e+06
Hsd3b6	hydroxy-delta-5-steroid dehydrogenase, 3 beta- and steroid delta-isomerase 6	-0.84418	21.2049	-2.53247	0.0420381	0.114753	-4.91066	FALSE	2.7907e+06	4.56845e+06	2.17381e+06	2.58816e+06	2.13143e+06	1.30493e+06
Dctn1	dynactin 1	-1.03044	21.034	-2.52842	0.0422772	0.115146	-4.91656	FALSE	3.18979e+06	3.74596e+06	1.17022e+06	2.98951e+06	1.20556e+06	1.94456e+06
Ybx2	Y box protein 2	-0.497208	22.8353	-2.52449	0.0425099	0.115425	-4.92227	FALSE	9.03469e+06	9.81525e+06	7.44074e+06	5.30959e+06	7.57922e+06	6.61653e+06
Sorbs1	sorbin and SH3 domain containing 1	-0.569495	23.4995	-2.52348	0.0425702	0.115425	-4.92374	FALSE	1.59687e+07	1.49072e+07	9.33247e+06	8.77916e+06	1.01525e+07	1.40465e+07
Eif3e	eukaryotic translation initiation factor 3, subunit E	-0.717479	23.4383	-2.51997	0.0427796	0.115501	-4.92884	FALSE	2.09442e+07	1.19723e+07	7.71461e+06	1.01246e+07	1.19723e+07	9.19762e+06
Tbl2	transducin (beta)-like 2	0.500547	23.637	2.51982	0.0427888	0.115501	-4.92907	FALSE	1.0717e+07	9.99849e+06	1.45034e+07	1.41609e+07	1.83242e+07	1.22223e+07
Acsbg1	acyl-CoA synthetase bubblegum family member 1	-0.454751	25.8613	-2.51591	0.0430238	0.115647	-4.93476	FALSE	8.38017e+07	6.75044e+07	5.14418e+07	6.29629e+07	4.93822e+07	5.67053e+07
Gsta4	glutathione S-transferase, alpha 4	1.4132	26.3892	2.51574	0.0430337	0.115647	-4.935	FALSE	2.2612e+07	9.25434e+07	9.25875e+07	1.27868e+08	1.06202e+08	1.75219e+08
Ptpn13	protein tyrosine phosphatase, non-receptor type 13	0.495594	22.1082	2.50345	0.0437809	0.117395	-4.95288	FALSE	3.00919e+06	4.29604e+06	4.98716e+06	4.67671e+06	4.94711e+06	5.72327e+06
Psmd7	proteasome (prosome, macropain) 26S subunit, non-ATPase, 7	-0.850484	23.5372	-2.50134	0.0439099	0.117481	-4.95594	FALSE	1.82554e+07	1.78138e+07	8.81156e+06	6.31761e+06	1.36258e+07	1.319e+07
Cdh2	cadherin 2	0.454644	21.9897	2.49386	0.0443727	0.118457	-4.96683	FALSE	3.01841e+06	3.77465e+06	5.15268e+06	4.08306e+06	4.98196e+06	4.36852e+06
Farsb	phenylalanyl-tRNA synthetase, beta subunit	-0.442724	24.0753	-2.48644	0.0448371	0.119434	-4.97763	FALSE	2.42404e+07	1.94055e+07	1.53767e+07	1.8455e+07	1.47008e+07	1.55424e+07
Rps15	ribosomal protein S15	-1.29522	21.5895	-2.48419	0.0449785	0.119548	-4.98089	FALSE	5.34166e+06	6.17144e+06	1.16769e+06	3.22848e+06	1.82804e+06	4.34724e+06
Eif3h	eukaryotic translation initiation factor 3, subunit H	-0.663853	22.7373	-2.48101	0.0451793	0.119819	-4.98552	FALSE	9.01633e+06	1.00146e+07	4.86673e+06	5.4304e+06	8.86657e+06	5.52263e+06
Ubqln2	ubiquilin 2	-0.608352	22.2627	-2.47691	0.0454399	0.120247	-4.99148	FALSE	7.52682e+06	5.90224e+06	5.45707e+06	3.90606e+06	5.0247e+06	3.41129e+06
Akap9	A kinase (PRKA) anchor protein (yotiao) 9	0.415153	22.6307	2.46737	0.0460524	0.121602	-5.00535	FALSE	4.70137e+06	6.11239e+06	7.00083e+06	6.99819e+06	6.96066e+06	7.65561e+06
Rnh1	ribonuclease/angiogenin inhibitor 1	0.40625	23.0504	2.46537	0.0461824	0.12168	-5.00827	FALSE	7.89698e+06	6.56427e+06	9.27864e+06	9.71475e+06	1.05362e+07	8.72707e+06
Ercc3	excision repair cross-complementing rodent repair deficiency, complementation group 3	1.8862	19.3464	2.46242	0.0463735	0.121919	-5.01255	FALSE	125840	617694	460396	1.89463e+06	1.00372e+06	1.28864e+06
Hnrnpab	heterogeneous nuclear ribonucleoprotein A/B	-0.39281	25.5585	-2.45408	0.04692	0.123089	-5.02468	FALSE	6.3175e+07	5.55739e+07	4.9249e+07	4.66337e+07	4.4795e+07	4.03195e+07
Ubap2l	ubiquitin-associated protein 2-like	-0.48636	22.6548	-2.45155	0.0470873	0.123261	-5.02837	FALSE	7.82546e+06	8.73466e+06	7.19153e+06	5.69582e+06	6.10735e+06	4.84893e+06
Ckap4	cytoskeleton-associated protein 4	-0.407431	24.9266	-2.44738	0.0473644	0.123719	-5.03444	FALSE	4.16195e+07	3.56071e+07	2.92091e+07	3.17915e+07	2.99704e+07	2.55005e+07
Sec22b	SEC22 homolog B, vesicle trafficking protein	-0.633645	24.2072	-2.43809	0.0479864	0.125074	-5.04793	FALSE	2.70193e+07	2.49358e+07	1.9946e+07	1.185e+07	2.07672e+07	1.59608e+07
Actc1	actin, alpha, cardiac muscle 1	0.462556	27.0395	2.43312	0.0483235	0.125683	-5.05517	FALSE	1.1817e+08	1.05006e+08	1.66381e+08	1.40845e+08	1.80859e+08	1.30987e+08
Cavin1	caveolae associated 1	0.456522	24.8487	2.43101	0.0484669	0.125786	-5.05823	FALSE	2.43408e+07	2.45954e+07	3.70867e+07	3.11141e+07	3.90715e+07	2.8187e+07
U2surp	U2 snRNP-associated SURP domain containing	-0.910615	22.3637	-2.42667	0.048764	0.126225	-5.06454	FALSE	8.82205e+06	7.65965e+06	2.51667e+06	5.83004e+06	4.13925e+06	6.02071e+06
Cd2ap	CD2-associated protein	-0.736804	21.8986	-2.42549	0.0488446	0.126225	-5.06625	FALSE	5.60853e+06	5.38493e+06	2.71463e+06	4.43426e+06	2.33746e+06	4.20322e+06
Mtcl1	microtubule crosslinking factor 1	-1.46369	22.1032	-2.42308	0.0490106	0.126301	-5.06976	FALSE	8.12913e+06	9.65752e+06	1.63917e+06	6.62636e+06	1.96819e+06	4.98191e+06
Opa1	OPA1, mitochondrial dynamin like GTPase	-0.378688	23.3611	-2.42188	0.0490937	0.126301	-5.07151	FALSE	1.24195e+07	1.32638e+07	8.81947e+06	1.06817e+07	9.64611e+06	1.04503e+07
Fam98b	family with sequence similarity 98, member B	0.639418	22.5842	2.41856	0.0493238	0.126301	-5.07633	FALSE	3.53253e+06	6.19902e+06	6.88317e+06	6.36682e+06	8.71101e+06	7.39563e+06
Afg3l2	AFG3-like AAA ATPase 2	-0.363849	24.0528	-2.41855	0.0493242	0.126301	-5.07634	FALSE	2.10416e+07	2.01449e+07	1.64502e+07	1.75235e+07	1.52713e+07	1.48834e+07
Lmna	lamin A	-0.481457	25.0466	-2.41753	0.049395	0.126301	-5.07782	FALSE	4.67874e+07	4.00545e+07	2.79588e+07	3.90482e+07	2.79271e+07	3.03168e+07
Myh14	myosin, heavy polypeptide 14	0.494933	25.8735	2.40934	0.0499679	0.127497	-5.08973	FALSE	4.30491e+07	5.55594e+07	5.97892e+07	6.53702e+07	6.8211e+07	8.46338e+07
Psmc1	protease (prosome, macropain) 26S subunit, ATPase 1	-0.336335	25.1292	-2.4064	0.0501754	0.127757	-5.094	FALSE	4.39808e+07	4.17843e+07	3.32349e+07	3.31007e+07	3.39366e+07	3.56011e+07
Ppp1r12b	protein phosphatase 1, regulatory subunit 12B	1.43656	21.4865	2.40291	0.0504228	0.128118	-5.09907	FALSE	675192	3.38943e+06	5.12618e+06	3.9072e+06	4.17581e+06	3.3612e+06
Srsf9	serine and arginine-rich splicing factor 9	-1.58759	22.9566	-2.38734	0.0515411	0.130657	-5.12169	FALSE	8.0178e+06	3.58457e+07	5.976e+06	3.07132e+06	9.25292e+06	5.96106e+06
Lima1	LIM domain and actin binding 1	0.417414	25.7457	2.38602	0.0516377	0.130657	-5.12362	FALSE	4.54411e+07	4.73678e+07	5.29193e+07	6.67353e+07	5.91716e+07	7.05338e+07
Cdkn2aip	CDKN2A interacting protein	-0.937075	23.2739	-2.3806	0.0520336	0.131134	-5.13148	FALSE	2.58778e+07	9.4503e+06	7.00702e+06	8.78865e+06	7.65704e+06	9.43795e+06
Smc1a	structural maintenance of chromosomes 1A	-0.356358	21.8292	-2.37903	0.0521494	0.131134	-5.13377	FALSE	4.207e+06	4.58707e+06	3.34403e+06	3.52176e+06	3.18048e+06	3.70166e+06
Dennd2b	Dennd2b	-0.955774	20.1637	-2.37793	0.05223	0.131134	-5.13536	FALSE	2.31687e+06	1.44034e+06	1.53553e+06	980017	581309	899433
Gpsm1	G-protein signalling modulator 1 (AGS3-like, C. elegans)	-0.457377	22.3405	-2.37718	0.0522856	0.131134	-5.13645	FALSE	6.52818e+06	6.59376e+06	4.5098e+06	6.0283e+06	4.57717e+06	4.18952e+06
Septin9	septin 9	-0.594867	24.216	-2.37607	0.0523672	0.131134	-5.13806	FALSE	3.18373e+07	2.06697e+07	1.60949e+07	2.1365e+07	1.4158e+07	1.70945e+07
Wdhd1	WD repeat and HMG-box DNA binding protein 1	-0.632378	23.4998	-2.36895	0.0528961	0.131972	-5.1484	FALSE	1.34646e+07	1.87473e+07	7.98735e+06	8.85981e+06	1.27787e+07	1.22037e+07
Col12a1	collagen, type XII, alpha 1	-0.405636	23.2368	-2.36864	0.0529195	0.131972	-5.14886	FALSE	1.30458e+07	1.08968e+07	8.89291e+06	1.00661e+07	7.94843e+06	9.22404e+06
Cmas	cytidine monophospho-N-acetylneuraminic acid synthetase	0.973862	21.7661	2.34989	0.0543389	0.135234	-5.17607	FALSE	3.74229e+06	1.38194e+06	4.00207e+06	5.15239e+06	3.50859e+06	5.50142e+06
Eef2	eukaryotic translation elongation factor 2	-0.352543	26.0188	-2.34794	0.0544885	0.135328	-5.17889	FALSE	8.54909e+07	7.48978e+07	6.3626e+07	5.79983e+07	6.41815e+07	6.5135e+07
Tom1l2	target of myb1-like 2 (chicken)	0.524882	22.0652	2.34518	0.0547019	0.135551	-5.1829	FALSE	4.34578e+06	2.72778e+06	5.09921e+06	4.43536e+06	4.89806e+06	5.4365e+06
Atp2b1	ATPase, Ca++ transporting, plasma membrane 1	0.722476	21.8258	2.34389	0.0548019	0.135551	-5.18478	FALSE	1.80571e+06	3.92446e+06	4.12597e+06	4.35211e+06	4.29054e+06	4.83134e+06
Cep131	centrosomal protein 131	-0.814979	22.6446	-2.34199	0.0549486	0.135621	-5.18753	FALSE	1.03549e+07	8.81753e+06	4.08254e+06	8.28015e+06	3.89197e+06	6.61477e+06
Capza2	capping protein (actin filament) muscle Z-line, alpha 2	-0.361749	27.2085	-2.34064	0.0550539	0.135621	-5.18949	FALSE	1.80898e+08	1.85749e+08	1.54887e+08	1.38195e+08	1.50841e+08	1.28263e+08
Ndufs1	NADH:ubiquinone oxidoreductase core subunit S1	-0.420856	25.867	-2.3378	0.055275	0.135889	-5.1936	FALSE	8.5349e+07	6.47438e+07	5.90752e+07	5.77724e+07	5.64067e+07	4.93828e+07
Rab8a	RAB8A, member RAS oncogene family	0.786205	22.9164	2.33596	0.0554195	0.135969	-5.19628	FALSE	7.94148e+06	3.81604e+06	8.25106e+06	7.73299e+06	1.12253e+07	1.13412e+07
Mogs	mannosyl-oligosaccharide glucosidase	-0.840682	23.8632	-2.33311	0.0556429	0.136241	-5.20041	FALSE	3.3734e+07	1.50114e+07	9.593e+06	1.45581e+07	1.18639e+07	1.50455e+07
Hspb1	heat shock protein 1	-0.666527	22.9405	-2.32238	0.0564934	0.138044	-5.21597	FALSE	1.33567e+07	8.98268e+06	9.32374e+06	5.12932e+06	7.26368e+06	6.52865e+06
Hnrnpul2	heterogeneous nuclear ribonucleoprotein U-like 2	-0.645728	24.4057	-2.31108	0.0574041	0.139988	-5.23235	FALSE	3.93187e+07	2.28173e+07	2.21701e+07	2.18903e+07	1.51192e+07	1.83083e+07
Sbno1	strawberry notch 1	-1.04631	22.0303	-2.30454	0.0579379	0.14094	-5.24183	FALSE	1.25389e+07	3.84847e+06	3.87666e+06	2.77469e+06	3.76897e+06	3.15733e+06
St13	suppression of tumorigenicity 13	-0.510701	23.1854	-2.30345	0.0580271	0.14094	-5.24341	FALSE	1.47516e+07	9.88932e+06	9.17925e+06	8.50316e+06	9.31517e+06	7.10378e+06
Cttn	cortactin	-0.375408	22.2795	-2.28684	0.0594087	0.143484	-5.26747	FALSE	6.22226e+06	5.89276e+06	4.66157e+06	4.26515e+06	4.40734e+06	5.41818e+06
Rps18	ribosomal protein S18	-0.622581	26.3317	-2.28659	0.0594297	0.143484	-5.26783	FALSE	137345076	9.23287e+07	8.72279e+07	6.11115e+07	9.02548e+07	5.94825e+07
Hspd1	heat shock protein 1 (chaperonin)	-0.426864	27.6408	-2.28221	0.0597992	0.144089	-5.27417	FALSE	2.70064e+08	2.40611e+08	2.05854e+08	1.88301e+08	2.14549e+08	1.55463e+08
Mapk1	mitogen-activated protein kinase 1	-0.34132	22.6587	-2.26963	0.0608748	0.146389	-5.29238	FALSE	7.64517e+06	7.86117e+06	6.48761e+06	5.8391e+06	6.55766e+06	5.6439e+06
Snx27	sorting nexin family member 27	-0.465311	22.9823	-2.26553	0.06123	0.146952	-5.29831	FALSE	8.86679e+06	1.1905e+07	6.15762e+06	7.54498e+06	8.43836e+06	7.82295e+06
Ogdh	oxoglutarate (alpha-ketoglutarate) dehydrogenase (lipoamide)	-0.87552	22.0107	-2.26243	0.0615	0.147308	-5.3028	FALSE	5.20472e+06	7.7046e+06	2.822e+06	4.84729e+06	2.19016e+06	4.73732e+06
Mat2a	methionine adenosyltransferase II, alpha	-0.600721	24.3919	-2.26093	0.0616308	0.14733	-5.30497	FALSE	3.74208e+07	2.25637e+07	2.27276e+07	1.95316e+07	2.00409e+07	1.5153e+07
Dctn2	dynactin 2	-0.475405	23.4069	-2.25423	0.0622191	0.148243	-5.31465	FALSE	1.41673e+07	1.35475e+07	9.96273e+06	1.14301e+07	1.13361e+07	7.63758e+06
Sf3b3	splicing factor 3b, subunit 3	-0.381224	25.2143	-2.2538	0.062257	0.148243	-5.31528	FALSE	5.13457e+07	4.19786e+07	3.42978e+07	4.02417e+07	3.31183e+07	3.53195e+07
Cyb5r3	cytochrome b5 reductase 3	-0.640722	23.5755	-2.24468	0.0630675	0.149878	-5.32846	FALSE	2.3002e+07	1.22828e+07	1.27172e+07	1.11076e+07	1.06726e+07	8.9606e+06
Trim27	tripartite motif-containing 27	-0.391409	24.5009	-2.23768	0.0636971	0.151078	-5.33857	FALSE	2.83181e+07	2.85786e+07	2.17319e+07	2.17208e+07	1.84818e+07	2.53622e+07
Snrnp200	small nuclear ribonucleoprotein 200 (U5)	-0.367869	25.8658	-2.2335	0.0640758	0.151679	-5.3446	FALSE	8.25497e+07	6.36372e+07	5.7305e+07	5.65572e+07	5.67902e+07	5.40681e+07
Cul5	cullin 5	0.616974	23.2923	2.22989	0.0644051	0.152162	-5.34982	FALSE	8.32433e+06	7.16797e+06	9.89258e+06	1.58691e+07	8.92084e+06	1.40648e+07
Neurl4	neuralized E3 ubiquitin protein ligase 4	-1.36229	22.5081	-2.22798	0.0645796	0.152277	-5.35257	FALSE	1.33731e+07	9.37081e+06	3.41939e+06	2.3203e+06	1.14468e+07	3.95806e+06
Gtf2i	general transcription factor II I	0.310737	21.544	2.22551	0.064807	0.152462	-5.35615	FALSE	2.52903e+06	2.77386e+06	3.27756e+06	3.25323e+06	3.32278e+06	3.28757e+06
Stom	stomatin	-1.3246	21.6985	-2.22371	0.0649723	0.152462	-5.35874	FALSE	6.44194e+06	6.11534e+06	4.5374e+06	1.26737e+06	4.44633e+06	1.54235e+06
Ofd1	OFD1, centriole and centriolar satellite protein	-0.442644	23.5617	-2.22303	0.0650352	0.152462	-5.35972	FALSE	1.44467e+07	1.59749e+07	1.01742e+07	1.35308e+07	9.37904e+06	1.20902e+07
Rps6ka1	ribosomal protein S6 kinase polypeptide 1	0.830952	20.9475	2.2209	0.0652319	0.152628	-5.36279	FALSE	850411	2.23113e+06	2.23094e+06	2.35467e+06	2.39994e+06	2.85928e+06
Qars1	Qars1	0.435613	25.3615	2.2176	0.0655391	0.152661	-5.36756	FALSE	4.10741e+07	3.02508e+07	4.59683e+07	5.56477e+07	4.29789e+07	4.69871e+07
Pigs	phosphatidylinositol glycan anchor biosynthesis, class S	-0.432296	22.9836	-2.21667	0.0656258	0.152661	-5.36891	FALSE	1.04594e+07	9.80702e+06	6.3229e+06	9.18362e+06	6.93816e+06	7.87729e+06
Magi3	membrane associated guanylate kinase, WW and PDZ domain containing 3	0.497894	22.649	2.21609	0.0656794	0.152661	-5.36974	FALSE	6.69033e+06	4.08097e+06	7.36445e+06	7.87552e+06	6.85907e+06	7.45181e+06
Msn	moesin	1.66102	20.8608	2.21532	0.065751	0.152661	-5.37084	FALSE	1.98176e+06	394201	3.56202e+06	4.71272e+06	2.82192e+06	1.28853e+06
Camsap3	calmodulin regulated spectrin-associated protein family, member 3	-0.754585	23.4676	-2.21399	0.065876	0.152661	-5.37277	FALSE	2.30546e+07	1.17218e+07	1.29548e+07	1.08787e+07	8.24115e+06	7.76067e+06
Rpl19	ribosomal protein L19	0.392472	24.701	2.21099	0.0661572	0.15302	-5.3771	FALSE	1.9795e+07	2.61461e+07	2.70156e+07	3.00436e+07	3.18776e+07	3.07366e+07
Arf2	ADP-ribosylation factor 2	1.38374	21.72	2.20804	0.0664351	0.15337	-5.38136	FALSE	2.75099e+06	1.2075e+06	7.90228e+06	2.93273e+06	8.51799e+06	2.59165e+06
Rrm1	ribonucleotide reductase M1	-0.733035	21.5114	-2.19694	0.0674907	0.155511	-5.39735	FALSE	2.9647e+06	5.93426e+06	2.26334e+06	2.9741e+06	1.96085e+06	3.07244e+06
Ppp2r1a	protein phosphatase 2, regulatory subunit A, alpha	-0.335945	25.0192	-2.19349	0.0678224	0.155794	-5.40232	FALSE	4.15995e+07	3.79169e+07	3.45689e+07	2.93704e+07	3.22069e+07	2.99763e+07
Canx	calnexin	-0.394089	23.739	-2.19299	0.0678705	0.155794	-5.40304	FALSE	1.85264e+07	1.52288e+07	1.43069e+07	1.38223e+07	1.13824e+07	1.18584e+07
Actn1	actinin, alpha 1	0.720829	24.1676	2.18974	0.0681848	0.156219	-5.40773	FALSE	9.69424e+06	1.88159e+07	1.82521e+07	2.59935e+07	1.8498e+07	2.7973e+07
Tfrc	transferrin receptor	0.401635	24.4202	2.17589	0.06954	0.159024	-5.42766	FALSE	1.84232e+07	1.88734e+07	2.27197e+07	3.02334e+07	2.17389e+07	2.4656e+07
Mtrex	Mtr4 exosome RNA helicase	0.593081	21.6673	2.17247	0.069879	0.159498	-5.43259	FALSE	2.16411e+06	2.96272e+06	3.70829e+06	2.8011e+06	4.03347e+06	5.08043e+06
Rbm28	RNA binding motif protein 28	-0.511455	22.4931	-2.16932	0.070193	0.159913	-5.43712	FALSE	6.74284e+06	8.29154e+06	5.79612e+06	5.85478e+06	5.8215e+06	3.83196e+06
Rab7a	Rab7a	-0.679099	24.2553	-2.16682	0.0704427	0.160037	-5.44071	FALSE	2.97221e+07	2.52727e+07	2.16244e+07	1.229e+07	2.35449e+07	1.372e+07
Slc25a13	solute carrier family 25 (mitochondrial carrier, adenine nucleotide translocator), member 13	-0.357947	23.7525	-2.16614	0.0705114	0.160037	-5.4417	FALSE	1.53098e+07	18160858	1.36766e+07	1.42953e+07	1.19611e+07	1.22535e+07
Hspa1a	heat shock protein 1A	-0.787201	24.8698	-2.15806	0.0713264	0.161496	-5.45332	FALSE	5.40734e+07	3.59806e+07	1.91924e+07	3.46942e+07	1.82717e+07	3.50796e+07
Uggt1	UDP-glucose glycoprotein glucosyltransferase 1	-0.389936	23.7977	-2.15664	0.0714702	0.161496	-5.45535	FALSE	1.92758e+07	1.58178e+07	1.20962e+07	1.48029e+07	1.20463e+07	1.46197e+07
Rangap1	RAN GTPase activating protein 1	-0.332478	23.391	-2.15582	0.0715539	0.161496	-5.45654	FALSE	1.33356e+07	1.23365e+07	1.12275e+07	9.40227e+06	1.05022e+07	9.71108e+06
Tkt	transketolase	-0.552143	22.2602	-2.15206	0.0719372	0.162059	-5.46193	FALSE	6.23297e+06	6.7436e+06	3.91542e+06	3.36589e+06	6.02071e+06	4.81727e+06
Tbl3	transducin (beta)-like 3	0.791007	20.4868	2.13551	0.0736511	0.165612	-5.4857	FALSE	952096	1.09179e+06	2.89589e+06	1.3245e+06	2.04913e+06	1.23225e+06
Pkp4	plakophilin 4	0.50354	20.8789	2.12997	0.0742339	0.166614	-5.49364	FALSE	1.20476e+06	1.93799e+06	1.95133e+06	2.4926e+06	1.9835e+06	2.28252e+06
Csnk1g1	casein kinase 1, gamma 1	0.910644	22.1495	2.12419	0.0748475	0.16768	-5.50194	FALSE	1.72161e+06	5.41849e+06	6.3834e+06	5.19916e+06	5878867	5.57024e+06
Nap1l4	nucleosome assembly protein 1-like 4	0.361431	22.1117	2.11395	0.0759469	0.169709	-5.51662	FALSE	4.27916e+06	3.43682e+06	4.49339e+06	4.70122e+06	5.2315e+06	5.33121e+06
Psmd3	proteasome (prosome, macropain) 26S subunit, non-ATPase, 3	0.349987	23.7333	2.11217	0.0761391	0.169709	-5.51916	FALSE	1.22985e+07	1.1443e+07	1.44124e+07	1.63713e+07	1.32937e+07	1.66625e+07
Eps15	epidermal growth factor receptor pathway substrate 15	-0.921383	20.1242	-2.11055	0.0763152	0.169709	-5.52149	FALSE	2.90824e+06	1.05241e+06	1.01493e+06	1.26447e+06	764451	742122
Ddx5	DEAD box helicase 5	-0.363067	27.912	-2.11028	0.0763439	0.169709	-5.52186	FALSE	3.2736e+08	2.72517e+08	212076511	2.58583e+08	2.1512e+08	2.46541e+08
Chdh	choline dehydrogenase	0.664855	21.9299	2.10928	0.0764532	0.169709	-5.5233	FALSE	2.43358e+06	3.54825e+06	3.8748e+06	3.39862e+06	5.73789e+06	6.23422e+06
Peg3	paternally expressed 3	0.469203	20.9235	2.10604	0.0768062	0.170156	-5.52794	FALSE	1.98932e+06	1.28883e+06	2.06764e+06	1.98312e+06	2.46865e+06	2.38503e+06
Trap1	TNF receptor-associated protein 1	-0.364232	23.6097	-2.10487	0.076935	0.170156	-5.52962	FALSE	1.37974e+07	1.66294e+07	1.06305e+07	1.10838e+07	1.22675e+07	1.32669e+07
Prdx2	peroxiredoxin 2	-0.422054	23.9327	-2.0957	0.0779452	0.172076	-5.54273	FALSE	2.27737e+07	1.66289e+07	1.64628e+07	1.52547e+07	1.42001e+07	1.24793e+07
Zc3h11a	zinc finger CCCH type containing 11A	-2.34899	23.4118	-2.09368	0.0781704	0.172259	-5.54563	FALSE	1.62829e+08	6.70478e+06	6.63747e+06	6.58421e+06	5.9369e+06	6.81868e+06
Rpl11	ribosomal protein L11	-0.577973	24.219	-2.08939	0.078649	0.172999	-5.55176	FALSE	2.47475e+07	2.62886e+07	1.29774e+07	1.38595e+07	2.20088e+07	2.15338e+07
Tex14	testis expressed gene 14	0.374626	21.0588	2.08712	0.0789044	0.173247	-5.55501	FALSE	1.72417e+06	1.95767e+06	2.7478e+06	2.04073e+06	2.51029e+06	2.28685e+06
Gart	phosphoribosylglycinamide formyltransferase	0.596046	23.8259	2.07249	0.0805656	0.176548	-5.5759	FALSE	1.11932e+07	1.1388e+07	2.25327e+07	1.26927e+07	2.15174e+07	1.37834e+07
Ccdc160	coiled-coil domain containing 160	-0.336922	23.6252	-2.07132	0.0806994	0.176548	-5.57757	FALSE	1.66865e+07	1.36972e+07	1.18284e+07	1.31993e+07	1.15921e+07	1.13412e+07
Src	Rous sarcoma oncogene	0.521052	22.3284	2.06887	0.0809818	0.176847	-5.58107	FALSE	3.57954e+06	4.78702e+06	5.99292e+06	7.81618e+06	4.5869e+06	5.79484e+06
Ssrp1	structure specific recognition protein 1	-0.489376	22.192	-2.0637	0.0815803	0.177266	-5.58844	FALSE	7.11863e+06	5.06938e+06	3.2886e+06	4.73703e+06	4.40941e+06	4.8813e+06
Pcna	proliferating cell nuclear antigen	0.508646	24.7227	2.06343	0.0816119	0.177266	-5.58883	FALSE	2.71445e+07	1.76476e+07	3.4076e+07	2.79499e+07	3.74403e+07	2.63655e+07
Krt77	keratin 77	-1.50042	21.1124	-2.06342	0.0816125	0.177266	-5.58884	FALSE	5.10704e+06	4.02694e+06	898901	3.58926e+06	690835	2.96152e+06
Ddx1	DEAD box helicase 1	-0.424444	26.4342	-2.04836	0.0833827	0.180787	-5.6103	FALSE	1.16121e+08	1.04817e+08	7.2268e+07	1.04222e+08	7.10424e+07	8.53445e+07
Clpx	caseinolytic mitochondrial matrix peptidase chaperone subunit	0.440852	22.7813	2.04386	0.0839193	0.181625	-5.61671	FALSE	6.55909e+06	5.27132e+06	8.08643e+06	6.26697e+06	9.48989e+06	8.43894e+06
Sec23a	SEC23 homolog A, COPII coat complex component	-0.603312	22.2101	-2.04246	0.084087	0.181664	-5.6187	FALSE	6.42756e+06	6.39632e+06	2.73195e+06	4.91668e+06	5.50127e+06	4.29421e+06
Rcn2	reticulocalbin 2	0.90744	21.7163	2.0374	0.0846953	0.182652	-5.6259	FALSE	4.09585e+06	1.25303e+06	4.16783e+06	4.60074e+06	4.65993e+06	3.64888e+06
Eif2s2	eukaryotic translation initiation factor 2, subunit 2 (beta)	-0.384468	23.0573	-2.03423	0.0850787	0.183153	-5.63041	FALSE	1.1235e+07	9.67483e+06	7.18577e+06	9.67278e+06	8.16625e+06	7.16875e+06
Rpl23a	ribosomal protein L23A	-0.376649	25.3854	-2.02742	0.0859079	0.18387	-5.64009	FALSE	5.12586e+07	5.30816e+07	4.1016e+07	3.41657e+07	4.8631e+07	3.82325e+07
Espn	espin	0.326139	26.2139	2.02528	0.0861699	0.18387	-5.64312	FALSE	6.56194e+07	6.82929e+07	8.28618e+07	7.45835e+07	8.42562e+07	9.52636e+07
Rpl22	ribosomal protein L22	0.676142	23.8362	2.02486	0.0862218	0.18387	-5.64372	FALSE	1.19134e+07	1.00793e+07	1.29774e+07	2.21965e+07	1.29568e+07	2.51833e+07
Coro1c	coronin, actin binding protein 1C	0.379446	26.277	2.02462	0.0862508	0.18387	-5.64406	FALSE	6.09253e+07	7.64195e+07	7.60951e+07	8.69252e+07	9.28258e+07	1.01095e+08
Trim25	tripartite motif-containing 25	0.361802	22.279	2.02452	0.0862636	0.18387	-5.64421	FALSE	3.99022e+06	4.64607e+06	5.36777e+06	6.58749e+06	5.32666e+06	4.97564e+06
Prkaca	protein kinase, cAMP dependent, catalytic, alpha	-0.363931	24.0847	-2.02405	0.0863218	0.18387	-5.64488	FALSE	2.29573e+07	1.93016e+07	1.64832e+07	1.73718e+07	1.38201e+07	1.8089e+07
Uqcrc2	ubiquinol cytochrome c reductase core protein 2	-0.32097	25.6737	-2.01244	0.0877615	0.186609	-5.66136	FALSE	6.16448e+07	6.25244e+07	5.3879e+07	4.62736e+07	5.427e+07	4.50914e+07
Flot1	flotillin 1	0.899566	20.461	2.00326	0.0889164	0.188477	-5.67437	FALSE	590964	1.53502e+06	1.77791e+06	1.78091e+06	2.60942e+06	1.20626e+06
Hnrnpul1	heterogeneous nuclear ribonucleoprotein U-like 1	-0.332471	23.8386	-2.00299	0.0889514	0.188477	-5.67476	FALSE	1.76791e+07	1.73073e+07	1.56829e+07	1.26596e+07	1.4876e+07	1.26099e+07
Elmo1	engulfment and cell motility 1	0.515946	21.4315	2.00107	0.0891952	0.188664	-5.67748	FALSE	2.37529e+06	2.09047e+06	2.90041e+06	4.50228e+06	2.4885e+06	3.17216e+06
Faf2	Fas associated factor family member 2	0.897082	22.8139	1.99195	0.0903612	0.190798	-5.69039	FALSE	2.7155e+06	8.73797e+06	9.2021e+06	1.09036e+07	9.11217e+06	7.40694e+06
Psme2	proteasome (prosome, macropain) activator subunit 2 (PA28 beta)	-0.431245	21.3458	-1.98539	0.0912097	0.192254	-5.69967	FALSE	2.90622e+06	3.64117e+06	2.61355e+06	1.93164e+06	2.90918e+06	2.30645e+06
Tomm34	translocase of outer mitochondrial membrane 34	-0.327018	25.4462	-1.98054	0.091842	0.193251	-5.70652	FALSE	5.49256e+07	5.14811e+07	4.3026e+07	4.57662e+07	4.51888e+07	3.62886e+07
Upf1	UPF1 regulator of nonsense transcripts homolog (yeast)	-0.310346	25.8924	-1.96742	0.0935757	0.196558	-5.72506	FALSE	7.07098e+07	7.30873e+07	6.18061e+07	6.22034e+07	5.08813e+07	5.77491e+07
Tf	Tf	-0.94902	23.2417	-1.95009	0.095914	0.201121	-5.74948	FALSE	1.65007e+07	1.43327e+07	1.24177e+07	5.14247e+06	13087685	4.81782e+06
Rab1b	RAB1B, member RAS oncogene family	-0.453893	25.0535	-1.94431	0.0967073	0.202434	-5.75762	FALSE	4.25092e+07	4.33895e+07	3.80511e+07	2.78474e+07	3.75046e+07	2.43196e+07
Kiaa1210	Kiaa1210	0.291897	29.8006	1.94051	0.097232	0.203181	-5.76297	FALSE	7.62184e+08	8.76105e+08	1000366340	1064395117	9.40386e+08	1000328314
Slmap	sarcolemma associated protein	-0.294784	25.5718	-1.93795	0.0975868	0.203572	-5.76656	FALSE	6.17916e+07	5.28644e+07	4.89578e+07	4.79029e+07	4.58832e+07	4.37919e+07
Fn1	fibronectin 1	0.331945	22.8548	1.93205	0.0984112	0.204901	-5.77486	FALSE	6.3317e+06	6.68667e+06	8.25237e+06	9.51027e+06	7.06751e+06	8.11191e+06
Atp5pd	Atp5pd	-0.685995	24.1572	-1.93097	0.0985621	0.204901	-5.77637	FALSE	2.55666e+07	2.58067e+07	2.40203e+07	1.20146e+07	2.03854e+07	1.10455e+07
Rps23	ribosomal protein S23	-0.3466	24.2121	-1.92918	0.0988138	0.205073	-5.77889	FALSE	2.51305e+07	2.07029e+07	1.73877e+07	1.57006e+07	1.84344e+07	2.05744e+07
Rpl7	ribosomal protein L7	0.305615	26.1986	1.92617	0.0992377	0.2056	-5.78311	FALSE	7.20367e+07	6.2071e+07	9.03307e+07	7.71905e+07	8.55288e+07	7.82296e+07
Rcc2	regulator of chromosome condensation 2	0.395314	24.4009	1.92314	0.0996676	0.206106	-5.78737	FALSE	2.15569e+07	1.57959e+07	2.5681e+07	2.64169e+07	2.55268e+07	2.00344e+07
Add1	adducin 1 (alpha)	-0.321226	23.3174	-1.92205	0.099822	0.206106	-5.78889	FALSE	1.11735e+07	1.3158e+07	9.01793e+06	1.04147e+07	8.90117e+06	1.06112e+07
Aars1	Aars1	-0.419257	23.0761	-1.919	0.100257	0.20653	-5.79317	FALSE	1.23592e+07	9.32174e+06	8.0572e+06	8.83117e+06	6.36273e+06	9.16845e+06
Akap12	A kinase (PRKA) anchor protein (gravin) 12	-0.282469	24.6363	-1.91822	0.100368	0.20653	-5.79426	FALSE	3.0132e+07	2.92991e+07	2.35349e+07	2.27679e+07	2.63499e+07	2.52245e+07
Srpk2	serine/arginine-rich protein specific kinase 2	0.579746	22.5634	1.9162	0.100657	0.206773	-5.79709	FALSE	6.46696e+06	3.47637e+06	5.47015e+06	7.8518e+06	8.43041e+06	6.96496e+06
Suclg1	succinate-CoA ligase, GDP-forming, alpha subunit	-0.394094	24.7499	-1.91261	0.101173	0.207481	-5.80212	FALSE	3.2634e+07	3.51093e+07	3.09007e+07	2.018e+07	2.73299e+07	2.58297e+07
Fads2	fatty acid desaturase 2	0.353603	22.6512	1.91104	0.1014	0.207496	-5.80434	FALSE	6.37639e+06	4.9076e+06	8.14238e+06	7.36815e+06	6.61709e+06	6.57493e+06
Umps	uridine monophosphate synthetase	0.531844	22.6979	1.91019	0.101523	0.207496	-5.80552	FALSE	7.18409e+06	3.94137e+06	8.83183e+06	8.20708e+06	7.66467e+06	6.30537e+06
Mtdh	metadherin	-1.26726	21.3292	-1.90786	0.101859	0.207834	-5.80878	FALSE	6.77195e+06	3.30668e+06	3.13302e+06	1.28264e+06	924385	4.02122e+06
Stat1	signal transducer and activator of transcription 1	-0.514048	23.2888	-1.89244	0.10412	0.21209	-5.83034	FALSE	1.35472e+07	1.2466e+07	6.57229e+06	1.13506e+07	8.01719e+06	1.14663e+07
Tst	thiosulfate sulfurtransferase, mitochondrial	-0.411763	23.8183	-1.8898	0.104512	0.21225	-5.83403	FALSE	2.25545e+07	1.41938e+07	1.33427e+07	1.44817e+07	1.24062e+07	1.36506e+07
Tmpo	thymopoietin	0.445071	25.4029	1.8886	0.104691	0.21225	-5.8357	FALSE	4.17234e+07	3.12634e+07	4.25063e+07	5.53238e+07	4.10493e+07	6.05452e+07
Sgpl1	sphingosine phosphate lyase 1	0.703389	22.8548	1.88838	0.104724	0.21225	-5.83601	FALSE	6.41449e+06	4.68232e+06	8.95499e+06	5.30762e+06	1.33522e+07	9.99295e+06
Larp7	La ribonucleoprotein domain family, member 7	0.365867	22.6993	1.88482	0.105256	0.212972	-5.84098	FALSE	6.77349e+06	4.88301e+06	7.26202e+06	6.90756e+06	7.08708e+06	8.48591e+06
Hadha	hydroxyacyl-CoA dehydrogenase trifunctional multienzyme complex subunit alpha	-0.306559	26.0721	-1.8688	0.107682	0.217518	-5.8633	FALSE	8.90788e+07	7.41718e+07	6.42131e+07	7.36457e+07	6.17224e+07	6.39262e+07
Usp5	ubiquitin specific peptidase 5 (isopeptidase T)	-0.458354	21.8269	-1.86313	0.108555	0.218915	-5.8712	FALSE	5.60891e+06	3.76864e+06	2.63744e+06	3.90357e+06	3.24938e+06	3.74772e+06
Prkacb	protein kinase, cAMP dependent, catalytic, beta	-0.368247	19.7338	-1.85581	0.109691	0.220612	-5.88137	FALSE	938125	1.13882e+06	698878	751013	989216	791909
Smc2	structural maintenance of chromosomes 2	-0.688396	21.3217	-1.85461	0.109878	0.220612	-5.88304	FALSE	3.95072e+06	3.28522e+06	1.84773e+06	3.02938e+06	1.39985e+06	3.18784e+06
Fkbp4	FK506 binding protein 4	-0.426711	23.3351	-1.85342	0.110064	0.220612	-5.88469	FALSE	1.32302e+07	1.25562e+07	7.25187e+06	1.11693e+07	9.01025e+06	1.15831e+07
Uba2	ubiquitin-like modifier activating enzyme 2	-0.361931	24.0042	-1.85217	0.11026	0.220612	-5.88643	FALSE	2.26947e+07	1.74316e+07	1.56631e+07	1.77895e+07	1.31386e+07	1.56719e+07
Trim28	tripartite motif-containing 28	-0.404268	24.9377	-1.85188	0.110306	0.220612	-5.88683	FALSE	3.35215e+07	4.47634e+07	2.58245e+07	3.15326e+07	2.54002e+07	3.54876e+07
Eci1	enoyl-Coenzyme A delta isomerase 1	0.990839	24.2513	1.84886	0.11078	0.221195	-5.89102	FALSE	6.42572e+06	2.48396e+07	2.07586e+07	3.57198e+07	2.10983e+07	2.54019e+07
Apmap	adipocyte plasma membrane associated protein	0.322246	23.2202	1.83342	0.113239	0.225733	-5.91242	FALSE	9.03887e+06	7.84339e+06	1.09589e+07	9.74531e+06	1.21945e+07	9.43051e+06
Nsf	N-ethylmaleimide sensitive fusion protein	-0.537767	22.6627	-1.83188	0.113487	0.225856	-5.91455	FALSE	7.76374e+06	9.33415e+06	5.12726e+06	7.96464e+06	4.14937e+06	6.97784e+06
Acaa2	acetyl-Coenzyme A acyltransferase 2 (mitochondrial 3-oxoacyl-Coenzyme A thiolase)	-0.595343	23.6866	-1.82554	0.114515	0.227527	-5.92332	FALSE	2.30543e+07	1.37083e+07	9.75359e+06	1.44297e+07	8.87908e+06	1.53397e+07
Lig1	ligase I, DNA, ATP-dependent	0.42251	22.2829	1.82124	0.115216	0.228547	-5.92926	FALSE	4.75276e+06	3.70798e+06	6.99476e+06	4.8675e+06	6.29008e+06	4.67933e+06
Lzts2	leucine zipper, putative tumor suppressor 2	-0.345762	22.3309	-1.81142	0.116834	0.231377	-5.9428	FALSE	5.17815e+06	7.39893e+06	5.31483e+06	4.77963e+06	4.66812e+06	4.74595e+06
Uso1	USO1 vesicle docking factor	-0.324472	22.4874	-1.80653	0.117647	0.232608	-5.94954	FALSE	7.42605e+06	6.28406e+06	6.45015e+06	5.02011e+06	5.48415e+06	4.9877e+06
Ywhaz	tyrosine 3-monooxygenase/tryptophan 5-monooxygenase activation protein, zeta polypeptide	0.331165	24.8949	1.80452	0.117984	0.232893	-5.95231	FALSE	2.71259e+07	2.64189e+07	3.66864e+07	3.33808e+07	3.80875e+07	2.75787e+07
Rps11	ribosomal protein S11	-0.373788	25.9667	-1.80324	0.118198	0.232937	-5.95407	FALSE	7.01259e+07	8.66286e+07	5.19304e+07	5.30371e+07	6.59322e+07	7.20932e+07
Hspa2	heat shock protein 2	0.516188	25.981	1.8006	0.118643	0.233434	-5.95771	FALSE	3.74117e+07	7.27681e+07	6.40266e+07	7.33501e+07	7.83559e+07	8.42594e+07
Srp54	Srp54	-0.29385	22.9461	-1.79332	0.119876	0.23508	-5.96772	FALSE	9.62706e+06	8.89971e+06	8.05057e+06	7.12355e+06	8.40221e+06	6.74514e+06
Etfb	electron transferring flavoprotein, beta polypeptide	-0.398129	24.0046	-1.79085	0.120296	0.23508	-5.97111	FALSE	1.83699e+07	2.22804e+07	1.7709e+07	1.32097e+07	1.84761e+07	1.28518e+07
Hspg2	perlecan (heparan sulfate proteoglycan 2)	0.748104	22.9829	1.79054	0.12035	0.23508	-5.97154	FALSE	1.02453e+07	3.35959e+06	1.01241e+07	1.08271e+07	8.90082e+06	9.66342e+06
Dars1	Dars1	0.383422	25.2939	1.79039	0.120374	0.23508	-5.97174	FALSE	2.85687e+07	4.15572e+07	4.64924e+07	4.28418e+07	5.20591e+07	3.93562e+07
Trim14	tripartite motif-containing 14	-1.05655	22.4339	-1.78995	0.120449	0.23508	-5.97234	FALSE	2.052e+07	4.15379e+06	5.60394e+06	4.42474e+06	3.95392e+06	3.95933e+06
Npl	N-acetylneuraminate pyruvate lyase	0.403917	23.086	1.7871	0.120937	0.235653	-5.97625	FALSE	7.00776e+06	7.78829e+06	1.02186e+07	7.51789e+06	1.24216e+07	9.56626e+06
Uqcrfs1	ubiquinol-cytochrome c reductase, Rieske iron-sulfur polypeptide 1	-0.363004	22.7618	-1.78597	0.121132	0.235653	-5.97781	FALSE	7.55791e+06	9.35919e+06	6.67077e+06	5.44906e+06	7.92249e+06	6.35068e+06
Lsr	lipolysis stimulated lipoprotein receptor	0.476093	21.1353	1.7816	0.121885	0.236738	-5.9838	FALSE	1.44282e+06	2.3682e+06	2.19423e+06	2.82474e+06	3.15336e+06	2.23613e+06
Myo5b	myosin VB	-0.475965	24.3122	-1.78009	0.122148	0.236869	-5.98588	FALSE	2.99497e+07	2.24922e+07	1.81177e+07	2.36621e+07	1.34729e+07	2.09948e+07
Top2a	topoisomerase (DNA) II alpha	0.554325	22.0915	1.77578	0.122896	0.237843	-5.99178	FALSE	3.57973e+06	3.34244e+06	3.70195e+06	7.51889e+06	4.07933e+06	5.86312e+06
Col6a5	collagen, type VI, alpha 5	-1.22027	18.4423	-1.77484	0.12306	0.237843	-5.99307	FALSE	681298	575164	147047	500509	126633	559099
Ran	RAN, member RAS oncogene family	-0.260523	25.2772	-1.77382	0.123239	0.237843	-5.99447	FALSE	4.70449e+07	4.47142e+07	4.01055e+07	4.02575e+07	3.77706e+07	3.5238e+07
Rai14	retinoic acid induced 14	0.481439	23.544	1.76937	0.124019	0.238967	-6.00056	FALSE	7.02987e+06	1.36364e+07	1.33414e+07	1.29869e+07	1.36441e+07	1.4769e+07
Ubr4	ubiquitin protein ligase E3 component n-recognin 4	-0.671659	20.8854	-1.76626	0.124566	0.239371	-6.00481	FALSE	2.87978e+06	2.42373e+06	923705	2.3985e+06	1.90504e+06	1.79287e+06
Kpna2	karyopherin (importin) alpha 2	-0.361185	24.9971	-1.76594	0.124623	0.239371	-6.00525	FALSE	4.35727e+07	3.59351e+07	3.62978e+07	2.87018e+07	3.39572e+07	2.54587e+07
Psmc5	protease (prosome, macropain) 26S subunit, ATPase 5	-0.471054	24.7002	-1.76108	0.125485	0.240645	-6.01189	FALSE	4.63338e+07	2.4785e+07	2.46624e+07	2.53318e+07	2.64568e+07	2.16137e+07
Aoc3	amine oxidase, copper containing 3	-0.332518	23.2468	-1.75872	0.125905	0.240826	-6.01511	FALSE	1.14232e+07	1.17938e+07	1.00529e+07	1.06658e+07	7.52652e+06	8.94555e+06
Macf1	microtubule-actin crosslinking factor 1	-0.281776	22.9075	-1.75832	0.125976	0.240826	-6.01566	FALSE	8.53998e+06	9.40473e+06	7.2136e+06	7.79747e+06	6.53935e+06	8.02921e+06
Psmc4	proteasome (prosome, macropain) 26S subunit, ATPase, 4	-0.286232	25.46	-1.75598	0.126395	0.24087	-6.01885	FALSE	5.62042e+07	4.93787e+07	4.95297e+07	4.07592e+07	4.17278e+07	4.13469e+07
Tmed9	transmembrane p24 trafficking protein 9	-0.422312	22.6175	-1.75597	0.126397	0.24087	-6.01887	FALSE	7.38514e+06	8.28393e+06	7.47153e+06	4.44039e+06	6.52748e+06	5.3592e+06
Rbmy1b	Rbmy1b	0.29719	23.4105	1.75168	0.127167	0.241956	-6.02471	FALSE	1.10943e+07	8.51471e+06	1.22467e+07	1.2403e+07	1.20755e+07	1.10902e+07
Rpn1	ribophorin I	-0.307655	26.2072	-1.74447	0.128472	0.243808	-6.03453	FALSE	1.0169e+08	7.8432e+07	7.29653e+07	6.43651e+07	7.6016e+07	7.59305e+07
Pdcd6ip	programmed cell death 6 interacting protein	-0.47243	23.1712	-1.7434	0.128668	0.243808	-6.036	FALSE	8.95528e+06	1.54162e+07	7.11216e+06	9.60908e+06	7.65822e+06	9.82744e+06
Mdh2	malate dehydrogenase 2, NAD (mitochondrial)	-0.615025	23.2002	-1.74298	0.128744	0.243808	-6.03656	FALSE	1.76649e+07	9.28265e+06	1.17331e+07	6.85364e+06	9.33573e+06	6.50908e+06
Usp7	ubiquitin specific peptidase 7	0.361582	23.2875	1.74165	0.128987	0.243888	-6.03838	FALSE	7.37064e+06	1.01818e+07	1.27945e+07	1.14449e+07	9.38372e+06	1.11696e+07
Nol6	nucleolar protein family 6 (RNA-associated)	1.10546	20.2994	1.73608	0.130007	0.245434	-6.04594	FALSE	505036	1.18696e+06	3.07603e+06	998810	2.71675e+06	922769
Hspa9	heat shock protein 9	-0.289621	27.5922	-1.73117	0.130915	0.246457	-6.05262	FALSE	2.60033e+08	2.05766e+08	1.86659e+08	192993717	1.74947e+08	2.03501e+08
Myl12b	myosin, light chain 12B, regulatory	-0.523293	26.1724	-1.73095	0.130956	0.246457	-6.05292	FALSE	1.28929e+08	7.19486e+07	8.31949e+07	5.66836e+07	7.70652e+07	5.54918e+07
Tmod1	tropomodulin 1	-0.60787	21.285	-1.72912	0.131295	0.246713	-6.0554	FALSE	3.85192e+06	2.97251e+06	1.35771e+06	2.18041e+06	2.55349e+06	3.21494e+06
Ranbp2	RAN binding protein 2	-0.438239	22.949	-1.71995	0.133009	0.249547	-6.06783	FALSE	1.0254e+07	9.58726e+06	6.95774e+06	9.41818e+06	5.27561e+06	8.29427e+06
Prpf4	pre-mRNA processing factor 4	0.332502	24.2591	1.7152	0.133906	0.250469	-6.07426	FALSE	1.67491e+07	1.77017e+07	2.06785e+07	2.07734e+07	2.73177e+07	1.88327e+07
Uqcrc1	ubiquinol-cytochrome c reductase core protein 1	-0.456791	25.5805	-1.71516	0.133914	0.250469	-6.07432	FALSE	8.19326e+07	4.68716e+07	4.94417e+07	4.48552e+07	5.05578e+07	3.70687e+07
Appl2	adaptor protein, phosphotyrosine interaction, PH domain and leucine zipper containing 2	0.563845	23.9507	1.71185	0.134541	0.251254	-6.07879	FALSE	1.55604e+07	1.00334e+07	2.58694e+07	2.04482e+07	1.74813e+07	1.25853e+07
Ap2b1	adaptor-related protein complex 2, beta 1 subunit	-0.279792	25.2142	-1.70971	0.13495	0.25163	-6.08169	FALSE	4.94006e+07	3.97201e+07	3.81641e+07	3.54928e+07	3.84945e+07	3.39929e+07
Rps24	ribosomal protein S24	0.440863	21.5908	1.70597	0.135664	0.252573	-6.08673	FALSE	1.9436e+06	3.41524e+06	3.03854e+06	3.94572e+06	3.35222e+06	3.72206e+06
Mapkbp1	mitogen-activated protein kinase binding protein 1	-0.921951	21.3242	-1.69637	0.137517	0.255629	-6.09968	FALSE	4.13153e+06	3.91196e+06	1.26752e+06	3.75357e+06	1.22487e+06	3.47843e+06
Prkra	protein kinase, interferon inducible double stranded RNA dependent activator	-0.258908	25.9292	-1.69084	0.138596	0.257241	-6.10713	FALSE	7.68329e+07	6.75033e+07	6.15111e+07	5.56671e+07	6.48118e+07	5.91266e+07
Rad50	RAD50 double strand break repair protein	-0.884723	22.3742	-1.68171	0.140394	0.26018	-6.11941	FALSE	8.92744e+06	7.49891e+06	2.71657e+06	8.30386e+06	2.6386e+06	6.47832e+06
Eif2s3x	eukaryotic translation initiation factor 2, subunit 3, structural gene X-linked	-0.426796	23.4566	-1.67708	0.141314	0.261484	-6.12562	FALSE	1.9003e+07	1.03463e+07	1.00606e+07	1.00377e+07	1.09373e+07	1.07185e+07
Pelp1	proline, glutamic acid and leucine rich protein 1	1.23565	22.6871	1.66645	0.143448	0.265029	-6.13986	FALSE	1.50008e+06	9.7034e+06	6.60757e+06	1.32095e+07	6.3196e+06	1.18121e+07
Cherp	calcium homeostasis endoplasmic reticulum protein	-0.704502	22.4177	-1.66206	0.14434	0.26627	-6.14574	FALSE	6.54449e+06	9.19763e+06	3.22842e+06	3.22797e+06	6.85385e+06	7.19358e+06
Stoml2	stomatin (Epb7.2)-like 2	-0.727816	21.8793	-1.6551	0.145763	0.268487	-6.15503	FALSE	4.80343e+06	6.07059e+06	3.27955e+06	2.21664e+06	6.40494e+06	2.42752e+06
Pdia6	protein disulfide isomerase associated 6	-0.307299	26.6133	-1.64989	0.146837	0.270055	-6.16198	FALSE	1.33981e+08	1.04501e+08	8.71089e+07	1.10128e+08	8.82666e+07	9.87514e+07
Rpl24	ribosomal protein L24	-0.480153	24.5602	-1.64789	0.14725	0.270078	-6.16465	FALSE	3.57178e+07	2.67008e+07	2.79561e+07	1.74359e+07	2.83499e+07	1.73853e+07
Arhgef17	Rho guanine nucleotide exchange factor (GEF) 17	0.753483	19.6788	1.64767	0.147295	0.270078	-6.16493	FALSE	398597	880768	746728	1.0989e+06	1.68044e+06	721992
P4hb	prolyl 4-hydroxylase, beta polypeptide	-0.446513	23.1424	-1.64154	0.148572	0.272008	-6.1731	FALSE	1.34643e+07	9.61882e+06	9.94794e+06	7.42236e+06	1.04295e+07	6.31567e+06
Qki	Qki	-0.427981	23.5784	-1.63958	0.148982	0.272244	-6.1757	FALSE	1.7305e+07	1.3465e+07	1.55822e+07	9.81062e+06	1.19165e+07	9.09776e+06
Ddx50	DExD box helicase 50	-0.315411	22.2281	-1.63878	0.14915	0.272244	-6.17676	FALSE	6.20141e+06	5.20938e+06	4.46285e+06	5.35489e+06	3.80458e+06	4.7873e+06
Fus	fused in sarcoma	-0.304428	23.8553	-1.63351	0.150261	0.273859	-6.18377	FALSE	1.96475e+07	1.55303e+07	1.4012e+07	1.55197e+07	1.52501e+07	1.20712e+07
Uqcrq	ubiquinol-cytochrome c reductase, complex III subunit VII	-0.390156	23.8063	-1.63115	0.15076	0.274356	-6.1869	FALSE	1.99924e+07	1.54371e+07	1.34627e+07	1.72712e+07	1.04547e+07	1.32832e+07
Rps6	ribosomal protein S6	-0.344355	25.3222	-1.62605	0.151846	0.275799	-6.19366	FALSE	5.14246e+07	4.70441e+07	4.10531e+07	3.85983e+07	4.71483e+07	3.01528e+07
Mpst	mercaptopyruvate sulfurtransferase	0.432654	23.4293	1.62529	0.152008	0.275799	-6.19467	FALSE	1.08455e+07	7.88798e+06	1.59384e+07	1.19927e+07	1.38168e+07	9.19674e+06
Vars1	Vars1	0.386955	23.718	1.62281	0.152538	0.276347	-6.19795	FALSE	8.83092e+06	1.50777e+07	1.41991e+07	1.48038e+07	1.47556e+07	1.67121e+07
Acadvl	acyl-Coenzyme A dehydrogenase, very long chain	-0.253671	23.2456	-1.6204	0.153056	0.276403	-6.20114	FALSE	1.12851e+07	1.1081e+07	1.01268e+07	8.39562e+06	1.00872e+07	9.02442e+06
Tns1	tensin 1	-0.722461	22.8893	-1.62025	0.153088	0.276403	-6.20134	FALSE	7.41532e+06	1.58696e+07	4.73782e+06	7.08503e+06	5.04117e+06	1.1041e+07
Gatad2b	GATA zinc finger domain containing 2B	-0.374485	22.3863	-1.61949	0.153253	0.276403	-6.20235	FALSE	5.29133e+06	8.0286e+06	4.3141e+06	6.016e+06	4.83896e+06	5.08785e+06
Fasn	fatty acid synthase	-0.630308	25.1508	-1.61706	0.153777	0.276935	-6.20556	FALSE	6.02605e+07	4.12321e+07	2.39869e+07	4.74708e+07	2.18099e+07	4.33029e+07
Mark2	MAP/microtubule affinity regulating kinase 2	0.583596	21.773	1.61426	0.154381	0.2772	-6.20925	FALSE	1.81325e+06	4.13015e+06	3.19229e+06	4.89529e+06	3.79585e+06	4.76847e+06
Dcaf7	DDB1 and CUL4 associated factor 7	-0.656628	20.9309	-1.61275	0.154709	0.277378	-6.21125	FALSE	2.6953e+06	2.72009e+06	1.01452e+06	1.44008e+06	2.86121e+06	2.0822e+06
Gstm2	glutathione S-transferase, mu 2	-0.489001	26.1237	-1.60794	0.15576	0.278849	-6.21761	FALSE	8.25836e+07	1.01717e+08	5.05299e+07	8.1949e+07	4.97237e+07	8.83283e+07
Bmp2k	BMP2 inducible kinase	0.275364	21.5339	1.60458	0.156496	0.279754	-6.22204	FALSE	2.82278e+06	2.53214e+06	3.33849e+06	3.50968e+06	3.42521e+06	2.73148e+06
Iglc2	immunoglobulin lambda constant 2	-0.366022	22.3122	-1.59095	0.159515	0.284276	-6.23995	FALSE	6.50938e+06	5.84321e+06	6.25924e+06	3.99286e+06	5.14953e+06	4.0745e+06
Thrap3	thyroid hormone receptor associated protein 3	-0.221369	24.6373	-1.59045	0.159627	0.284276	-6.24061	FALSE	3.01146e+07	2.77474e+07	2.48542e+07	2.42696e+07	2.50159e+07	2.50477e+07
Ctnnb1	catenin (cadherin associated protein), beta 1	-0.255705	22.784	-1.59	0.159729	0.284276	-6.24121	FALSE	8.74787e+06	7.55207e+06	6.50836e+06	6.57382e+06	6.52807e+06	7.69064e+06
Myo10	myosin X	-0.789251	19.6938	-1.58203	0.161522	0.287045	-6.25165	FALSE	1.30182e+06	1.14575e+06	436914	1.08229e+06	435116	1.21222e+06
Mcmbp	minichromosome maintenance complex binding protein	-0.584514	22.5816	-1.57874	0.16227	0.287951	-6.25596	FALSE	1.28248e+07	5.27253e+06	4.441e+06	6.82834e+06	5.40687e+06	5.51539e+06
Tbk1	TANK-binding kinase 1	1.04415	25.0828	1.57732	0.162592	0.288101	-6.25782	FALSE	4.00372e+07	1.20162e+07	7.44848e+07	2.84549e+07	7.46175e+07	2.64653e+07
Stk31	serine threonine kinase 31	1.0957	23.0539	1.57466	0.163198	0.288563	-6.26129	FALSE	4.29349e+06	6.41537e+06	5.59045e+06	2.0223e+07	5.84224e+06	2.39634e+07
Ndufs3	NADH:ubiquinone oxidoreductase core subunit S3	-0.403406	24.1026	-1.57409	0.163329	0.288563	-6.26204	FALSE	2.58998e+07	1.81888e+07	2.00932e+07	1.60512e+07	1.81787e+07	1.23689e+07
Ptbp3	polypyrimidine tract binding protein 3	0.309434	22.7067	1.57262	0.163666	0.288738	-6.26396	FALSE	6.26367e+06	5.62029e+06	7.81815e+06	7.02905e+06	8.81291e+06	6.03462e+06
Ahcy	S-adenosylhomocysteine hydrolase	-0.315588	23.1291	-1.56877	0.164549	0.289875	-6.26898	FALSE	1.02925e+07	1.09454e+07	9.60359e+06	1.01175e+07	7.69956e+06	7.07174e+06
Marcks	myristoylated alanine rich protein kinase C substrate	0.394521	23.4178	1.55536	0.167665	0.294934	-6.28645	FALSE	7.26389e+06	1.20057e+07	1.03543e+07	1.24003e+07	1.47233e+07	1.2012e+07
Numa1	nuclear mitotic apparatus protein 1	0.336685	23.5259	1.55301	0.168216	0.295475	-6.2895	FALSE	9.41557e+06	1.13513e+07	1.20909e+07	1.4903e+07	1.04606e+07	1.54136e+07
Trappc9	trafficking protein particle complex 9	1.6535	24.5812	1.55017	0.168886	0.295849	-6.2932	FALSE	1.25779e+07	1.08666e+07	9.90873e+07	1.33238e+07	1.15846e+08	1.19645e+07
Prmt1	protein arginine N-methyltransferase 1	0.694402	22.3618	1.54991	0.168947	0.295849	-6.29353	FALSE	3.47338e+06	4.40257e+06	5.27175e+06	1.3158e+07	4.69069e+06	4.92809e+06
Timm50	translocase of inner mitochondrial membrane 50	-0.448005	23.4017	-1.54875	0.169222	0.295849	-6.29504	FALSE	1.83047e+07	1.01498e+07	1.14297e+07	1.09666e+07	1.03051e+07	7.7167e+06
Eef1a1	eukaryotic translation elongation factor 1 alpha 1	-0.28575	29.7892	-1.54797	0.169405	0.295849	-6.29605	FALSE	1256857443	8.91831e+08	9.06609e+08	8.91983e+08	8.24388e+08	8.53398e+08
Hnrnpd	heterogeneous nuclear ribonucleoprotein D	-0.231788	25.3764	-1.54527	0.170046	0.296181	-6.29955	FALSE	5.13338e+07	4.57879e+07	4.24605e+07	4.3602e+07	4.12146e+07	3.80773e+07
Rps10	ribosomal protein S10	-0.682834	23.8146	-1.54483	0.17015	0.296181	-6.30012	FALSE	1.2447e+07	3.28731e+07	1.57459e+07	1.03958e+07	1.6594e+07	9.28153e+06
Lrch3	leucine-rich repeats and calponin homology (CH) domain containing 3	-0.287036	24.3193	-1.54408	0.170328	0.296181	-6.30109	FALSE	2.03357e+07	2.80942e+07	1.81173e+07	1.89005e+07	2.09966e+07	2.04838e+07
N4bp3	NEDD4 binding protein 3	0.531147	19.519	1.52884	0.173988	0.301621	-6.32079	FALSE	575988	599824	495859	1.17943e+06	952937	933993
Ppp1cb	protein phosphatase 1 catalytic subunit beta	0.832499	22.0685	1.52795	0.174204	0.301621	-6.32193	FALSE	1.44655e+06	6.19598e+06	4.13997e+06	5.90035e+06	5.86936e+06	5.63447e+06
Actbl2	actin, beta-like 2	0.568119	28.5887	1.52283	0.175451	0.303348	-6.32853	FALSE	4.13623e+08	2.33051e+08	6.51176e+08	5.62394e+08	3.15446e+08	3.88627e+08
Rpl27a	ribosomal protein L27A	-0.291774	25.3025	-1.52045	0.176035	0.303923	-6.3316	FALSE	5.71309e+07	3.92494e+07	3.6735e+07	4.04277e+07	3.81466e+07	3.95241e+07
Obsl1	obscurin-like 1	0.232893	22.1556	1.5177	0.176709	0.304654	-6.33513	FALSE	4.37439e+06	4.02377e+06	5.41609e+06	4.81908e+06	5.0212e+06	4.50895e+06
Top2b	topoisomerase (DNA) II beta	-0.566364	19.4199	-1.51411	0.177596	0.305314	-6.33974	FALSE	1.43848e+06	577275	753807	566186	515576	651764
Abcf2	ATP-binding cassette, sub-family F (GCN20), member 2	0.71533	22.1282	1.49334	0.182799	0.313252	-6.36632	FALSE	1.80676e+06	6.00454e+06	4.17776e+06	7.09635e+06	5.08804e+06	5.66988e+06
Myl6	myosin, light polypeptide 6, alkali, smooth muscle and non-muscle	-0.375934	25.354	-1.49196	0.183151	0.313252	-6.36808	FALSE	5.80322e+07	4.48571e+07	5.31808e+07	4.03441e+07	3.53419e+07	3.15141e+07
Tubb6	tubulin, beta 6 class V	0.288477	24.0596	1.49185	0.183179	0.313252	-6.36822	FALSE	1.52945e+07	1.53111e+07	1.94147e+07	1.55016e+07	2.27837e+07	1.77954e+07
Ythdc2	YTH domain containing 2	0.225572	22.841	1.48984	0.18369	0.313252	-6.37078	FALSE	6.97691e+06	6.56781e+06	7.90695e+06	8.40758e+06	7.12561e+06	8.28479e+06
Mthfd1l	methylenetetrahydrofolate dehydrogenase (NADP+ dependent) 1-like	0.593507	21.3238	1.48973	0.183719	0.313252	-6.37092	FALSE	2.14646e+06	1.85471e+06	4.33926e+06	1.88013e+06	4.37192e+06	2.30343e+06
Glipr2	GLI pathogenesis-related 2	-0.559578	22.3547	-1.4894	0.183804	0.313252	-6.37135	FALSE	7.14118e+06	6.7563e+06	4.10152e+06	6.74245e+06	2.81115e+06	6.34618e+06
Rab2a	RAB2A, member RAS oncogene family	-0.804812	22.6652	-1.48854	0.184023	0.313252	-6.37244	FALSE	9.24513e+06	1.0068e+07	8.46764e+06	3.72662e+06	1.01568e+07	2.90261e+06
Sptbn1	spectrin beta, non-erythrocytic 1	-0.350134	25.7636	-1.47822	0.186677	0.317324	-6.38556	FALSE	7.32142e+07	6.12564e+07	4.53528e+07	6.40065e+07	4.20924e+07	6.23531e+07
Ddx42	DEAD box helicase 42	0.262878	22.8759	1.4722	0.188241	0.319528	-6.39319	FALSE	6.77853e+06	6.85554e+06	8.01848e+06	6.80085e+06	9.06855e+06	9.05103e+06
Xpo7	exportin 7	-0.287299	22.5745	-1.47121	0.1885	0.319528	-6.39445	FALSE	8.00532e+06	6.35502e+06	6.52317e+06	5.93807e+06	6.25629e+06	4.81536e+06
Gstm1	glutathione S-transferase, mu 1	-0.502529	24.722	-1.465	0.190129	0.321546	-6.4023	FALSE	4.03961e+07	3.0164e+07	2.00418e+07	3.55455e+07	1.69125e+07	3.05932e+07
Arpc3	actin related protein 2/3 complex, subunit 3	-2.36596	18.732	-1.46386	0.190427	0.321546	-6.40373	FALSE	1.71798e+06	982636	48751.5	1.42771e+06	51184.9	1.1328e+06
Usp9x	ubiquitin specific peptidase 9, X chromosome	-0.248759	23.2284	-1.46364	0.190487	0.321546	-6.40402	FALSE	1.10269e+07	1.10221e+07	8.25781e+06	9.79398e+06	8.56697e+06	1.06968e+07
Cse1l	chromosome segregation 1-like (S. cerevisiae)	0.534775	22.9521	1.46041	0.19134	0.322537	-6.40809	FALSE	6.09548e+06	6.58971e+06	1.30651e+07	6.67217e+06	1.28187e+07	6.36003e+06
G3bp1	GTPase activating protein (SH3 domain) binding protein 1	-0.265887	24.337	-1.45769	0.192062	0.323305	-6.41153	FALSE	2.73702e+07	2.09783e+07	2.12772e+07	2.16235e+07	1.93627e+07	1.77063e+07
Ybx3	Y box protein 3	1.53047	21.6936	1.45291	0.193336	0.324728	-6.41754	FALSE	377519	7.40613e+06	5.04425e+06	3.96084e+06	5.02965e+06	5.41762e+06
Tjp2	tight junction protein 2	0.256277	25.3586	1.4525	0.193444	0.324728	-6.41805	FALSE	4.38811e+07	3.32851e+07	4.25032e+07	4.84396e+07	4.35857e+07	4.83811e+07
Nup210	nucleoporin 210	-0.248734	22.0522	-1.45131	0.193765	0.324817	-6.41956	FALSE	4.48246e+06	5.31001e+06	4.64127e+06	3.84873e+06	3.71835e+06	4.2797e+06
Fmnl2	formin-like 2	0.281931	23.5684	1.4443	0.195649	0.327522	-6.42836	FALSE	1.06269e+07	1.12202e+07	1.24475e+07	1.51516e+07	1.08631e+07	1.51634e+07
Srsf1	serine and arginine-rich splicing factor 1	-0.481542	23.9865	-1.44318	0.195952	0.327578	-6.42976	FALSE	2.68238e+07	1.60716e+07	1.90674e+07	1.13093e+07	1.91153e+07	1.18636e+07
Sorbs2	sorbin and SH3 domain containing 2	-0.784099	24.5394	-1.43998	0.19682	0.328575	-6.43377	FALSE	7.3825e+07	1.6623e+07	1.82209e+07	2.18559e+07	1.90872e+07	2.25317e+07
Rpl7a	ribosomal protein L7A	0.264004	27.137	1.43258	0.19884	0.330749	-6.44303	FALSE	1.43055e+08	1.19296e+08	1.69987e+08	162703425	1.68207e+08	1.30166e+08
Hist1h2bp	Hist1h2bp	0.544894	28.1145	1.43257	0.198844	0.330749	-6.44305	FALSE	2.25384e+08	2.26442e+08	2.02935e+08	3.33337e+08	3.11608e+08	5.59795e+08
Thoc1	THO complex 1	-0.376953	23.8085	-1.43221	0.198941	0.330749	-6.44349	FALSE	1.86645e+07	1.63837e+07	1.19714e+07	1.43795e+07	1.02292e+07	1.86736e+07
Tpr	translocated promoter region, nuclear basket protein	-0.298949	23.5961	-1.42924	0.199758	0.331145	-6.4472	FALSE	1.56841e+07	1.35141e+07	1.52171e+07	1.09252e+07	1.1606e+07	1.01643e+07
Septin2	septin 2	0.274104	22.278	1.429	0.199826	0.331145	-6.44751	FALSE	4.7788e+06	4.20123e+06	4.49681e+06	6.34894e+06	5.83041e+06	5.17772e+06
Prxl2a	peroxiredoxin like 2A	-0.481959	23.4932	-1.42837	0.199998	0.331145	-6.44829	FALSE	1.52531e+07	1.42702e+07	1.53001e+07	8.71982e+06	1.32561e+07	7.04083e+06
Dctn4	dynactin 4	0.651143	21.7258	1.42684	0.20042	0.331389	-6.45019	FALSE	1.38455e+06	4.75969e+06	3.77778e+06	4.04336e+06	3.84948e+06	4.49208e+06
Tdrd9	tudor domain containing 9	0.330711	21.616	1.42077	0.202105	0.333721	-6.45776	FALSE	2.32393e+06	3.27474e+06	3.58275e+06	4.23475e+06	2.79127e+06	3.42111e+06
Mcm2	minichromosome maintenance complex component 2	-0.245967	23.0304	-1.41221	0.2045	0.33686	-6.46839	FALSE	1.09729e+07	8.39661e+06	8.39304e+06	8.58527e+06	7.38274e+06	8.06837e+06
Eif4g1	eukaryotic translation initiation factor 4, gamma 1	-0.498679	22.4132	-1.41199	0.204562	0.33686	-6.46867	FALSE	7.08117e+06	6.9851e+06	3.86479e+06	7.7948e+06	3.42427e+06	5.95094e+06
Rps3	ribosomal protein S3	-0.281273	26.8664	-1.40929	0.205322	0.337652	-6.47201	FALSE	1.22375e+08	1.58637e+08	1.33257e+08	9.89406e+07	1.22905e+08	1.06628e+08
Myo6	myosin VI	0.282247	26.0871	1.40598	0.206257	0.338731	-6.4761	FALSE	5.48877e+07	7.13261e+07	7.13033e+07	8.72662e+07	6.49223e+07	8.29767e+07
Sipa1l1	signal-induced proliferation-associated 1 like 1	-0.507086	21.9946	-1.40194	0.207406	0.339811	-6.4811	FALSE	7.20359e+06	3.87304e+06	2.57247e+06	4.41935e+06	3.33252e+06	5.03647e+06
Wdr1	WD repeat domain 1	0.241163	22.7977	1.4017	0.207475	0.339811	-6.4814	FALSE	6.16859e+06	6.89642e+06	8.70978e+06	7.41878e+06	8.16987e+06	6.69042e+06
Krt5	keratin 5	-0.726802	27.5023	-1.39855	0.208375	0.340824	-6.48529	FALSE	2.60848e+08	2.71249e+08	8.37984e+07	2.38479e+08	1.15502e+08	2.89121e+08
Ddx3y	DEAD box helicase 3, Y-linked	-0.661314	20.0914	-1.39509	0.209366	0.341518	-6.48954	FALSE	1.21812e+06	1.88789e+06	456426	1.13091e+06	1.20548e+06	1.35854e+06
Piwil2	piwi-like RNA-mediated gene silencing 2	-0.361461	22.5431	-1.39482	0.209444	0.341518	-6.48988	FALSE	9.43407e+06	5.52937e+06	4.93849e+06	6.71039e+06	5.14444e+06	5.85904e+06
Mme	membrane metallo endopeptidase	-0.197215	23.5304	-1.39159	0.210376	0.341518	-6.49386	FALSE	1.3734e+07	1.28264e+07	1.20713e+07	1.15088e+07	1.17495e+07	1.10033e+07
Hnrnpdl	heterogeneous nuclear ribonucleoprotein D-like	-0.383027	22.3697	-1.39128	0.210463	0.341518	-6.49424	FALSE	5.1093e+06	8.18935e+06	6.33483e+06	5.17213e+06	4.77402e+06	3.87011e+06
Cct6a	chaperonin containing Tcp1, subunit 6a (zeta)	-0.222527	26.7662	-1.39119	0.21049	0.341518	-6.49435	FALSE	1.38141e+08	1.15844e+08	1.00821e+08	1.06216e+08	1.18785e+08	1.08627e+08
Tcp1	t-complex protein 1	0.223113	27.323	1.38884	0.211171	0.342165	-6.49725	FALSE	1.48415e+08	1.54541e+08	175959603	1.92744e+08	1.86954e+08	1.54016e+08
Hnrnpa0	heterogeneous nuclear ribonucleoprotein A0	-0.450771	25.4498	-1.38699	0.211708	0.342179	-6.49952	FALSE	4.33638e+07	7.34651e+07	3.14721e+07	5.17414e+07	3.40284e+07	5.24841e+07
Rab6a	RAB6A, member RAS oncogene family	-0.373886	22.552	-1.38638	0.211883	0.342179	-6.50026	FALSE	8.14182e+06	6.56152e+06	7.44092e+06	5.4452e+06	6.19963e+06	4.02941e+06
Slc25a1	solute carrier family 25 (mitochondrial carrier, citrate transporter), member 1	0.263907	24.715	1.38536	0.21218	0.342179	-6.50151	FALSE	2.61004e+07	2.27684e+07	2.91388e+07	2.61997e+07	3.60418e+07	2.66783e+07
Ddx19a	DEAD box helicase 19a	0.588438	21.2698	1.38492	0.212309	0.342179	-6.50206	FALSE	2.98368e+06	1.24379e+06	2.62396e+06	4.47651e+06	2.75445e+06	2.1758e+06
Gm10881	Gm10881	-0.231685	24.6597	-1.38148	0.21331	0.343336	-6.50627	FALSE	3.16238e+07	2.75173e+07	2.58462e+07	2.29977e+07	2.86022e+07	2.34306e+07
Kars1	Kars1	-0.675512	22.9706	-1.3777	0.214417	0.344288	-6.5109	FALSE	2.18939e+07	5.76063e+06	6.21008e+06	7.49096e+06	7.24681e+06	7.25114e+06
Syne2	spectrin repeat containing, nuclear envelope 2	-0.392603	24.4514	-1.37752	0.21447	0.344288	-6.51112	FALSE	2.86027e+07	2.64479e+07	1.5011e+07	2.77096e+07	1.79873e+07	2.57544e+07
Pebp1	phosphatidylethanolamine binding protein 1	-0.320823	23.1947	-1.37525	0.215138	0.344904	-6.5139	FALSE	1.10928e+07	1.11769e+07	8.56725e+06	1.0891e+07	6.62763e+06	1.02128e+07
Matr3	matrin 3	0.255342	27.2475	1.36858	0.21711	0.347582	-6.52204	FALSE	1.48294e+08	1.3522e+08	1.84008e+08	1.37265e+08	1.8905e+08	1.70932e+08
Twf1	twinfilin actin binding protein 1	0.36634	23.8547	1.36767	0.217382	0.347582	-6.52316	FALSE	1.77559e+07	9.23837e+06	1.68088e+07	1.73429e+07	1.62999e+07	1.56369e+07
Prkar2b	protein kinase, cAMP dependent regulatory, type II beta	-0.351307	23.0923	-1.36498	0.218184	0.347601	-6.52644	FALSE	1.42364e+07	7.77238e+06	9.01482e+06	8.16905e+06	8.19477e+06	7.66002e+06
Lman1	lectin, mannose-binding, 1	1.21151	21.8963	1.3646	0.218296	0.347601	-6.5269	FALSE	636334	7.8146e+06	5.05499e+06	5.71808e+06	5.22195e+06	4.71173e+06
Scamp1	secretory carrier membrane protein 1	0.566933	21.7982	1.36458	0.2183	0.347601	-6.52691	FALSE	1.61862e+06	4.86578e+06	4.61667e+06	4.34429e+06	4.04011e+06	3.68645e+06
Hspa8	heat shock protein 8	0.225199	29.2605	1.36378	0.218541	0.347601	-6.5279	FALSE	5.74852e+08	5.84274e+08	607165663	6.29807e+08	7.17121e+08	7.68076e+08
Rps14	ribosomal protein S14	-0.22143	26.231	-1.36218	0.219018	0.347903	-6.52984	FALSE	8.95348e+07	8.50183e+07	6.87787e+07	7.29781e+07	7.19081e+07	8.68873e+07
Cavin2	caveolae associated 2	0.46171	22.636	1.36024	0.2196	0.348371	-6.5322	FALSE	7.39038e+06	3.75188e+06	6.87138e+06	1.02338e+07	6.5735e+06	5.98287e+06
Xpo1	exportin 1	-0.268398	22.8823	-1.35694	0.220591	0.349486	-6.5362	FALSE	9.43928e+06	8.11504e+06	6.7932e+06	8.74372e+06	6.08593e+06	7.71219e+06
Ruvbl2	RuvB-like protein 2	-0.203302	24.4704	-1.35053	0.222529	0.352096	-6.54397	FALSE	2.7023e+07	2.4127e+07	2.29096e+07	2.19073e+07	2.35368e+07	2.04796e+07
Pgrmc1	progesterone receptor membrane component 1	-0.331695	24.3903	-1.34489	0.224248	0.354352	-6.5508	FALSE	2.38361e+07	2.75613e+07	1.90403e+07	1.61051e+07	2.81092e+07	1.99611e+07
Macf1	microtubule-actin crosslinking factor 1	-0.218381	19.7974	-1.3429	0.224856	0.35485	-6.55319	FALSE	8.53998e+06	9.40473e+06	7.2136e+06	7.79747e+06	6.53935e+06	8.02921e+06
Plaa	phospholipase A2, activating protein	-0.308681	24.1472	-1.33936	0.225944	0.356104	-6.55747	FALSE	1.75177e+07	2.62092e+07	1.54506e+07	2.08325e+07	1.54591e+07	1.80012e+07
Slc25a4	solute carrier family 25 (mitochondrial carrier, adenine nucleotide translocator), member 4	0.238477	24.4049	1.33795	0.226377	0.356323	-6.55916	FALSE	2.11055e+07	1.87533e+07	2.54314e+07	2.30852e+07	2.61534e+07	1.97637e+07
Cyrib	CYFIP related Rac1 interactor B	0.307253	22.8748	1.3321	0.228187	0.358707	-6.5662	FALSE	5.62533e+06	7.91697e+06	9.05065e+06	8.32445e+06	9.4868e+06	6.5047e+06
Drg1	developmentally regulated GTP binding protein 1	-0.32636	23.082	-1.32507	0.230378	0.361681	-6.57463	FALSE	1.18452e+07	8.99863e+06	9.40899e+06	9.79929e+06	6.12302e+06	8.14255e+06
Cct2	chaperonin containing Tcp1, subunit 2 (beta)	0.222815	25.7442	1.32402	0.230705	0.361726	-6.57588	FALSE	4.46422e+07	5.75914e+07	6.08156e+07	5.46794e+07	6.09282e+07	6.05127e+07
Reps1	RalBP1 associated Eps domain containing protein	-0.606715	21.799	-1.32019	0.231908	0.363143	-6.58047	FALSE	6.71293e+06	3.47463e+06	4.52346e+06	3.01478e+06	4.2617e+06	1.74091e+06
Ppt1	palmitoyl-protein thioesterase 1	-0.304878	22.3693	-1.31082	0.234876	0.367316	-6.59165	FALSE	5.85163e+06	6.64919e+06	5.39538e+06	3.75046e+06	5.14148e+06	6.24866e+06
Idh3a	isocitrate dehydrogenase 3 (NAD+) alpha	-0.24757	24.3062	-1.30818	0.235719	0.368159	-6.59479	FALSE	2.63875e+07	2.05008e+07	2.1275e+07	1.85567e+07	2.18149e+07	1.71045e+07
Rac1	Rac family small GTPase 1	-0.225722	23.4068	-1.30535	0.236623	0.369095	-6.59815	FALSE	1.22219e+07	1.24668e+07	1.06915e+07	1.02162e+07	1.24006e+07	9.16679e+06
Calr	calreticulin	0.591145	22.541	1.30244	0.237557	0.370076	-6.6016	FALSE	4.50436e+06	4.78742e+06	8.97235e+06	5.50053e+06	1.23164e+07	3.93992e+06
Dnaja3	DnaJ heat shock protein family (Hsp40) member A3	0.494305	21.6507	1.29122	0.241189	0.375252	-6.61487	FALSE	2.14527e+06	3.20012e+06	2.50201e+06	5.0976e+06	2.80435e+06	5.18817e+06
Syap1	synapse associated protein 1	-0.399912	24.9131	-1.28643	0.242757	0.377207	-6.62052	FALSE	5.27573e+07	2.73798e+07	3.33352e+07	2.4711e+07	3.44588e+07	2.42544e+07
Ddb1	damage specific DNA binding protein 1	0.196102	23.9439	1.28326	0.243797	0.378338	-6.62425	FALSE	1.5403e+07	1.41034e+07	1.75514e+07	1.54993e+07	1.8303e+07	1.63247e+07
Dnaja2	DnaJ heat shock protein family (Hsp40) member A2	0.247282	24.316	1.27772	0.245626	0.38069	-6.63076	FALSE	1.57216e+07	2.20785e+07	2.03992e+07	2.20095e+07	2.48129e+07	2.14677e+07
Ddx39b	DEAD box helicase 39b	0.188415	25.3563	1.27389	0.246896	0.381681	-6.63524	FALSE	4.14195e+07	3.74244e+07	4.72124e+07	4.17168e+07	4.63863e+07	4.43442e+07
Eif3f	eukaryotic translation initiation factor 3, subunit F	-0.376041	22.8921	-1.2724	0.247392	0.38196	-6.63698	FALSE	1.30133e+07	6.59143e+06	8.00814e+06	6.86279e+06	7.83193e+06	6.02605e+06
Cops4	COP9 signalosome subunit 4	-0.195773	22.9869	-1.27025	0.248111	0.382583	-6.6395	FALSE	8.46499e+06	9.78232e+06	8.53569e+06	8.20349e+06	7.55433e+06	7.53301e+06
Ncl	nucleolin	0.214684	27.1292	1.26842	0.248723	0.38304	-6.64164	FALSE	1.45383e+08	1.21533e+08	1.77264e+08	1.48133e+08	1.45255e+08	1.48429e+08
Mcm3	minichromosome maintenance complex component 3	0.844535	26.4978	1.26238	0.250751	0.385673	-6.64868	FALSE	2.87887e+07	1.42908e+08	7.40507e+07	9.10949e+07	1.56785e+08	1.66399e+08
Calm2	calmodulin 2	-1.58237	20.8211	-1.25597	0.252921	0.388517	-6.65613	FALSE	4.92025e+06	3.0109e+06	5.03496e+06	296578	3.95869e+06	461648
Rpl21	ribosomal protein L21	-0.254863	24.4618	-1.25454	0.253408	0.388773	-6.65779	FALSE	2.28752e+07	2.95397e+07	2.45074e+07	1.93869e+07	2.47991e+07	1.91169e+07
Krt73	keratin 73	1.54343	17.2927	1.2434	0.257223	0.394127	-6.67068	FALSE	36859.8	167957	88163	156271	127763	1.57185e+06
Asph	aspartate-beta-hydroxylase	0.293331	22.2218	1.23793	0.259114	0.396523	-6.67698	FALSE	3.79296e+06	4.80987e+06	6.9577e+06	5.32567e+06	4.52702e+06	4.47481e+06
Csnk2a1	casein kinase 2, alpha 1 polypeptide	0.313099	24.5809	1.23698	0.259443	0.396526	-6.67807	FALSE	2.29091e+07	2.05839e+07	3.0187e+07	2.83023e+07	3.28717e+07	1.88632e+07
Prdx1	peroxiredoxin 1	-0.233122	26.5195	-1.22872	0.262325	0.400425	-6.68754	FALSE	1.1056e+08	1.03825e+08	1.02173e+08	8.28769e+07	1.0544e+08	7.73241e+07
Tpm3	tropomyosin 3, gamma	0.219534	25.1548	1.22146	0.26488	0.40379	-6.69584	FALSE	3.46557e+07	3.28699e+07	4.53376e+07	3.7333e+07	4.22956e+07	3.33153e+07
Ddx39a	DEAD box helicase 39a	0.260111	22.0077	1.21323	0.267803	0.407249	-6.70521	FALSE	4.46551e+06	3.13117e+06	5.03366e+06	3.80393e+06	4.89956e+06	4.28633e+06
Rbm15b	RNA binding motif protein 15B	0.314592	22.6456	1.20305	0.271459	0.412291	-6.71675	FALSE	7.73799e+06	4.16013e+06	7.11513e+06	7.37101e+06	7.36725e+06	6.41596e+06
Sycp1	synaptonemal complex protein 1	-0.273052	21.7161	-1.2009	0.272235	0.41238	-6.71918	FALSE	3.06697e+06	4.98056e+06	3.5968e+06	3.19559e+06	3.21729e+06	2.95958e+06
Gnb1	guanine nucleotide binding protein (G protein), beta 1	-0.404819	25.4397	-1.20056	0.272358	0.41238	-6.71956	FALSE	7.49426e+07	4.01781e+07	5.28959e+07	4.35447e+07	4.43824e+07	2.8868e+07
Rpgrip1l	Rpgrip1-like	-2.2437	18.2886	-1.20006	0.272538	0.41238	-6.72013	FALSE	1.11395e+06	732018	23774.4	1.47146e+06	35957.3	1.05063e+06
Sin3a	transcriptional regulator, SIN3A (yeast)	-0.385723	22.3817	-1.19508	0.274348	0.414601	-6.72574	FALSE	9.40521e+06	4.5349e+06	4.09494e+06	5.31218e+06	4.70732e+06	6.09708e+06
Atp5f1c	Atp5f1c	-0.368537	25.6491	-1.1879	0.276975	0.418049	-6.73381	FALSE	8.95267e+07	4.34778e+07	5.56528e+07	4.31067e+07	5.34152e+07	4.2558e+07
Carmil1	capping protein regulator and myosin 1 linker 1	0.394844	23.1917	1.18649	0.277491	0.418308	-6.73538	FALSE	1.22766e+07	5.19068e+06	1.13327e+07	9.94553e+06	1.03344e+07	1.04184e+07
Acsf2	acyl-CoA synthetase family member 2	-0.284301	23.0284	-1.18193	0.279172	0.420319	-6.74048	FALSE	1.1403e+07	8.34791e+06	9.80488e+06	8.35229e+06	6.14271e+06	8.18944e+06
Ddx4	DEAD box helicase 4	-1.27013	25.2719	-1.17958	0.280044	0.421108	-6.74311	FALSE	2.05155e+08	2.58785e+07	6.06394e+07	7.37313e+07	1.42148e+07	1.31073e+07
Synpo	synaptopodin	-0.347012	22.8996	-1.17782	0.280697	0.421567	-6.74507	FALSE	1.16894e+07	7.21828e+06	6.21291e+06	9.14429e+06	5.64438e+06	8.48287e+06
Mtco2	Mtco2	-0.466916	23.5234	-1.175	0.281747	0.422349	-6.74822	FALSE	1.84139e+07	1.21548e+07	1.59686e+07	1.02241e+07	1.33096e+07	6.31697e+06
Rab31	RAB31, member RAS oncogene family	-0.481202	22.8221	-1.17455	0.281915	0.422349	-6.74872	FALSE	9.30458e+06	9.22018e+06	6.92817e+06	4.31498e+06	1.22519e+07	5.29231e+06
Rps9	ribosomal protein S9	-0.253747	26.3264	-1.17234	0.282737	0.423059	-6.75117	FALSE	8.41995e+07	1.06322e+08	9.59813e+07	7.27021e+07	8.69329e+07	6.53741e+07
Dsp	desmoplakin	-0.796917	23.7502	-1.16607	0.285091	0.426054	-6.75814	FALSE	1.63788e+07	2.53891e+07	6.12458e+06	2.15756e+07	6.00788e+06	2.39063e+07
Npepps	aminopeptidase puromycin sensitive	-0.248922	24.126	-1.16002	0.287374	0.42879	-6.76482	FALSE	2.5966e+07	1.62483e+07	1.77079e+07	1.73952e+07	1.76567e+07	1.64128e+07
Dld	dihydrolipoamide dehydrogenase	-0.372748	23.3628	-1.15935	0.287629	0.42879	-6.76557	FALSE	1.05792e+07	1.55219e+07	1.18232e+07	8.5456e+06	1.35982e+07	6.98237e+06
Esyt3	extended synaptotagmin-like protein 3	-1.57851	21.726	-1.15162	0.290572	0.432646	-6.77408	FALSE	4.66381e+07	1.10967e+06	3.26176e+06	2.77753e+06	1.20061e+06	3.09488e+06
Sart3	squamous cell carcinoma antigen recognized by T cells 3	-0.229174	22.5348	-1.15053	0.290989	0.432735	-6.77528	FALSE	6.54002e+06	6.9779e+06	5.5727e+06	6.88733e+06	4.6378e+06	6.19763e+06
Sema7a	sema domain, immunoglobulin domain (Ig), and GPI membrane anchor, (semaphorin) 7A	0.635807	21.8786	1.1495	0.291383	0.432789	-6.7764	FALSE	1.53553e+06	5.37985e+06	3.45191e+06	4.17084e+06	3.63544e+06	7.59987e+06
Emd	emerin	0.332994	22.0454	1.14671	0.292454	0.433849	-6.77946	FALSE	3.22915e+06	4.26474e+06	5.53292e+06	3.55577e+06	6.31633e+06	3.84214e+06
Lactb	lactamase, beta	0.336275	23.6712	1.14527	0.293006	0.434137	-6.78104	FALSE	1.64238e+07	7.96272e+06	1.50307e+07	1.32668e+07	1.56569e+07	1.39166e+07
Arpc1b	actin related protein 2/3 complex, subunit 1B	0.336356	22.2841	1.14351	0.293686	0.434613	-6.78297	FALSE	3.16091e+06	6.04678e+06	5.71465e+06	6.4837e+06	4.49236e+06	5.57696e+06
Clu	clusterin	0.209005	25.1198	1.14101	0.294651	0.435305	-6.7857	FALSE	3.20039e+07	3.42393e+07	3.9146e+07	3.45627e+07	4.63232e+07	3.42e+07
Arhgap42	Rho GTPase activating protein 42	2.03526	22.3243	1.14044	0.294872	0.435305	-6.78632	FALSE	2.63882e+06	1.5931e+06	6.55831e+07	1.73248e+06	3.7784e+07	1.16208e+06
Snx1	sorting nexin 1	0.174194	22.4874	1.13936	0.295292	0.435394	-6.7875	FALSE	5.64109e+06	5.21772e+06	6.30854e+06	6.33023e+06	6.43472e+06	5.46463e+06
Bzw1	basic leucine zipper and W2 domains 1	0.433629	23.8959	1.13664	0.296347	0.435995	-6.79047	FALSE	8.14842e+06	2.00283e+07	2.05573e+07	1.69402e+07	1.93603e+07	1.31455e+07
Atr	ataxia telangiectasia and Rad3 related	-0.438475	20.7887	-1.13646	0.296419	0.435995	-6.79067	FALSE	2.3768e+06	2.07043e+06	1.10748e+06	2.45342e+06	1.17544e+06	2.24812e+06
Map7	microtubule-associated protein 7	0.316168	22.6575	1.13161	0.298309	0.438243	-6.79594	FALSE	7.36908e+06	4.43487e+06	7.50739e+06	8.3439e+06	7.67201e+06	5.3398e+06
Rpl34	ribosomal protein L34	-0.3277	24.6329	-1.12926	0.299227	0.438459	-6.79849	FALSE	2.42658e+07	3.77584e+07	2.04758e+07	2.06359e+07	2.34543e+07	3.4146e+07
Cyb5b	cytochrome b5 type B	-0.294173	23.2284	-1.12835	0.299586	0.438459	-6.79948	FALSE	9.04494e+06	1.40137e+07	9.38509e+06	7.59862e+06	1.18299e+07	8.42452e+06
Hadhb	hydroxyacyl-CoA dehydrogenase trifunctional multienzyme complex subunit beta	-0.258272	26.0503	-1.12782	0.299793	0.438459	-6.80005	FALSE	6.84069e+07	8.96255e+07	7.46558e+07	6.87214e+07	7.19174e+07	4.97832e+07
Rpl6	ribosomal protein L6	0.189085	27.5067	1.12754	0.299903	0.438459	-6.80036	FALSE	1.90332e+08	1.60435e+08	2.18591e+08	1.96355e+08	2.07951e+08	1.7647e+08
Actb	actin, beta	0.160452	32.2951	1.12537	0.300756	0.439177	-6.80271	FALSE	5.20426e+09	4.60079e+09	5.42821e+09	5446871411	5.55456e+09	5.4467e+09
Acadsb	acyl-Coenzyme A dehydrogenase, short/branched chain	0.221605	23.0191	1.1225	0.301888	0.440299	-6.80581	FALSE	6.87835e+06	8.55929e+06	1.06656e+07	8.40509e+06	9.33129e+06	7.65972e+06
Jmy	junction-mediating and regulatory protein	-0.808496	23.0849	-1.11666	0.304201	0.443052	-6.81211	FALSE	1.33875e+07	1.24831e+07	3.60157e+06	1.41116e+07	3.59257e+06	1.62572e+07
Ybx1	Y box protein 1	-0.263139	24.4672	-1.11532	0.304734	0.443052	-6.81355	FALSE	2.08193e+07	3.29491e+07	2.1573e+07	2.00102e+07	2.61818e+07	2.00728e+07
Slc25a3	solute carrier family 25 (mitochondrial carrier, phosphate carrier), member 3	-0.314269	24.1016	-1.11497	0.304872	0.443052	-6.81393	FALSE	2.09517e+07	2.06788e+07	1.55222e+07	1.16404e+07	2.28502e+07	1.90222e+07
Sec61a1	Sec61 alpha 1 subunit (S. cerevisiae)	0.208665	22.7066	1.10949	0.307061	0.445698	-6.81981	FALSE	6.77471e+06	5.70268e+06	6.48258e+06	6.51205e+06	8.65075e+06	7.28916e+06
Hacd3	3-hydroxyacyl-CoA dehydratase 3	-0.181419	23.6189	-1.10373	0.30937	0.447977	-6.82597	FALSE	1.28458e+07	1.5278e+07	1.3849e+07	1.18809e+07	1.14471e+07	1.23664e+07
Abhd4	abhydrolase domain containing 4	-0.241364	22.8207	-1.10217	0.309999	0.448352	-6.82763	FALSE	8.6322e+06	7.94617e+06	7.05425e+06	5.36378e+06	8.64429e+06	7.36677e+06
Mthfd1	methylenetetrahydrofolate dehydrogenase (NADP+ dependent), methenyltetrahydrofolate cyclohydrolase, formyltetrahydrofolate synthase	-0.342112	23.9837	-1.10065	0.310616	0.448709	-6.82926	FALSE	2.84163e+07	1.32862e+07	1.77244e+07	1.49404e+07	1.38362e+07	1.50676e+07
Mfge8	milk fat globule EGF and factor V/VIII domain containing	1.73646	18.7457	1.09779	0.311773	0.449575	-6.83231	FALSE	42126.8	921524	2.26478e+06	295051	1.86101e+06	149406
Svil	supervillin	0.336392	24.4666	1.09733	0.311958	0.449575	-6.83279	FALSE	1.60641e+07	2.45167e+07	2.10109e+07	3.2601e+07	1.88308e+07	3.05598e+07
Ncln	nicalin	0.238344	22.5417	1.09298	0.313727	0.451587	-6.83741	FALSE	4.96725e+06	6.02131e+06	6.58074e+06	7.05267e+06	7.52654e+06	4.95888e+06
Atp5f1b	Atp5f1b	-0.241497	27.512	-1.08711	0.316128	0.454505	-6.84363	FALSE	2.41829e+08	1.89376e+08	2.19346e+08	1.66923e+08	1.99845e+08	1.46735e+08
Rpl9	ribosomal protein L9	-0.377684	23.3513	-1.08274	0.317921	0.456541	-6.84824	FALSE	1.80791e+07	8.98038e+06	9.48432e+06	7.06084e+06	1.23646e+07	1.11718e+07
Rpl18	ribosomal protein L18	0.274117	26.3976	1.08011	0.319008	0.457278	-6.85102	FALSE	6.05377e+07	1.00205e+08	8.9608e+07	8.84197e+07	1.16595e+08	8.51763e+07
H2bc1	H2B clustered histone 1	0.492564	19.984	1.07967	0.319189	0.457278	-6.85148	FALSE	934320	730120	776607	1.95861e+06	739740	1.62054e+06
Abcf1	ATP-binding cassette, sub-family F (GCN20), member 1	-0.367276	22.3961	-1.072	0.322374	0.461295	-6.85953	FALSE	1.01977e+07	4.19475e+06	5.06579e+06	5.27358e+06	4.63386e+06	5.33919e+06
Snd1	staphylococcal nuclease and tudor domain containing 1	0.32772	21.9579	1.06272	0.326257	0.466257	-6.86921	FALSE	3.986e+06	3.07532e+06	3.18732e+06	5.46465e+06	3.60052e+06	5.94451e+06
Rpl5	ribosomal protein L5	0.215442	24.0761	1.06171	0.326683	0.466257	-6.87026	FALSE	1.59235e+07	1.6096e+07	2.14947e+07	1.76681e+07	2.12446e+07	1.47967e+07
Rap1b	RAS related protein 1b	-0.292321	24.6075	-1.06002	0.327397	0.466257	-6.87202	FALSE	2.51712e+07	3.40093e+07	2.9944e+07	2.01918e+07	2.93738e+07	1.8347e+07
Aimp1	aminoacyl tRNA synthetase complex-interacting multifunctional protein 1	0.460259	24.7124	1.05966	0.327546	0.466257	-6.87239	FALSE	1.23845e+07	3.98787e+07	3.22159e+07	3.09879e+07	3.18693e+07	2.7467e+07
Tra2b	transformer 2 beta	-0.873724	22.3653	-1.05271	0.33049	0.469582	-6.87959	FALSE	3.94798e+06	1.65802e+07	2.23823e+06	2.3419e+06	8.46678e+06	8.56379e+06
Arpc4	actin related protein 2/3 complex, subunit 4	-0.555006	20.8572	-1.04742	0.332746	0.472234	-6.88505	FALSE	2.24822e+06	2.68029e+06	834663	2.66895e+06	1.24107e+06	2.81902e+06
Atl3	atlastin GTPase 3	0.330336	21.6042	1.04574	0.333464	0.472699	-6.88678	FALSE	1.91555e+06	3.90947e+06	3.89685e+06	3.15242e+06	3.9943e+06	2.85621e+06
Ptbp1	polypyrimidine tract binding protein 1	0.153087	27.0448	1.04476	0.333886	0.472745	-6.88779	FALSE	1.33078e+08	1.25046e+08	1.53493e+08	1.39864e+08	1.47288e+08	1.33881e+08
Krt79	keratin 79	0.576728	24.2945	1.04378	0.334306	0.472788	-6.8888	FALSE	1.73e+07	1.43624e+07	1.43062e+07	4.72414e+07	1.35332e+07	3.34002e+07
Hyou1	hypoxia up-regulated 1	0.152547	23.438	1.04185	0.335134	0.47293	-6.89078	FALSE	1.02253e+07	1.09687e+07	1.26745e+07	1.11984e+07	1.19841e+07	1.12889e+07
Paics	phosphoribosylaminoimidazole carboxylase, phosphoribosylaminoribosylaminoimidazole, succinocarboxamide synthetase	-0.28716	22.8371	-1.04106	0.335474	0.47293	-6.89159	FALSE	7.33399e+06	9.98164e+06	6.92796e+06	5.90448e+06	1.00438e+07	5.88333e+06
Ddost	dolichyl-di-phosphooligosaccharide-protein glycotransferase	-0.242902	25.4781	-1.04082	0.335577	0.47293	-6.89184	FALSE	6.64861e+07	4.11247e+07	4.90991e+07	4.60122e+07	4.40058e+07	3.83467e+07
Ehd4	EH-domain containing 4	0.268878	22.2661	1.03311	0.338908	0.47707	-6.89972	FALSE	5.36269e+06	3.70042e+06	5.59997e+06	6.74658e+06	5.42802e+06	4.04687e+06
Dhx30	DEAH (Asp-Glu-Ala-His) box polypeptide 30	-0.151996	23.1583	-1.02974	0.340374	0.478576	-6.90316	FALSE	9.3206e+06	1.08202e+07	9.25939e+06	8.83711e+06	8.771e+06	9.29812e+06
Cpt2	carnitine palmitoyltransferase 2	0.205884	23.6661	1.02805	0.34111	0.479056	-6.90488	FALSE	1.05142e+07	1.39313e+07	1.49254e+07	1.54735e+07	1.41747e+07	1.15988e+07
Atad3	Atad3	-0.162823	25.8421	-1.02568	0.342142	0.47995	-6.90728	FALSE	5.89824e+07	7.13042e+07	6.02612e+07	6.1434e+07	5.47109e+07	5.56028e+07
Epb41l5	erythrocyte membrane protein band 4.1 like 5	0.161903	24.8361	1.02144	0.344002	0.482	-6.91158	FALSE	2.84812e+07	2.71178e+07	2.87329e+07	3.19665e+07	2.90001e+07	3.50836e+07
Cox5b	cytochrome c oxidase subunit 5B	-0.342206	23.2834	-1.01738	0.345789	0.483945	-6.91568	FALSE	1.10353e+07	1.29585e+07	1.05895e+07	1.27208e+07	5.64335e+06	1.04158e+07
Myo1b	myosin IB	0.166698	24.476	1.01587	0.346455	0.483994	-6.91721	FALSE	2.41967e+07	1.92905e+07	2.54839e+07	2.34847e+07	2.53622e+07	2.27868e+07
Znf638	Znf638	-0.880009	20.6884	-1.01549	0.346622	0.483994	-6.91759	FALSE	2.69329e+06	2.3912e+06	417869	3.2191e+06	870906	3.08614e+06
Ldhb	lactate dehydrogenase B	-0.332953	25.5332	-1.01346	0.347517	0.484685	-6.91963	FALSE	5.65631e+07	5.67031e+07	3.28313e+07	6.45947e+07	3.3797e+07	5.70164e+07
Msh6	mutS homolog 6	-0.167954	22.1963	-0.99816	0.354342	0.493635	-6.93494	FALSE	4.89306e+06	5.51254e+06	5.01663e+06	5.11377e+06	4.24643e+06	4.19229e+06
Trappc10	trafficking protein particle complex 10	0.206336	23.1117	0.980026	0.362565	0.50387	-6.95286	FALSE	9.41353e+06	7.2123e+06	9.43006e+06	1.18454e+07	8.64066e+06	8.46241e+06
Xpnpep1	X-prolyl aminopeptidase (aminopeptidase P) 1, soluble	-0.328221	22.2543	-0.979941	0.362604	0.50387	-6.95294	FALSE	6.17787e+06	5.48698e+06	3.003e+06	6.24282e+06	4.00887e+06	6.15415e+06
Sntb2	syntrophin, basic 2	-0.195781	23.5209	-0.979216	0.362936	0.50387	-6.95365	FALSE	1.53193e+07	1.13328e+07	1.0098e+07	1.28267e+07	1.06891e+07	1.26505e+07
Shtn1	shootin 1	-0.449875	21.6901	-0.975003	0.364869	0.505974	-6.95778	FALSE	5.59551e+06	3.10074e+06	2.31966e+06	4.90634e+06	1.86669e+06	4.07055e+06
Prpf8	pre-mRNA processing factor 8	-0.159854	25.9411	-0.959687	0.371965	0.515224	-6.97267	FALSE	7.50248e+07	6.41277e+07	5.98487e+07	6.7529e+07	5.53609e+07	6.64157e+07
Serbp1	serpine1 mRNA binding protein 1	-0.343039	23.421	-0.957922	0.372789	0.515777	-6.97437	FALSE	1.01069e+07	1.71369e+07	7.69892e+06	8.49056e+06	1.12222e+07	1.57977e+07
Sh3glb1	SH3-domain GRB2-like B1 (endophilin)	0.288555	22.7216	0.941449	0.380553	0.525918	-6.99017	FALSE	4.94532e+06	7.409e+06	9.20711e+06	6.25956e+06	9.48212e+06	5.4675e+06
Aimp2	aminoacyl tRNA synthetase complex-interacting multifunctional protein 2	0.326643	23.2748	0.940458	0.381024	0.525969	-6.99111	FALSE	7.25404e+06	1.04994e+07	1.0315e+07	7.96563e+06	9.81945e+06	1.77841e+07
Eno1	enolase 1, alpha non-neuron	-0.228878	25.9843	-0.935326	0.38347	0.528743	-6.99599	FALSE	7.65507e+07	7.11257e+07	7.66995e+07	5.01622e+07	7.77448e+07	5.25429e+07
Eif3a	eukaryotic translation initiation factor 3, subunit A	0.171787	22.3095	0.931948	0.385087	0.529339	-6.99919	FALSE	4.04756e+06	5.69532e+06	5.18512e+06	5.36949e+06	5.74966e+06	5.34493e+06
Cad	carbamoyl-phosphate synthetase 2, aspartate transcarbamylase, and dihydroorotase	-0.150448	25.7324	-0.93159	0.385258	0.529339	-6.99953	FALSE	6.19968e+07	5.7605e+07	6.00687e+07	5.33005e+07	5.53367e+07	4.7436e+07
Myo18a	myosin XVIIIA	0.242466	26.5883	0.931278	0.385408	0.529339	-6.99982	FALSE	1.216e+08	6.69132e+07	1.00745e+08	1.10352e+08	9.7752e+07	1.19322e+08
Actn3	actinin alpha 3	-0.316025	23.3056	-0.930612	0.385727	0.529339	-7.00045	FALSE	1.80397e+07	7.98006e+06	7.8934e+06	1.05054e+07	9.43904e+06	1.10238e+07
Mcm7	minichromosome maintenance complex component 7	-0.156297	25.0322	-0.929866	0.386085	0.529339	-7.00115	FALSE	3.64346e+07	3.73341e+07	3.39098e+07	3.77961e+07	2.85441e+07	3.27906e+07
Cct7	chaperonin containing Tcp1, subunit 7 (eta)	-0.160416	26.1467	-0.927431	0.387256	0.530344	-7.00345	FALSE	8.17958e+07	7.82547e+07	6.53899e+07	6.43601e+07	7.43179e+07	8.3966e+07
Mad1l1	MAD1 mitotic arrest deficient 1-like 1	-0.310498	22.526	-0.914046	0.393741	0.538616	-7.01599	FALSE	8.99084e+06	5.40505e+06	4.53708e+06	5.45447e+06	4.65736e+06	8.66271e+06
Lzts1	leucine zipper, putative tumor suppressor 1	0.541236	20.2542	0.912993	0.394254	0.53871	-7.01697	FALSE	429936	2.20593e+06	1.51778e+06	1.57758e+06	1.28266e+06	1.31339e+06
Tmod3	tropomodulin 3	0.172115	26.7959	0.911505	0.394981	0.539095	-7.01835	FALSE	1.26103e+08	9.18193e+07	129164891	1.31277e+08	1.13444e+08	1.12318e+08
Krt14	keratin 14	0.651676	24.7173	0.90644	0.397461	0.541871	-7.02305	FALSE	1.65385e+07	2.51899e+07	1.36623e+07	4.65121e+07	2.02645e+07	8.20951e+07
Glul	glutamate-ammonia ligase (glutamine synthetase)	-0.350657	21.0772	-0.903795	0.398762	0.543016	-7.02549	FALSE	3.99642e+06	1.69358e+06	1.98299e+06	1.49787e+06	2.67806e+06	2.17823e+06
Dnajc7	DnaJ heat shock protein family (Hsp40) member C7	0.162308	23.0728	0.90291	0.399198	0.543016	-7.02631	FALSE	8.07362e+06	8.29875e+06	9.88637e+06	9.97288e+06	7.46474e+06	9.56594e+06
Mageb4	MAGE family member B4	0.144738	24.4205	0.901074	0.400103	0.543637	-7.028	FALSE	2.30887e+07	1.91044e+07	2.16993e+07	2.35619e+07	2.52166e+07	2.25427e+07
Gapdh	glyceraldehyde-3-phosphate dehydrogenase	-0.154673	28.5073	-0.898101	0.401571	0.545022	-7.03074	FALSE	4.46964e+08	3.75762e+08	3.84397e+08	3.37422e+08	4.16752e+08	3.39856e+08
Cdc42bpb	CDC42 binding protein kinase beta	-0.139994	25.6696	-0.890875	0.405158	0.549275	-7.03736	FALSE	6.15096e+07	5.27066e+07	5.57589e+07	5.36896e+07	4.92102e+07	4.83935e+07
Aldoa	aldolase A, fructose-bisphosphate	-0.291738	24.7654	-0.888761	0.406212	0.550089	-7.03928	FALSE	2.78096e+07	3.82985e+07	1.99699e+07	3.41756e+07	2.03252e+07	3.64199e+07
Sorbs3	sorbin and SH3 domain containing 3	-0.290687	21.5415	-0.885589	0.407798	0.551316	-7.04217	FALSE	4.0696e+06	2.99505e+06	2.44638e+06	3.89561e+06	1.94291e+06	3.58376e+06
Stau1	staufen double-stranded RNA binding protein 1	-0.166512	23.6318	-0.885128	0.408028	0.551316	-7.04259	FALSE	1.24161e+07	1.58707e+07	1.21932e+07	1.27868e+07	1.43946e+07	1.0904e+07
Rbm17	RNA binding motif protein 17	0.170779	22.9392	0.883499	0.408844	0.551803	-7.04407	FALSE	7.63851e+06	7.23184e+06	8.7128e+06	9.99768e+06	8.27112e+06	6.80037e+06
Mcm4	minichromosome maintenance complex component 4	-0.204777	23.8366	-0.881651	0.409772	0.55244	-7.04575	FALSE	1.52e+07	1.78395e+07	1.36712e+07	1.93762e+07	1.1954e+07	13161084
Cep55	centrosomal protein 55	-0.384607	23.3421	-0.879715	0.410745	0.553137	-7.0475	FALSE	2.21617e+07	7.28015e+06	1.04511e+07	7.59453e+06	1.13388e+07	9.95733e+06
Krt7	keratin 7	-0.635741	22.412	-0.878222	0.411497	0.553534	-7.04885	FALSE	1.48081e+07	3.78475e+06	5.87105e+06	1.02967e+07	2.46259e+06	3.62041e+06
Alyref	Aly/REF export factor	-0.282246	24.7048	-0.875536	0.412852	0.554293	-7.05127	FALSE	2.44792e+07	3.96539e+07	2.43153e+07	1.75996e+07	3.17441e+07	3.17149e+07
Myo1d	myosin ID	-0.33077	26.8451	-0.87529	0.412976	0.554293	-7.05149	FALSE	8.5364e+07	231126604	1.18315e+08	1.17541e+08	1.10283e+08	1.01444e+08
Dync1li2	dynein, cytoplasmic 1 light intermediate chain 2	-0.155478	22.7607	-0.874185	0.413535	0.554317	-7.05248	FALSE	6.76204e+06	8.62239e+06	7.325e+06	6.5768e+06	7.45408e+06	6.15149e+06
Dync1h1	dynein cytoplasmic 1 heavy chain 1	-0.214134	24.5884	-0.873447	0.413908	0.554317	-7.05315	FALSE	2.90171e+07	2.67277e+07	2.05173e+07	2.79168e+07	1.88391e+07	3.07853e+07
Rbm10	RNA binding motif protein 10	-0.486931	21.091	-0.871613	0.414837	0.554947	-7.0548	FALSE	1.37046e+06	5.70998e+06	1.41275e+06	2.27833e+06	1.96753e+06	2.50655e+06
Ap2a2	adaptor-related protein complex 2, alpha 2 subunit	-0.464421	23.7918	-0.870124	0.415592	0.555345	-7.05613	FALSE	1.76554e+07	1.83499e+07	7.23827e+06	2.31721e+07	8.32094e+06	2.07508e+07
Scrib	scribbled planar cell polarity	-0.255279	23.9655	-0.867963	0.41669	0.555758	-7.05807	FALSE	2.55036e+07	1.33203e+07	1.41913e+07	1.93643e+07	1.41418e+07	1.46325e+07
Khdrbs1	KH domain containing, RNA binding, signal transduction associated 1	-0.255109	25.2676	-0.86771	0.416819	0.555758	-7.05829	FALSE	3.31882e+07	6.22329e+07	3.16088e+07	3.50086e+07	4.17523e+07	4.55159e+07
Hspa1l	heat shock protein 1-like	0.183309	23.1212	0.862441	0.419504	0.558725	-7.06299	FALSE	7.83004e+06	8.9747e+06	8.05684e+06	8.29834e+06	1.1802e+07	1.04035e+07
Ywhah	tyrosine 3-monooxygenase/tryptophan 5-monooxygenase activation protein, eta polypeptide	-0.328041	23.3129	-0.857908	0.421826	0.560873	-7.06702	FALSE	1.8863e+07	7.79555e+06	9.37971e+06	1.25593e+07	9.86954e+06	7.48973e+06
Pspc1	paraspeckle protein 1	-0.319953	26.1822	-0.857485	0.422043	0.560873	-7.0674	FALSE	8.76321e+07	8.89172e+07	4.78445e+07	1.0434e+08	5.18923e+07	9.65274e+07
Abhd12	abhydrolase domain containing 12	0.257874	22.3538	0.856269	0.422668	0.561088	-7.06847	FALSE	3.60265e+06	6.28356e+06	4.81735e+06	4.62712e+06	6.61343e+06	7.10593e+06
Dnm2	dynamin 2	-0.128284	24.0473	-0.851458	0.425145	0.563759	-7.07272	FALSE	1.89439e+07	1.78629e+07	1.71363e+07	1.8185e+07	1.52578e+07	1.68753e+07
Xrn2	5'-3' exoribonuclease 2	0.141934	22.4872	0.849966	0.425915	0.564163	-7.07403	FALSE	5.9831e+06	5.06673e+06	5.41113e+06	6.66402e+06	5.9147e+06	6.38641e+06
Csnk2a2	casein kinase 2, alpha prime polypeptide	0.211149	23.5847	0.847586	0.427147	0.564726	-7.07613	FALSE	1.05119e+07	1.2388e+07	1.71757e+07	1.2495e+07	1.44116e+07	9.84582e+06
Ift172	intraflagellar transport 172	-0.211641	20.7505	-0.847344	0.427272	0.564726	-7.07634	FALSE	1.74803e+06	2.16492e+06	1.46619e+06	2.20356e+06	1.32686e+06	1.85781e+06
Eprs1	Eprs1	-0.189726	25.7145	-0.845977	0.42798	0.565046	-7.07754	FALSE	7.58606e+07	4.7619e+07	5.70994e+07	5.22983e+07	4.68008e+07	5.51784e+07
Bhmt	betaine-homocysteine methyltransferase	0.317331	20.2153	0.844438	0.428779	0.565052	-7.07889	FALSE	810667	1.36336e+06	1.64899e+06	1.10379e+06	1.8561e+06	871587
Xrcc6	X-ray repair complementing defective repair in Chinese hamster cells 6	0.326658	22.6758	0.84366	0.429183	0.565052	-7.07957	FALSE	8.81701e+06	3.7652e+06	5.0362e+06	8.02747e+06	7.83097e+06	8.61108e+06
Tpi1	triosephosphate isomerase 1	0.589793	21.3037	0.842652	0.429707	0.565052	-7.08045	FALSE	1.42105e+06	2.73389e+06	6.39849e+06	1.37019e+06	4.98885e+06	1.77052e+06
Znf185	Znf185	-0.595429	18.9804	-0.840976	0.430579	0.565052	-7.08191	FALSE	1.12095e+06	413729	593676	867592	167485	478401
Arpc2	actin related protein 2/3 complex, subunit 2	-0.270268	21.44	-0.84076	0.430692	0.565052	-7.0821	FALSE	4.60977e+06	2.25396e+06	2.225e+06	3.04542e+06	2.37761e+06	3.16735e+06
Mtcl2	Mtcl2	-0.782186	21.5453	-0.840557	0.430797	0.565052	-7.08228	FALSE	4.14965e+06	4.65029e+06	962811	5.25072e+06	1.07462e+06	7.83648e+06
Iars1	Iars1	-0.142962	23.5501	-0.839693	0.431248	0.565052	-7.08303	FALSE	1.4859e+07	1.15864e+07	1.21113e+07	1.28119e+07	1.0974e+07	1.17102e+07
Nmt2	N-myristoyltransferase 2	0.247943	22.4568	0.831361	0.435608	0.569771	-7.09026	FALSE	7.02381e+06	3.75193e+06	7.29047e+06	6.89609e+06	5326375	5.15727e+06
Eif4a3	eukaryotic translation initiation factor 4A3	0.122448	26.4164	0.831014	0.43579	0.569771	-7.09056	FALSE	8.78658e+07	8.15286e+07	9.93553e+07	8.91668e+07	9.38296e+07	8.66897e+07
Rpl10a	ribosomal protein L10A	0.134018	26.6694	0.829841	0.436407	0.569962	-7.09157	FALSE	1.02267e+08	9.84084e+07	1.25824e+08	9.93806e+07	1.11875e+08	1.04981e+08
Cacybp	calcyclin binding protein	-0.41935	22.1246	-0.828849	0.436929	0.57003	-7.09243	FALSE	3.80727e+06	8.09132e+06	4.19765e+06	2.38787e+06	3.84727e+06	7.69396e+06
Tollip	toll interacting protein	0.232978	23.0053	0.825448	0.438722	0.571753	-7.09536	FALSE	1.00721e+07	5.67454e+06	9.65415e+06	7.71203e+06	1.08565e+07	7.71008e+06
Mybbp1a	MYB binding protein (P160) 1a	0.128465	23.3139	0.822274	0.440399	0.573323	-7.09808	FALSE	1.00941e+07	9.56629e+06	1.13303e+07	1.16399e+07	1.05645e+07	9.55589e+06
Fbxo21	F-box protein 21	-0.228134	20.5473	-0.817861	0.44274	0.575752	-7.10185	FALSE	2.27675e+06	1.27344e+06	1.61208e+06	1.6912e+06	1.37047e+06	1.19519e+06
Baiap2l1	BAI1-associated protein 2-like 1	0.252991	20.6755	0.813812	0.444895	0.576675	-7.1053	FALSE	2.10669e+06	1.05384e+06	1.96102e+06	2.04071e+06	1.4123e+06	1.75871e+06
Smarca2	SWI/SNF related, matrix associated, actin dependent regulator of chromatin, subfamily a, member 2	0.223773	19.5074	0.813083	0.445284	0.576675	-7.10592	FALSE	619033	729619	802948	834827	542293	1.04364e+06
Eif4a1	eukaryotic translation initiation factor 4A1	0.146301	25.6422	0.812584	0.44555	0.576675	-7.10634	FALSE	5.73369e+07	4.17831e+07	5.50194e+07	5.31894e+07	5.754e+07	5.11356e+07
Gpc4	glypican 4	-0.252082	23.714	-0.812146	0.445784	0.576675	-7.10671	FALSE	1.25153e+07	1.90979e+07	1.31096e+07	9.8845e+06	1.89552e+07	1.15624e+07
Rab5b	RAB5B, member RAS oncogene family	0.15602	22.4871	0.812062	0.445829	0.576675	-7.10679	FALSE	5.60813e+06	5.33543e+06	6.6901e+06	6.13914e+06	6.90311e+06	4.86694e+06
Akr7a2	Akr7a2	-0.157153	23.113	-0.810701	0.446556	0.577	-7.10794	FALSE	1.16834e+07	8.14539e+06	9.15303e+06	8.99907e+06	8.99182e+06	7.90895e+06
Rpl30	ribosomal protein L30	-0.133382	23.5977	-0.805954	0.449099	0.579065	-7.11195	FALSE	1.30578e+07	1.39612e+07	1.14141e+07	1.39093e+07	1.10946e+07	1.30352e+07
Trip12	thyroid hormone receptor interactor 12	-0.309836	21.6901	-0.805935	0.449109	0.579065	-7.11197	FALSE	5.33633e+06	2.85647e+06	2.6133e+06	4.57253e+06	2.19138e+06	3.7584e+06
Tln1	talin 1	0.163448	24.1825	0.799028	0.452827	0.583238	-7.11777	FALSE	1.65967e+07	1.87787e+07	1.86245e+07	2.07715e+07	1.62186e+07	2.43565e+07
Cycs	cytochrome c, somatic	-0.329887	20.8107	-0.797001	0.453923	0.584028	-7.11946	FALSE	1.49819e+06	3.06294e+06	2.17653e+06	1.1168e+06	2.37667e+06	1.46042e+06
Rps4x	ribosomal protein S4, X-linked	-0.128079	27.7425	-0.794208	0.455435	0.585353	-7.12179	FALSE	2.3595e+08	2.40564e+08	2.35343e+08	1.97695e+08	2.4057e+08	2.01808e+08
Tubb3	tubulin, beta 3 class III	-0.159104	27.3798	-0.792893	0.456149	0.585648	-7.12289	FALSE	1.98687e+08	1.77815e+08	1.93183e+08	1.61635e+08	1.90244e+08	1.3517e+08
Usp10	ubiquitin specific peptidase 10	-0.320196	20.5007	-0.790456	0.457472	0.586726	-7.12491	FALSE	1.92525e+06	1.53704e+06	2.08713e+06	744307	1.479e+06	1.56862e+06
Chtop	chromatin target of PRMT1	-0.308284	21.3228	-0.785986	0.459908	0.589208	-7.12861	FALSE	1.803e+06	5.07361e+06	2.33178e+06	2.51139e+06	2.71413e+06	2.23968e+06
Psmc2	proteasome (prosome, macropain) 26S subunit, ATPase 2	-0.138218	24.7357	-0.785122	0.460379	0.589208	-7.12932	FALSE	3.42693e+07	2.58793e+07	2.86346e+07	2.85453e+07	2.58837e+07	2.53416e+07
Sipa1l3	signal-induced proliferation-associated 1 like 3	-0.349609	24.1765	-0.782027	0.462072	0.590751	-7.13187	FALSE	4.04005e+07	1.22931e+07	1.65556e+07	2.06301e+07	1.60706e+07	1.7047e+07
Cct5	chaperonin containing Tcp1, subunit 5 (epsilon)	0.120417	26.1473	0.764592	0.471688	0.6018	-7.14608	FALSE	6.48262e+07	7.62366e+07	7.67011e+07	7.03627e+07	8.2756e+07	7.63625e+07
Macroh2a1	macroH2A.1 histone	0.501379	22.5861	0.763665	0.472204	0.6018	-7.14683	FALSE	1.2387e+07	2.01355e+06	7.01207e+06	7.93728e+06	5.96776e+06	7.52052e+06
Nono	non-POU-domain-containing, octamer binding protein	0.20355	27.1023	0.763664	0.472204	0.6018	-7.14683	FALSE	1.1941e+08	1.4404e+08	1.26201e+08	2.05676e+08	1.18573e+08	1.69011e+08
Tuba1c	tubulin, alpha 1C	-0.161881	29.5403	-0.747363	0.481325	0.61278	-7.15986	FALSE	7.74333e+08	9.14243e+08	6.90531e+08	6.03506e+08	8.96445e+08	8.5638e+08
Smchd1	SMC hinge domain containing 1	-0.246842	23.5733	-0.743681	0.483402	0.614778	-7.16276	FALSE	2.03912e+07	9.59747e+06	1.50253e+07	1.06682e+07	1.19469e+07	1.00878e+07
Larp1	La ribonucleoprotein domain family, member 1	0.204767	21.3202	0.739413	0.485817	0.617201	-7.16612	FALSE	2.16216e+06	2.62404e+06	2.41141e+06	3.37723e+06	1.99347e+06	3.49818e+06
Atp1a1	ATPase, Na+/K+ transporting, alpha 1 polypeptide	-0.153807	24.2865	-0.738472	0.486351	0.617232	-7.16686	FALSE	2.74226e+07	1.7601e+07	1.86539e+07	2.00255e+07	2.01491e+07	2.0206e+07
Vps4b	vacuolar protein sorting 4B	0.100335	23.6063	0.736715	0.487348	0.617851	-7.16824	FALSE	1.2201e+07	1.21829e+07	1.28158e+07	1.32446e+07	1.31575e+07	1.30661e+07
Mapre1	microtubule-associated protein, RP/EB family, member 1	-0.115156	23.1997	-0.732598	0.48969	0.620171	-7.17145	FALSE	1.0445e+07	9.8843e+06	9.80979e+06	9.38615e+06	1.01711e+07	8.27057e+06
Rpl26	ribosomal protein L26	-0.218179	25.0296	-0.725209	0.493912	0.62437	-7.17718	FALSE	3.01806e+07	4.75527e+07	3.21836e+07	2.33251e+07	4.29715e+07	3.48703e+07
Rpl8	ribosomal protein L8	0.102606	26.8982	0.724994	0.494035	0.62437	-7.17735	FALSE	122022719	1.16599e+08	1.21798e+08	1.32051e+08	1.33505e+08	1.25297e+08
Kif23	kinesin family member 23	0.379459	23.1094	0.723932	0.494644	0.624488	-7.17816	FALSE	4.63333e+06	1.24473e+07	6.45252e+06	7.15977e+06	1.40834e+07	1.46391e+07
Rpl35	ribosomal protein L35	0.100773	25.5029	0.721453	0.496067	0.625564	-7.18007	FALSE	4.38573e+07	4.69673e+07	4.7963e+07	5.06671e+07	4.77951e+07	4.83062e+07
Vapa	vesicle-associated membrane protein, associated protein A	-0.179129	26.212	-0.718323	0.497869	0.625582	-7.18247	FALSE	7.4361e+07	9.58835e+07	8.84829e+07	6.52306e+07	9.15416e+07	5.85539e+07
Psmc3	proteasome (prosome, macropain) 26S subunit, ATPase 3	0.11073	22.4654	0.71773	0.498211	0.625582	-7.18293	FALSE	5.2722e+06	5.7423e+06	6.46743e+06	5.6458e+06	6.22713e+06	5.47953e+06
Atp5mg	Atp5mg	0.648865	20.2314	0.717374	0.498416	0.625582	-7.1832	FALSE	272210	3.05609e+06	1.6241e+06	851921	1.67922e+06	1.80025e+06
Krt10	keratin 10	-0.364019	27.6446	-0.717042	0.498607	0.625582	-7.18345	FALSE	2.11846e+08	2.90949e+08	1.06365e+08	2.72362e+08	1.37601e+08	3.47362e+08
Ap3b1	adaptor-related protein complex 3, beta 1 subunit	0.206038	21.9859	0.71158	0.501764	0.628383	-7.18762	FALSE	4.83077e+06	2.95207e+06	5.74242e+06	4.02597e+06	4.59017e+06	3.39303e+06
Plekhg5	pleckstrin homology domain containing, family G (with RhoGef domain) member 5	0.151499	20.3431	0.711385	0.501877	0.628383	-7.18777	FALSE	1.22616e+06	1.25436e+06	1.69697e+06	1.54056e+06	1.2212e+06	1.12776e+06
Capzb	capping protein (actin filament) muscle Z-line, beta	0.103158	26.5468	0.706715	0.504587	0.630475	-7.1913	FALSE	9.55217e+07	9.14637e+07	1.03008e+08	1.07499e+08	9.82272e+07	9.34138e+07
Ralb	v-ral simian leukemia viral oncogene B	0.470641	24.4951	0.706712	0.504588	0.630475	-7.19131	FALSE	7.95472e+06	4.54968e+07	2.91232e+07	1.79877e+07	3.43855e+07	2.6812e+07
Rps6ka3	ribosomal protein S6 kinase polypeptide 3	-0.136694	24.4871	-0.703077	0.506704	0.632467	-7.19404	FALSE	2.49864e+07	2.51098e+07	1.95618e+07	2.73372e+07	2.01719e+07	2.49796e+07
Poldip3	polymerase (DNA-directed), delta interacting protein 3	-0.118503	23.8684	-0.696357	0.510631	0.636712	-7.19908	FALSE	1.42815e+07	1.8324e+07	1.60461e+07	1.42087e+07	1.40431e+07	1.53996e+07
Sfpq	splicing factor proline/glutamine rich (polypyrimidine tract binding protein associated)	-0.18044	29.0738	-0.69426	0.51186	0.637589	-7.20064	FALSE	6.24364e+08	6.04157e+08	4.57747e+08	7.03015e+08	4.13527e+08	6.48352e+08
Elp1	elongator complex protein 1	0.174464	21.5921	0.689412	0.51471	0.640481	-7.20423	FALSE	2.1553e+06	3.94666e+06	3.14677e+06	3.37969e+06	3.22528e+06	3.4217e+06
Rack1	receptor for activated C kinase 1	-0.221567	23.6309	-0.687503	0.515834	0.641222	-7.20564	FALSE	1.94707e+07	1.06361e+07	1.50339e+07	1.30836e+07	1.34823e+07	8.74925e+06
Ndufv1	NADH:ubiquinone oxidoreductase core subunit V1	0.190618	23.8223	0.685848	0.516811	0.64129	-7.20686	FALSE	1.16498e+07	1.58364e+07	1.87522e+07	1.24957e+07	1.98832e+07	1.2393e+07
Ndufa10	NADH:ubiquinone oxidoreductase subunit A10	-0.203535	23.8895	-0.685618	0.516947	0.64129	-7.20703	FALSE	2.44049e+07	1.19436e+07	1.63836e+07	1.44856e+07	1.56835e+07	1.29825e+07
Rps8	ribosomal protein S8	0.16196	25.8331	0.684395	0.517669	0.641529	-7.20793	FALSE	4.69689e+07	6.54994e+07	6.09224e+07	5.47037e+07	8.07047e+07	5.51343e+07
Eftud2	elongation factor Tu GTP binding domain containing 2	-0.0959539	26.1275	-0.68248	0.518802	0.642276	-7.20934	FALSE	7.92143e+07	7.41324e+07	7.40382e+07	6.83798e+07	7.19982e+07	7.25065e+07
Gnai2	guanine nucleotide binding protein (G protein), alpha inhibiting 2	0.112004	26.1546	0.680323	0.52008	0.643201	-7.21092	FALSE	6.50665e+07	7.73226e+07	7.86506e+07	6.83501e+07	8.33698e+07	7.70449e+07
Cgn	cingulin	0.117386	26.4723	0.678906	0.52092	0.643583	-7.21195	FALSE	9.07576e+07	8.56902e+07	9.95295e+07	1.05045e+08	7.9784e+07	1.004e+08
Siglec1	sialic acid binding Ig-like lectin 1, sialoadhesin	1.0521	21.5064	0.671114	0.525558	0.648256	-7.21761	FALSE	2.25957e+06	1.4853e+06	691006	2.5722e+07	937411	1.24974e+07
Hcfc1	host cell factor C1	-0.13167	22.6633	-0.670271	0.526061	0.648256	-7.21822	FALSE	7.54729e+06	6.60292e+06	7.73071e+06	5.38461e+06	6.87282e+06	6.02558e+06
Flnc	filamin C, gamma	-0.171737	22.7065	-0.669317	0.526631	0.648256	-7.2189	FALSE	7.5159e+06	7.30508e+06	5.56375e+06	8.00378e+06	5.03687e+06	8.34827e+06
Acaa1a	acetyl-Coenzyme A acyltransferase 1A	-0.120328	23.2694	-0.66798	0.52743	0.648256	-7.21987	FALSE	1.1321e+07	1.00919e+07	9.76874e+06	9.16937e+06	1.18363e+07	8.81928e+06
Tubb4b	tubulin, beta 4B class IVB	0.116059	30.0377	0.667623	0.527643	0.648256	-7.22012	FALSE	1168560680	9.33815e+08	1.22443e+09	1.15071e+09	1168800425	9.97539e+08
Rpn2	ribophorin II	-0.107329	24.6458	-0.667175	0.527912	0.648256	-7.22045	FALSE	2.81253e+07	2.7055e+07	2.78198e+07	2.35613e+07	2.80237e+07	2.34085e+07
Eif5b	eukaryotic translation initiation factor 5B	0.164737	21.3943	0.657691	0.533607	0.654131	-7.22722	FALSE	2.43744e+06	2.6768e+06	2.60247e+06	4.03291e+06	2.28455e+06	2.80322e+06
Alb	albumin	-0.2313	26.4303	-0.657087	0.533971	0.654131	-7.22765	FALSE	9.01111e+07	1.12379e+08	1.19865e+08	6.27111e+07	1.16192e+08	6.18306e+07
Ndufs2	NADH:ubiquinone oxidoreductase core subunit S2	-0.292104	24.1733	-0.655796	0.53475	0.654131	-7.22856	FALSE	3.85393e+07	1.21652e+07	1.95503e+07	1.98975e+07	1.78209e+07	1.41072e+07
Psmc6	proteasome (prosome, macropain) 26S subunit, ATPase, 6	-0.123544	23.6714	-0.655622	0.534855	0.654131	-7.22869	FALSE	1.62973e+07	1.22758e+07	1.48486e+07	1.29809e+07	1.16675e+07	1.26356e+07
Fam98a	family with sequence similarity 98, member A	0.254963	22.8357	0.654242	0.535688	0.65449	-7.22966	FALSE	4.04497e+06	1.0945e+07	8.33293e+06	7.99675e+06	9.0361e+06	6.60052e+06
Cpt1a	carnitine palmitoyltransferase 1a, liver	-0.101054	23.8	-0.65244	0.536778	0.655161	-7.23093	FALSE	1.66935e+07	1.40285e+07	1.32981e+07	1.4567e+07	1.49942e+07	1.42677e+07
Rpl17	ribosomal protein L17	0.206384	24.442	0.651312	0.53746	0.655334	-7.23173	FALSE	1.57883e+07	2.71867e+07	2.84877e+07	1.90734e+07	3.08738e+07	1.94633e+07
Dpep3	dipeptidase 3	0.143203	25.8664	0.644541	0.541568	0.659679	-7.23647	FALSE	7.04456e+07	4.65389e+07	7.21614e+07	6.70211e+07	5.95309e+07	5.55283e+07
Tubb5	tubulin, beta 5 class I	0.121368	27.7215	0.640506	0.544026	0.662008	-7.23928	FALSE	2.24305e+08	195184134	2.61062e+08	2.08352e+08	2.53283e+08	1.94788e+08
Eef1d	eukaryotic translation elongation factor 1 delta (guanine nucleotide exchange protein)	-0.130209	26.2179	-0.639495	0.544643	0.662093	-7.23998	FALSE	8.52643e+07	8.05833e+07	8.8376e+07	6.82162e+07	8.74882e+07	6.2383e+07
Igkc	immunoglobulin kappa constant	-0.584062	27.5808	-0.631034	0.549822	0.667349	-7.2458	FALSE	1.22564e+08	5.64098e+08	1.32258e+08	8.89503e+07	1.27545e+08	6.30849e+08
Ywhab	tyrosine 3-monooxygenase/tryptophan 5-monooxygenase activation protein, beta polypeptide	-0.211148	23.8468	-0.630634	0.550068	0.667349	-7.24608	FALSE	1.50278e+07	1.8411e+07	1.47662e+07	2.23276e+07	1.35221e+07	9.56198e+06
Eef1g	eukaryotic translation elongation factor 1 gamma	0.112593	25.9298	0.629654	0.55067	0.667412	-7.24675	FALSE	5.81434e+07	6.33299e+07	5.41571e+07	7.30548e+07	6.76597e+07	6.92085e+07
Ctbp1	C-terminal binding protein 1	0.106262	23.5713	0.627234	0.552158	0.668279	-7.2484	FALSE	1.20447e+07	1.1692e+07	1.44981e+07	1.24136e+07	1.34513e+07	1.09989e+07
Tpx2	TPX2, microtubule-associated	-0.198798	20.4537	-0.626698	0.552488	0.668279	-7.24876	FALSE	2.06354e+06	1.20093e+06	1.62301e+06	1.45896e+06	944758	1.58197e+06
Mprip	myosin phosphatase Rho interacting protein	0.166083	25.0498	0.621399	0.555757	0.671562	-7.25235	FALSE	3.0097e+07	3.43803e+07	3.26001e+07	4.72272e+07	2.61881e+07	4.20856e+07
Vcl	vinculin	-0.115869	24.6469	-0.619556	0.556897	0.671812	-7.25359	FALSE	2.98265e+07	2.57515e+07	2.29484e+07	2.81377e+07	2.24923e+07	2.94588e+07
Msh2	mutS homolog 2	-0.131072	22.7444	-0.619273	0.557072	0.671812	-7.25379	FALSE	7.82149e+06	7.12555e+06	5.93514e+06	6.39705e+06	8.97486e+06	6.33798e+06
Sucla2	succinate-Coenzyme A ligase, ADP-forming, beta subunit	0.104935	25.7063	0.616906	0.558538	0.671846	-7.25538	FALSE	5.09347e+07	5.34062e+07	5.93234e+07	5.33154e+07	6.40282e+07	4.88782e+07
Mcm6	minichromosome maintenance complex component 6	0.124603	23.8291	0.61665	0.558696	0.671846	-7.25555	FALSE	1.2024e+07	1.64612e+07	1.46349e+07	1.78556e+07	1.57273e+07	1.34661e+07
Cdc42	cell division cycle 42	0.182104	22.9373	0.615649	0.559317	0.671846	-7.25622	FALSE	5.882e+06	9.26906e+06	8.34329e+06	5.94123e+06	9.65006e+06	1.02956e+07
Sycp2	synaptonemal complex protein 2	0.400518	22.2909	0.614107	0.560274	0.672329	-7.25725	FALSE	1.71335e+06	1.06129e+07	6.04996e+06	5.33002e+06	5.41629e+06	5.7471e+06
Pcnt	pericentrin (kendrin)	-0.756402	22.004	-0.611111	0.562137	0.673897	-7.25925	FALSE	6.31892e+06	5.63213e+06	2.1407e+06	3.01405e+06	904562	2.66495e+07
Arhgap1	Rho GTPase activating protein 1	0.142092	23.2375	0.60782	0.564187	0.674774	-7.26143	FALSE	7.33765e+06	1.1689e+07	1.09507e+07	1.15546e+07	9.60983e+06	8.97124e+06
Safb2	scaffold attachment factor B2	0.166814	21.5364	0.606763	0.564847	0.674774	-7.26213	FALSE	2.66875e+06	2.97117e+06	3.53009e+06	4.28718e+06	2.23747e+06	2.94863e+06
Ppib	peptidylprolyl isomerase B	-0.336664	21.5131	-0.606364	0.565095	0.674774	-7.26239	FALSE	2.99487e+06	4.08236e+06	4.46617e+06	1.5175e+06	4.96513e+06	1.74663e+06
Nedd4	neural precursor cell expressed, developmentally down-regulated 4	-0.174054	22.8185	-0.604216	0.566437	0.675325	-7.26381	FALSE	9.84841e+06	6.52549e+06	6.936e+06	9.88076e+06	5.45627e+06	6.81682e+06
Krt6a	keratin 6A	-0.354474	22.6437	-0.603841	0.566671	0.675325	-7.26406	FALSE	7.22159e+06	8.25081e+06	3.23219e+06	1.10588e+07	3.56632e+06	1.04234e+07
Rps20	ribosomal protein S20	-0.186452	25.8915	-0.60041	0.568819	0.677019	-7.26631	FALSE	4.82778e+07	9.53495e+07	5.6829e+07	5.27617e+07	5.47967e+07	7.6909e+07
Tuba4a	tubulin, alpha 4A	0.115642	22.0899	0.599787	0.56921	0.677019	-7.26672	FALSE	4.06701e+06	4.40328e+06	4.48199e+06	3.70713e+06	5.25191e+06	5.06437e+06
Lrrc40	leucine rich repeat containing 40	-0.222631	24.4332	-0.594448	0.572563	0.680023	-7.2702	FALSE	3.92395e+07	1.60657e+07	2.43258e+07	1.77792e+07	2.60124e+07	1.90552e+07
Ppp2r2a	protein phosphatase 2, regulatory subunit B, alpha	-0.183284	23.7525	-0.59398	0.572857	0.680023	-7.2705	FALSE	2.18495e+07	1.08287e+07	1.61427e+07	1.15731e+07	1.4584e+07	1.23604e+07
Vat1	vesicle amine transport 1	-0.127858	24.5528	-0.591491	0.574426	0.680587	-7.27211	FALSE	2.41653e+07	2.82095e+07	2.32698e+07	2.19606e+07	3.12441e+07	2.04181e+07
Ewsr1	Ewing sarcoma breakpoint region 1	0.150619	23.332	0.590559	0.575013	0.680587	-7.27271	FALSE	7.71222e+06	1.25785e+07	9.07095e+06	1.19107e+07	1.02881e+07	1.28543e+07
Rplp0	ribosomal protein, large, P0	0.130607	26.2881	0.58892	0.576047	0.681141	-7.27377	FALSE	8.92614e+07	6.66681e+07	9.53367e+07	7.22996e+07	9.97298e+07	7.39961e+07
Atp2a2	ATPase, Ca++ transporting, cardiac muscle, slow twitch 2	0.0998733	23.7082	0.582955	0.579821	0.684934	-7.27759	FALSE	1.17567e+07	1.45684e+07	1.52992e+07	1.28948e+07	1.48834e+07	1.31785e+07
Acly	ATP citrate lyase	0.128984	22.7476	0.580307	0.581501	0.68625	-7.27928	FALSE	6.45921e+06	6.81532e+06	5.64359e+06	7.78088e+06	6.87734e+06	9.17568e+06
Rbmxl1	RNA binding motif protein, X-linked like-1	-0.133971	25.6482	-0.578591	0.582591	0.686868	-7.28037	FALSE	4.42399e+07	7.07467e+07	5.07478e+07	4.42356e+07	5.72459e+07	5.25763e+07
Smc3	structural maintenance of chromosomes 3	0.136966	23.4241	0.574152	0.585416	0.689528	-7.28317	FALSE	8.63318e+06	1.293e+07	1.07411e+07	1.35514e+07	9.64489e+06	1.29756e+07
Nectin2	nectin cell adhesion molecule 2	0.263984	24.2167	0.565303	0.591072	0.695514	-7.2887	FALSE	1.71474e+07	1.73674e+07	1.60449e+07	3.1933e+07	1.12146e+07	3.20903e+07
Tmem43	transmembrane protein 43	0.413742	23.4106	0.558603	0.595375	0.699898	-7.29283	FALSE	8.15809e+06	1.03969e+07	2.67748e+07	5.96836e+06	2.43191e+07	5.82973e+06
Krt42	keratin 42	-0.177705	24.6271	-0.553844	0.598443	0.702822	-7.29574	FALSE	2.73594e+07	2.89197e+07	1.61566e+07	2.96616e+07	2.26818e+07	3.51883e+07
Rpl23	ribosomal protein L23	0.155948	24.1801	0.547873	0.602304	0.706672	-7.29936	FALSE	1.92626e+07	1.62383e+07	2.73805e+07	1.60859e+07	2.27506e+07	1.50457e+07
Krt16	keratin 16	-0.475132	21.9379	-0.545233	0.604015	0.707532	-7.30094	FALSE	1.15203e+07	2.17366e+06	3.85472e+06	5.31164e+06	1.24252e+06	6.60194e+06
Map4	microtubule-associated protein 4	-0.083132	24.6291	-0.544942	0.604205	0.707532	-7.30112	FALSE	2.48525e+07	2.92548e+07	2.51184e+07	2.71541e+07	2.4246e+07	2.53844e+07
Myo1c	myosin IC	-0.134426	23.8051	-0.53072	0.613474	0.716852	-7.30955	FALSE	2.10451e+07	1.1558e+07	1.49848e+07	1.4748e+07	1.34428e+07	1.37194e+07
Lrrc59	leucine rich repeat containing 59	0.341894	26.3226	0.530346	0.613718	0.716852	-7.30977	FALSE	3.09305e+07	1.6603e+08	7.28864e+07	1.1237e+08	7.08435e+07	1.17281e+08
Dus3l	dihydrouridine synthase 3-like (S. cerevisiae)	-0.0982414	21.2879	-0.530011	0.613937	0.716852	-7.30997	FALSE	2.67531e+06	2.68329e+06	2.46175e+06	2.90835e+06	2.05561e+06	2.6666e+06
Fyn	Fyn proto-oncogene	-0.0875967	25.3427	-0.526262	0.616395	0.719028	-7.31215	FALSE	4.30843e+07	4.55674e+07	4.38178e+07	4.52768e+07	4.30045e+07	3.54347e+07
Hk2	hexokinase 2	0.147744	23.0457	0.523827	0.617994	0.7202	-7.31356	FALSE	1.05339e+07	6.20883e+06	1.14487e+07	8.36643e+06	9.29344e+06	7.23816e+06
Atp5f1a	Atp5f1a	-0.0825182	28.6514	-0.519321	0.620959	0.722961	-7.31616	FALSE	4.3231e+08	4.43775e+08	4.28127e+08	381783091	4.66739e+08	3.83786e+08
Cct3	chaperonin containing Tcp1, subunit 3 (gamma)	-0.0810128	26.1491	-0.51651	0.622812	0.724423	-7.31777	FALSE	8.49131e+07	7.0282e+07	6.99751e+07	6.98602e+07	7.62356e+07	7.6341e+07
Ctnna1	catenin (cadherin associated protein), alpha 1	-0.0974905	23.4516	-0.510219	0.626971	0.728561	-7.32134	FALSE	1.23966e+07	1.16164e+07	1.19967e+07	1.05568e+07	9.34598e+06	1.33702e+07
Naalad2	N-acetylated alpha-linked acidic dipeptidase 2	0.132118	22.1063	0.508189	0.628316	0.729089	-7.32249	FALSE	5.07338e+06	3.5563e+06	6.12657e+06	4.39694e+06	4.78048e+06	3.64617e+06
Capza1	capping protein (actin filament) muscle Z-line, alpha 1	0.119269	24.6978	0.507718	0.628629	0.729089	-7.32275	FALSE	2.92582e+07	2.26692e+07	3.38478e+07	2.89011e+07	2.95907e+07	2.11535e+07
Emc1	ER membrane protein complex subunit 1	-0.131725	21.4339	-0.50666	0.62933	0.729205	-7.32335	FALSE	2.50649e+06	3.61669e+06	3.62622e+06	2.59395e+06	2.78707e+06	2.17559e+06
Mcm5	minichromosome maintenance complex component 5	0.0807574	25.1638	0.500601	0.633358	0.733171	-7.32673	FALSE	3.80263e+07	3.44852e+07	3.59357e+07	4.04769e+07	3.48484e+07	4.24383e+07
Bag6	BCL2-associated athanogene 6	-0.0804424	23.5434	-0.496012	0.636418	0.73601	-7.32927	FALSE	1.34888e+07	1.19356e+07	1.33185e+07	1.24219e+07	1.16614e+07	1.07492e+07
Nolc1	nucleolar and coiled-body phosphoprotein 1	0.278035	23.1188	0.49416	0.637655	0.736737	-7.33028	FALSE	1.67737e+07	3.82518e+06	1.22576e+07	9.2748e+06	1.05119e+07	7.44658e+06
Klhl36	kelch-like 36	0.268536	21.6185	0.490733	0.639947	0.738484	-7.33216	FALSE	2.41055e+06	3.3551e+06	2.32533e+06	1.80618e+06	6.20498e+06	5.28453e+06
Lrba	LPS-responsive beige-like anchor	-0.108379	21.8378	-0.490079	0.640385	0.738484	-7.33251	FALSE	4.17507e+06	3.71991e+06	3.19538e+06	4.46033e+06	2.98141e+06	4.2032e+06
Npm1	nucleophosmin 1	0.146247	24.932	0.484123	0.64438	0.74168	-7.33574	FALSE	2.57806e+07	3.47198e+07	2.74677e+07	2.51058e+07	4.77625e+07	3.64885e+07
Cct4	chaperonin containing Tcp1, subunit 4 (delta)	0.0820728	25.3031	0.482682	0.645349	0.74209	-7.33651	FALSE	4.40922e+07	3.60317e+07	4.25559e+07	4.39621e+07	4.54661e+07	3.72556e+07
Rps25	ribosomal protein S25	-0.116292	25.7294	-0.479726	0.647338	0.743672	-7.33809	FALSE	7.76967e+07	4.43528e+07	5.75779e+07	5.57448e+07	5.21692e+07	5.13742e+07
Myo7a	myosin VIIA	-0.189313	27.5852	-0.472153	0.652449	0.748834	-7.3421	FALSE	1.3206e+08	365710665	1.61357e+08	2.25553e+08	1.81457e+08	2.08957e+08
Inha	inhibin alpha	0.147319	22.6077	0.469257	0.654409	0.750179	-7.34362	FALSE	4.30527e+06	8.28107e+06	7.44436e+06	5.15734e+06	7.99753e+06	6.22808e+06
Rpl13a	ribosomal protein L13A	-0.135689	25.037	-0.468591	0.65486	0.750179	-7.34397	FALSE	3.38897e+07	3.96428e+07	44614490	2.73461e+07	4.10633e+07	2.47316e+07
Dock1	dedicator of cytokinesis 1	0.152256	20.7476	0.466564	0.656234	0.751044	-7.34502	FALSE	2.03906e+06	1.32053e+06	1.52169e+06	2.58965e+06	1.34317e+06	2.08926e+06
Dock8	dedicator of cytokinesis 8	-0.330154	18.5318	-0.464552	0.657599	0.751897	-7.34607	FALSE	1.19207e+06	163485	377292	321116	384925	326062
Prune1	prune exopolyphosphatase	-0.203594	21.6795	-0.461779	0.659483	0.75263	-7.3475	FALSE	2.18505e+06	6.2314e+06	4.4634e+06	2.64892e+06	3.28577e+06	2.71377e+06
Septin7	septin 7	-0.222674	21.544	-0.460048	0.66066	0.753265	-7.34839	FALSE	2.68885e+06	4.27158e+06	2.0752e+06	4.40916e+06	1.70014e+06	4.57385e+06
Rpl32	ribosomal protein L32	0.289744	22.1117	0.454187	0.664655	0.757106	-7.35138	FALSE	2.05383e+06	7.65109e+06	8.50103e+06	3.90028e+06	6.04515e+06	2.75098e+06
Hspa4l	heat shock protein 4 like	-0.111588	23.5214	-0.45207	0.6661	0.758041	-7.35245	FALSE	1.59614e+07	1.00699e+07	1.3378e+07	1.33722e+07	1.04029e+07	1.01878e+07
Krt17	keratin 17	-0.223187	28.5321	-0.450006	0.667511	0.758934	-7.35349	FALSE	4.34264e+08	4.26416e+08	2.41249e+08	6.25657e+08	2.15391e+08	5.68072e+08
Aldh6a1	aldehyde dehydrogenase family 6, subfamily A1	-0.0923849	23.2943	-0.448186	0.668757	0.759549	-7.3544	FALSE	8.96321e+06	1.28579e+07	1.07846e+07	1.12593e+07	9.3465e+06	9.05853e+06
Rps2	ribosomal protein S2	0.0920877	25.5574	0.447385	0.669305	0.759549	-7.3548	FALSE	5.76559e+07	3.88428e+07	51579415	4.64081e+07	5.60505e+07	4.82553e+07
Thoc7	THO complex 7	0.187535	20.8651	0.446282	0.670061	0.759695	-7.35535	FALSE	2.5427e+06	1.20629e+06	2.30385e+06	1.42444e+06	3.05859e+06	1.57648e+06
Rps15a	ribosomal protein S15A	-0.207288	24.0535	-0.436093	0.677061	0.766914	-7.36038	FALSE	1.00632e+07	3.64835e+07	1.5674e+07	1.5419e+07	1.67402e+07	1.87529e+07
Idh2	isocitrate dehydrogenase 2 (NADP+), mitochondrial	-0.101886	23.132	-0.434382	0.67824	0.767532	-7.36121	FALSE	1.23911e+07	7.49253e+06	9.93973e+06	8.71347e+06	8.06618e+06	9.30165e+06
Sfxn3	sideroflexin 3	-0.141809	23.9734	-0.432786	0.67934	0.76806	-7.36199	FALSE	2.68457e+07	1.15201e+07	1.58599e+07	1.70643e+07	1.50757e+07	1.58215e+07
Septin14	septin 14	0.087205	22.7747	0.43098	0.680587	0.768753	-7.36286	FALSE	6.6402e+06	7.15419e+06	7.36545e+06	8.19286e+06	8.32337e+06	5.72208e+06
Suclg2	succinate-Coenzyme A ligase, GDP-forming, beta subunit	-0.339585	24.3488	-0.424644	0.684968	0.772981	-7.3659	FALSE	7.68628e+07	8.1291e+06	2.0743e+07	1.84263e+07	2.21784e+07	1.79629e+07
Nup107	nucleoporin 107	0.254504	21.2194	0.420398	0.687912	0.77558	-7.36791	FALSE	1.68938e+06	2.78904e+06	2.52867e+06	1.83776e+06	6.57358e+06	1.47176e+06
Aldh1a1	aldehyde dehydrogenase family 1, subfamily A1	-0.0810238	25.0981	-0.407717	0.696738	0.784801	-7.3738	FALSE	4.55681e+07	3.05081e+07	3.66994e+07	3.65629e+07	3.43307e+07	33512625
Ptges2	prostaglandin E synthase 2	-0.187227	20.6649	-0.406221	0.697782	0.785248	-7.37448	FALSE	1.86839e+06	1.75879e+06	2.46161e+06	1.13036e+06	2.48562e+06	929069
Sqor	sulfide quinone oxidoreductase	0.15291	23.0396	0.40328	0.699838	0.786831	-7.37582	FALSE	6.75287e+06	9.55759e+06	6.66788e+06	6.20442e+06	1.1192e+07	1.37467e+07
Hnrnpm	heterogeneous nuclear ribonucleoprotein M	-0.0698226	27.1235	-0.396297	0.704731	0.791597	-7.37896	FALSE	1.50322e+08	151698952	1.42099e+08	1.29502e+08	1.33998e+08	1.73767e+08
Csnk1d	casein kinase 1, delta	-0.1177	21.9446	-0.394135	0.706248	0.791964	-7.37992	FALSE	3.58946e+06	5.0602e+06	4.79581e+06	2.67608e+06	4.84678e+06	3.82696e+06
Clint1	clathrin interactor 1	0.087631	22.7031	0.393971	0.706364	0.791964	-7.37999	FALSE	7.50866e+06	5.72682e+06	5.53125e+06	7.87264e+06	8.06634e+06	6.71198e+06
Pkm	pyruvate kinase, muscle	-0.0602341	26.581	-0.381544	0.715117	0.800297	-7.38542	FALSE	1.05191e+08	101290296	1.00149e+08	1.12426e+08	9.15052e+07	9.32403e+07
Hnrnpf	heterogeneous nuclear ribonucleoprotein F	-0.0660355	25.6745	-0.378648	0.717163	0.801694	-7.38666	FALSE	5.20629e+07	5.85576e+07	5.39704e+07	5.62402e+07	5.75316e+07	4.432e+07
Ppp1r9b	protein phosphatase 1, regulatory subunit 9B	-0.0791885	24.1671	-0.37677	0.718491	0.801694	-7.38746	FALSE	1.6099e+07	2.37159e+07	1.69887e+07	1.89255e+07	1.72111e+07	2.11498e+07
Etfa	electron transferring flavoprotein, alpha polypeptide	-0.0960927	23.5478	-0.376686	0.718551	0.801694	-7.38749	FALSE	1.56615e+07	1.04932e+07	1.37694e+07	1.26964e+07	1.31234e+07	9.01865e+06
Slc25a31	solute carrier family 25 (mitochondrial carrier; adenine nucleotide translocator), member 31	-0.0820432	24.8554	-0.375346	0.719499	0.801694	-7.38806	FALSE	3.131e+07	3.17449e+07	3.40264e+07	2.86906e+07	3.53835e+07	2.27807e+07
Cyp11a1	cytochrome P450, family 11, subfamily a, polypeptide 1	0.0696658	23.7832	0.375101	0.719673	0.801694	-7.38816	FALSE	1.62218e+07	1.20459e+07	1.4471e+07	1.35819e+07	1.6567e+07	1.42253e+07
Rfc4	replication factor C (activator 1) 4	0.0579511	23.8042	0.373055	0.721123	0.802572	-7.38903	FALSE	1.43195e+07	1.42029e+07	1.65205e+07	1.47563e+07	1.49739e+07	1.33061e+07
Ablim1	actin-binding LIM protein 1	0.214189	21.6713	0.37032	0.723062	0.803992	-7.39017	FALSE	6.20725e+06	1.47424e+06	2.25334e+06	4.21542e+06	4.14429e+06	3.85237e+06
Nampt	nicotinamide phosphoribosyltransferase	-0.058753	23.6681	-0.368166	0.724592	0.804954	-7.39107	FALSE	1.28364e+07	1.46144e+07	1.29146e+07	1.18987e+07	1.33911e+07	1.45314e+07
Ighg1	immunoglobulin heavy constant gamma 1 (G1m marker)	0.0647079	26.2687	0.364502	0.727196	0.807108	-7.39258	FALSE	8.97152e+07	6.86279e+07	8.85577e+07	7.62311e+07	8.68803e+07	7.73337e+07
Myef2	myelin basic protein expression factor 2, repressor	0.0503755	25.2514	0.362892	0.728342	0.80764	-7.39325	FALSE	3.8605e+07	3.9446e+07	3.94601e+07	3.92235e+07	4.08868e+07	4.21369e+07
Cfl1	cofilin 1, non-muscle	-0.156883	23.7659	-0.360543	0.730014	0.808754	-7.3942	FALSE	1.69508e+07	1.38766e+07	1.98942e+07	7.86614e+06	2.10147e+07	1.08901e+07
Tasor2	transcription activation suppressor family member 2	0.121694	21.0115	0.350837	0.736944	0.814528	-7.39811	FALSE	1.31124e+06	3.04557e+06	1.75862e+06	2.27542e+06	2.45487e+06	2.27495e+06
Gsn	gelsolin	0.0695714	24.0665	0.349808	0.737679	0.814528	-7.39851	FALSE	1.97977e+07	1.46197e+07	1.59471e+07	1.94609e+07	1.6353e+07	2.00188e+07
Myl6b	myosin, light polypeptide 6B	0.0665859	27.9243	0.349735	0.737732	0.814528	-7.39854	FALSE	2.74487e+08	2.22246e+08	2.20957e+08	2.89198e+08	2.4435e+08	2.86664e+08
Pum3	pumilio RNA-binding family member 3	-0.418768	21.4654	-0.348865	0.738355	0.814528	-7.39889	FALSE	1.89371e+07	651923	1.93268e+06	2.45418e+06	3.28811e+06	3.06029e+06
Ehd1	EH-domain containing 1	-0.0679056	23.6097	-0.348542	0.738586	0.814528	-7.39901	FALSE	1.60153e+07	1.08942e+07	1.30252e+07	1.3076e+07	1.24762e+07	1.18673e+07
Cct8	chaperonin containing Tcp1, subunit 8 (theta)	0.0747382	26.7671	0.33828	0.745948	0.820408	-7.403	FALSE	1.23955e+08	9.82005e+07	1.11829e+08	1.48914e+08	9.656e+07	1.13361e+08
Nt5dc3	5'-nucleotidase domain containing 3	-0.0909549	20.4342	-0.326683	0.754302	0.8286	-7.40737	FALSE	1.8629e+06	1.17194e+06	1.27558e+06	1.8851e+06	1.15744e+06	1.33085e+06
Sdha	succinate dehydrogenase complex, subunit A, flavoprotein (Fp)	0.0530218	23.8348	0.326044	0.754764	0.8286	-7.4076	FALSE	1.36672e+07	1.55953e+07	1.64414e+07	1.50296e+07	1.33902e+07	1.59046e+07
Snrnp40	small nuclear ribonucleoprotein 40 (U5)	-0.0708826	24.4922	-0.32315	0.756855	0.828838	-7.40867	FALSE	2.2627e+07	2.62782e+07	2.52003e+07	1.98412e+07	2.93179e+07	1.98146e+07
Prpf3	pre-mRNA processing factor 3	-0.0608304	24.4626	-0.322903	0.757033	0.828838	-7.40876	FALSE	2.56665e+07	2.20295e+07	2.40364e+07	2.70446e+07	2.09536e+07	1.98283e+07
Krt1	keratin 1	-0.213731	27.5255	-0.32128	0.758207	0.829375	-7.40935	FALSE	1.65667e+08	2.74509e+08	7.79643e+07	2.73837e+08	1.32893e+08	4.03028e+08
Krt2	keratin 2	-0.210847	26.9843	-0.31971	0.759343	0.82946	-7.40992	FALSE	1.45863e+08	1.46849e+08	6.50589e+07	2.20913e+08	6.6869e+07	2.6607e+08
Epb41l2	erythrocyte membrane protein band 4.1 like 2	0.0525265	24.5871	0.319281	0.759654	0.82946	-7.41008	FALSE	2.28748e+07	2.64525e+07	2.41239e+07	2.33886e+07	2.86835e+07	2.61705e+07
Nexn	nexilin	-0.0913264	21.6378	-0.316602	0.761594	0.83083	-7.41104	FALSE	4.52373e+06	2.56091e+06	2.77849e+06	4.12228e+06	3.27377e+06	2.77856e+06
Trappc14	trafficking protein particle complex 14	0.203689	22.6238	0.312726	0.764405	0.833146	-7.41243	FALSE	7.79449e+06	4.43978e+06	4.79283e+06	1.84349e+07	3.63699e+06	6.55526e+06
Riox1	ribosomal oxygenase 1	-0.11924	21.0324	-0.307103	0.768489	0.836622	-7.4144	FALSE	1.76404e+06	2.91133e+06	1.68432e+06	2.47178e+06	3.22811e+06	1.41006e+06
Alg2	asparagine-linked glycosylation 2 (alpha-1,3-mannosyltransferase)	-0.200255	19.4564	-0.305917	0.769352	0.836622	-7.41482	FALSE	1.78509e+06	348872	1.00389e+06	745474	679081	438004
Sptan1	spectrin alpha, non-erythrocytic 1	-0.0834955	25.9579	-0.305486	0.769665	0.836622	-7.41497	FALSE	6.86344e+07	6.68581e+07	5.22131e+07	8.22558e+07	4.85538e+07	8.01096e+07
Actn4	actinin alpha 4	-0.0827888	26.0645	-0.299791	0.773812	0.839867	-7.41692	FALSE	8.85949e+07	6.00067e+07	5.80806e+07	8.69929e+07	5.48533e+07	8.10607e+07
Afdn	afadin, adherens junction formation factor	-0.0710316	21.9558	-0.298656	0.77464	0.839867	-7.41731	FALSE	3.75688e+06	4.70323e+06	3.44778e+06	5.22616e+06	3.32921e+06	4.27416e+06
Wnk1	WNK lysine deficient protein kinase 1	-0.101531	22.4349	-0.297605	0.775406	0.839867	-7.41767	FALSE	6.53847e+06	5.40031e+06	7.96266e+06	3.79131e+06	7.05028e+06	4.42058e+06
Aldh9a1	aldehyde dehydrogenase 9, subfamily A1	0.0919096	22.6452	0.296757	0.776025	0.839867	-7.41795	FALSE	4.23097e+06	9.34182e+06	6.84169e+06	6.43188e+06	7.01998e+06	6.52495e+06
Ilf2	interleukin enhancer binding factor 2	-0.0794273	24.2578	-0.2958	0.776723	0.839867	-7.41828	FALSE	2.68163e+07	1.61482e+07	2.40495e+07	2.04255e+07	1.94819e+07	1.57215e+07
Ap2a1	adaptor-related protein complex 2, alpha 1 subunit	0.0588891	26.3663	0.295684	0.776808	0.839867	-7.41831	FALSE	1.00234e+08	7.07051e+07	8.62207e+07	9.52395e+07	7.73324e+07	9.31219e+07
Aldh3a2	aldehyde dehydrogenase family 3, subfamily A2	0.108707	22.7148	0.287705	0.78264	0.845419	-7.42096	FALSE	8.23409e+06	5.20479e+06	9.3017e+06	4.89326e+06	1.00643e+07	5.41988e+06
Nxf1	nuclear RNA export factor 1	-0.072487	22.7837	-0.281004	0.78755	0.849209	-7.42313	FALSE	8.40636e+06	6.63169e+06	5.53033e+06	9.25931e+06	8.06827e+06	6.15278e+06
Krt15	keratin 15	0.115166	24.575	0.27883	0.789145	0.849933	-7.42382	FALSE	3.33512e+07	1.68382e+07	2.02821e+07	3.41606e+07	1.75292e+07	3.57346e+07
Hspa14	heat shock protein 14	0.101364	21.6585	0.273869	0.792789	0.852582	-7.42538	FALSE	2.15631e+06	4.62694e+06	3.5335e+06	2.50728e+06	4.65078e+06	3.19986e+06
Dcaf1	DDB1 and CUL4 associated factor 1	0.115465	21.2791	0.269	0.796371	0.855675	-7.42689	FALSE	4.06943e+06	1.43036e+06	3.23085e+06	2.05882e+06	3.01107e+06	2.32988e+06
Sae1	SUMO1 activating enzyme subunit 1	-0.233958	24.992	-0.265465	0.798976	0.857714	-7.42796	FALSE	1.26096e+08	1.09619e+07	2.60349e+07	3.76198e+07	2.66338e+07	3.82874e+07
Psme1	proteasome (prosome, macropain) activator subunit 1 (PA28 alpha)	0.066927	22.7964	0.25583	0.806087	0.863817	-7.43083	FALSE	5.69228e+06	8.76275e+06	6.62509e+06	6.50855e+06	9.84732e+06	7.05419e+06
Rps27a	ribosomal protein S27A	-0.0364514	25.8521	-0.248135	0.811782	0.869151	-7.43304	FALSE	6.30692e+07	6.01645e+07	5.50254e+07	6.29643e+07	5.97798e+07	6.28365e+07
Cap1	CAP, adenylate cyclase-associated protein 1 (yeast)	0.0452514	23.1742	0.245371	0.81383	0.870575	-7.43382	FALSE	1.0908e+07	7.87702e+06	9.19187e+06	9.46261e+06	1.04583e+07	9.20078e+06
Pdcd4	programmed cell death 4	-0.0622279	23.2245	-0.240763	0.817249	0.872335	-7.4351	FALSE	1.27906e+07	7.95491e+06	9.61655e+06	1.04827e+07	7.64454e+06	1.13052e+07
Hspa4	heat shock protein 4	-0.0675975	21.8966	-0.23965	0.818075	0.872335	-7.4354	FALSE	5.36923e+06	3.02178e+06	3.40617e+06	4.48415e+06	3.24134e+06	4.40842e+06
Ppp1r12a	protein phosphatase 1, regulatory subunit 12A	0.0510971	24.9004	0.239092	0.818489	0.872335	-7.43555	FALSE	3.61903e+07	2.58499e+07	3.05255e+07	3.14373e+07	2.75459e+07	3.81473e+07
Ctnnd1	catenin (cadherin associated protein), delta 1	-0.0343151	24.9534	-0.238452	0.818964	0.872335	-7.43573	FALSE	3.18999e+07	3.41514e+07	3.44073e+07	3.08422e+07	3.25035e+07	3.1286e+07
Acat1	acetyl-Coenzyme A acetyltransferase 1	0.18076	23.3113	0.238305	0.819074	0.872335	-7.43577	FALSE	3.31018e+06	2.76967e+07	1.11327e+07	1.0551e+07	1.23264e+07	9.58257e+06
Iqgap1	IQ motif containing GTPase activating protein 1	0.0574363	21.5272	0.234907	0.821599	0.874257	-7.43669	FALSE	2.30221e+06	3.76223e+06	2.9759e+06	2.92208e+06	2.74399e+06	3.68676e+06
Dock7	dedicator of cytokinesis 7	0.294522	29.9221	0.233747	0.822462	0.874407	-7.437	FALSE	1.50504e+08	5237821386	1078184913	8.53962e+08	1.46794e+09	1040389930
Ap2m1	adaptor-related protein complex 2, mu 1 subunit	-0.0571645	25.63	-0.229647	0.825512	0.876228	-7.43808	FALSE	4.10046e+07	6.93282e+07	5.56505e+07	4.82828e+07	5.733e+07	4.47721e+07
Map4k4	mitogen-activated protein kinase kinase kinase kinase 4	0.164361	21.4344	0.229502	0.82562	0.876228	-7.43812	FALSE	1.72007e+06	4.01114e+06	1.23588e+06	5.72407e+06	2.0186e+06	5.25781e+06
Rpl14	ribosomal protein L14	0.0548187	25.6981	0.22609	0.828162	0.878156	-7.43901	FALSE	4.99895e+07	5.63513e+07	5.8362e+07	4.24612e+07	7.32769e+07	5.08726e+07
Ddx17	DEAD box helicase 17	0.0316153	26.2372	0.223401	0.830167	0.879512	-7.4397	FALSE	7.66327e+07	7.92985e+07	7.88816e+07	8.51354e+07	7.78361e+07	7.71186e+07
Fkbp6	FK506 binding protein 6	-0.0398282	24.3177	-0.210912	0.839496	0.88829	-7.4428	FALSE	2.24439e+07	2.0212e+07	2.1693e+07	2.04856e+07	2.4305e+07	1.70607e+07
Dab2	disabled 2, mitogen-responsive phosphoprotein	0.0851938	20.1355	0.210348	0.839918	0.88829	-7.44294	FALSE	1.5266e+06	803304	974518	794066	1.36959e+06	1.79703e+06
Ppp1cc	protein phosphatase 1 catalytic subunit gamma	-0.0359852	23.1125	-0.206596	0.842726	0.890483	-7.44383	FALSE	9.3105e+06	9.132e+06	1.00986e+07	7.56429e+06	9.6707e+06	8.85647e+06
Supt5h	Supt5h	-0.0583118	21.5556	-0.202816	0.845558	0.892697	-7.44472	FALSE	3.8545e+06	2.60124e+06	3.56182e+06	3.02711e+06	3.70381e+06	2.14158e+06
Cyb5r1	cytochrome b5 reductase 1	0.0525036	22.3865	0.201494	0.846549	0.892965	-7.44502	FALSE	5.60082e+06	5.11346e+06	7.16774e+06	4.57673e+06	6.68541e+06	4.32603e+06
Rpl10	ribosomal protein L10	-0.0419241	24.959	-0.200512	0.847285	0.892965	-7.44525	FALSE	2.92102e+07	3.78529e+07	3.14119e+07	2.76138e+07	3.98801e+07	3.14635e+07
Nup155	nucleoporin 155	-0.0315398	22.2407	-0.199191	0.848276	0.893233	-7.44555	FALSE	5.29774e+06	4.77315e+06	5.50819e+06	4.62769e+06	4.58098e+06	5.01744e+06
Flna	filamin, alpha	-0.0726027	25.446	-0.197968	0.849194	0.893422	-7.44583	FALSE	5.0341e+07	4.43854e+07	3.17547e+07	6.12584e+07	3.21219e+07	6.53321e+07
Plrg1	pleiotropic regulator 1	0.0458543	22.1131	0.193743	0.852365	0.895982	-7.44678	FALSE	5.46751e+06	3.60781e+06	3.97693e+06	5.64478e+06	4.59817e+06	4.28058e+06
Thoc2	THO complex 2	0.0696213	22.064	0.19003	0.855156	0.897822	-7.44759	FALSE	5.09126e+06	3.54048e+06	3.27204e+06	7.60481e+06	3.81687e+06	4.14947e+06
Gak	cyclin G associated kinase	-0.0544579	21.3967	-0.189442	0.855597	0.897822	-7.44772	FALSE	3.99817e+06	2.00493e+06	2.75952e+06	2.94623e+06	2.38609e+06	2.84814e+06
Add3	adducin 3 (gamma)	0.0620918	22.9346	0.18837	0.856404	0.897891	-7.44795	FALSE	5.21242e+06	1.16432e+07	6.73554e+06	8.84193e+06	8.54374e+06	8.59851e+06
Fdxr	ferredoxin reductase	0.0766219	22.967	0.187224	0.857265	0.898017	-7.4482	FALSE	9.57222e+06	6.54274e+06	6.88967e+06	1.2801e+07	5.05831e+06	1.08732e+07
Rps3a	Rps3a	0.0363194	26.7961	0.183296	0.860222	0.900335	-7.44903	FALSE	1.26079e+08	1.04148e+08	1.29904e+08	1.04586e+08	1.37351e+08	1.02186e+08
Krt76	keratin 76	-0.109444	26.2936	-0.176917	0.865026	0.904136	-7.45035	FALSE	7.81511e+07	9.57866e+07	4.56887e+07	1.59598e+08	4.20651e+07	1.34877e+08
Pdia3	protein disulfide isomerase associated 3	0.0359255	24.7859	0.176495	0.865345	0.904136	-7.45044	FALSE	2.71665e+07	2.97945e+07	2.51958e+07	3.55249e+07	2.52195e+07	3.20628e+07
Lman2	lectin, mannose-binding 2	-0.031173	24.2316	-0.173756	0.86741	0.905513	-7.45099	FALSE	2.00431e+07	1.99261e+07	2.38239e+07	1.92902e+07	1.81721e+07	1.75181e+07
Srprb	signal recognition particle receptor, B subunit	-0.0483504	23.2889	-0.168021	0.871739	0.909053	-7.45211	FALSE	1.32303e+07	8.30185e+06	1.26089e+07	9.56583e+06	1.15929e+07	7.54533e+06
Aldh1b1	aldehyde dehydrogenase 1 family, member B1	0.0251748	24.5597	0.159069	0.878504	0.914124	-7.45379	FALSE	2.61447e+07	2.28535e+07	2.54055e+07	2.6619e+07	2.54688e+07	2.2226e+07
Chd4	chromodomain helicase DNA binding protein 4	-0.0321816	22.1538	-0.158842	0.878676	0.914124	-7.45383	FALSE	5.04286e+06	4.44773e+06	3.86208e+06	5.12381e+06	4.1955e+06	5.54219e+06
Tpp2	tripeptidyl peptidase II	-0.0312524	22.7751	-0.156198	0.880676	0.91542	-7.45431	FALSE	7.0492e+06	7.52311e+06	8.95502e+06	6.56031e+06	7.26882e+06	6.03931e+06
Rpl13	ribosomal protein L13	0.0257871	26.8539	0.154929	0.881637	0.915633	-7.45454	FALSE	1.23099e+08	1.16688e+08	1.30282e+08	1.20955e+08	1.34266e+08	1.04747e+08
Anxa2	annexin A2	0.0491598	25.2513	0.152982	0.883111	0.91579	-7.45488	FALSE	2.6011e+07	5.86049e+07	4.0981e+07	4.46767e+07	3.93491e+07	3.69638e+07
Hnrnpu	heterogeneous nuclear ribonucleoprotein U	-0.0252695	27.6957	-0.152734	0.883299	0.91579	-7.45492	FALSE	2.32144e+08	2.0837e+08	2.40961e+08	2.26395e+08	1.90226e+08	2.10222e+08
Tex101	testis expressed gene 101	-0.0624401	23.1966	-0.148643	0.886398	0.918217	-7.45563	FALSE	7.95296e+06	1.23113e+07	7.23818e+06	5.98152e+06	1.30529e+07	1.4267e+07
Prrc2a	proline-rich coiled-coil 2A	0.0811264	22.5911	0.147354	0.887374	0.918444	-7.45585	FALSE	5.75412e+06	6.43685e+06	4.75513e+06	4.28578e+06	1.62698e+07	5.18105e+06
Idh1	isocitrate dehydrogenase 1 (NADP+), soluble	0.0276899	24.8044	0.144998	0.889161	0.91946	-7.45625	FALSE	3.24832e+07	2.57596e+07	2.65676e+07	3.34041e+07	2.63611e+07	3.23166e+07
Chmp4b	charged multivesicular body protein 4B	-0.0377375	22.8367	-0.144058	0.889874	0.91946	-7.4564	FALSE	9.31986e+06	6.23449e+06	5.81189e+06	7.60194e+06	9.56417e+06	7.196e+06
Rpsa	ribosomal protein SA	-0.0295791	25.2221	-0.140473	0.892593	0.921485	-7.45699	FALSE	4.58784e+07	3.43159e+07	4.54022e+07	4.17954e+07	3.71193e+07	3.2418e+07
Slc25a5	solute carrier family 25 (mitochondrial carrier, adenine nucleotide translocator), member 5	-0.0206475	27.6876	-0.125671	0.903838	0.93086	-7.45925	FALSE	2.17304e+08	2.1919e+08	2.35327e+08	2.17311e+08	2.27411e+08	1.84224e+08
Jup	junction plakoglobin	-0.0664629	23.9995	-0.125486	0.903979	0.93086	-7.45928	FALSE	1.5716e+07	1.9031e+07	8.4994e+06	2.73792e+07	1.17698e+07	2.71646e+07
Ilf3	interleukin enhancer binding factor 3	-0.0226686	25.7558	-0.123646	0.905379	0.93131	-7.45954	FALSE	5.42355e+07	6.04428e+07	4.84786e+07	6.14952e+07	5.21045e+07	6.49673e+07
Prdx6	peroxiredoxin 6	-0.0229221	22.8388	-0.122891	0.905953	0.93131	-7.45965	FALSE	6.97714e+06	8.23906e+06	8.23076e+06	6.53002e+06	8.5041e+06	6.78464e+06
Rpl18a	ribosomal protein L18A	0.0363091	24.8566	0.11758	0.909995	0.934262	-7.46038	FALSE	2.8699e+07	3.1099e+07	4.3182e+07	2.26011e+07	3.7657e+07	2.397e+07
Flii	flightless I actin binding protein	0.0703515	25.7428	0.116872	0.910534	0.934262	-7.46048	FALSE	4.81846e+07	6.13159e+07	3.19626e+07	8.25695e+07	3.25361e+07	1.23551e+08
H2bu2	H2B.U histone 2	0.0658181	20.3216	0.116081	0.911137	0.934262	-7.46058	FALSE	1.16121e+06	1.39147e+06	608034	2.2971e+06	1.02345e+06	2.19206e+06
Akr1b1	Akr1b1	-0.025261	24.909	-0.114403	0.912415	0.934545	-7.46081	FALSE	3.35453e+07	3.02835e+07	3.87325e+07	3.04364e+07	3.38081e+07	2.41418e+07
Arhgap17	Rho GTPase activating protein 17	-0.0478661	20.6541	-0.111433	0.914678	0.934545	-7.46119	FALSE	1.7229e+06	1.65188e+06	1.79328e+06	1.98226e+06	2.43564e+06	819253
Pc	Pc	-0.0525151	23.9819	-0.111327	0.914758	0.934545	-7.46121	FALSE	1.56739e+07	1.83845e+07	1.29142e+07	3.59246e+07	1.20991e+07	1.27883e+07
Rpl15	ribosomal protein L15	-0.0186228	25.4792	-0.111241	0.914824	0.934545	-7.46122	FALSE	4.87742e+07	4.56374e+07	5.38209e+07	4.77737e+07	4.16834e+07	4.39031e+07
Nudc	nudC nuclear distribution protein	-0.0299762	24.2161	-0.110658	0.915268	0.934545	-7.46129	FALSE	1.89273e+07	2.06296e+07	2.19304e+07	1.6834e+07	2.64701e+07	1.43574e+07
Lonp1	lon peptidase 1, mitochondrial	-0.021578	23.2555	-0.0936022	0.92828	0.947033	-7.46329	FALSE	1.05943e+07	9.65597e+06	1.25716e+07	8.24899e+06	1.13805e+07	8.35222e+06
Eci2	enoyl-Coenzyme A delta isomerase 2	0.0281739	21.4126	0.0837411	0.935814	0.953917	-7.4643	FALSE	4.06879e+06	1.86604e+06	2.50945e+06	3.54827e+06	2.85292e+06	2.45366e+06
Osbpl8	oxysterol binding protein-like 8	0.0203658	21.2033	0.0716331	0.945075	0.961785	-7.46538	FALSE	1.81478e+06	3.15265e+06	2.86143e+06	2.22544e+06	1.94392e+06	2.79799e+06
Flnb	filamin, beta	-0.0346704	22.0325	-0.0715734	0.945121	0.961785	-7.46539	FALSE	4.2594e+06	4.46141e+06	2.45639e+06	6.55982e+06	2.89827e+06	7.02368e+06
Gas2l1	growth arrest-specific 2 like 1	-0.0212984	24.4365	-0.0692345	0.946911	0.962798	-7.46558	FALSE	3.11027e+07	1.69028e+07	2.04309e+07	2.50667e+07	1.79067e+07	2.84099e+07
Psmd11	proteasome (prosome, macropain) 26S subunit, non-ATPase, 11	0.00935591	24.4926	0.0643253	0.950669	0.965809	-7.46596	FALSE	2.5077e+07	2.20287e+07	2.27882e+07	2.45981e+07	2.36443e+07	2.36295e+07
Ddx10	DEAD box helicase 10	-0.022124	20.7584	-0.0619106	0.952518	0.966247	-7.46613	FALSE	1.68437e+06	1.90659e+06	1.04163e+06	2.27317e+06	1.69719e+06	2.41364e+06
Rpl29	ribosomal protein L29	-0.0103017	26.3161	-0.0616803	0.952694	0.966247	-7.46615	FALSE	8.22393e+07	8.56836e+07	7.66718e+07	8.07106e+07	9.84177e+07	7.92337e+07
Nop2	NOP2 nucleolar protein	0.0126413	23.6832	0.0499383	0.96169	0.974555	-7.4669	FALSE	1.78283e+07	1.00587e+07	1.44053e+07	1.18342e+07	1.40022e+07	1.39531e+07
Myo1g	myosin IG	0.0218833	22.5286	0.0438773	0.966336	0.978445	-7.46723	FALSE	5.8387e+06	6.14388e+06	8.38714e+06	3.84237e+06	1.13767e+07	3.72938e+06
Gfpt1	glutamine fructose-6-phosphate transaminase 1	-0.0277998	25.3784	-0.0383051	0.970609	0.981951	-7.46749	FALSE	1.22315e+08	1.5958e+07	4.75648e+07	4.27559e+07	4.34371e+07	3.993e+07
Mars1	methionine-tRNA synthetase 1	-0.00974052	24.2696	-0.0350231	0.973126	0.983677	-7.46763	FALSE	2.16874e+07	1.90302e+07	2.80902e+07	1.67688e+07	2.28999e+07	1.53703e+07
Lrpprc	leucine-rich PPR-motif containing	-0.00503153	23.591	-0.0284898	0.978137	0.987918	-7.46787	FALSE	1.12088e+07	1.43104e+07	1.20262e+07	1.32316e+07	1.14791e+07	1.38902e+07
Wdr47	WD repeat domain 47	-0.0132124	21.9393	-0.024887	0.980901	0.989885	-7.46798	FALSE	3.37656e+06	4.84841e+06	7.9155e+06	2.01299e+06	4.91886e+06	3.2965e+06
Rbm4	RNA binding motif protein 4	0.00702239	22.9627	0.0200965	0.984577	0.992768	-7.46811	FALSE	1.15097e+07	5.76784e+06	8.24666e+06	1.11372e+07	6.03735e+06	8.10411e+06
Rhot1	ras homolog family member T1	-0.00337217	22.6826	-0.0184293	0.985856	0.993232	-7.46814	FALSE	7.78141e+06	5.8424e+06	6.82211e+06	7.34365e+06	6.80625e+06	6.00483e+06
Rps7	ribosomal protein S7	0.00728252	24.6846	0.0161973	0.987569	0.994131	-7.46819	FALSE	2.71745e+07	2.65799e+07	4.19109e+07	1.70562e+07	4.14778e+07	1.79545e+07
Ecpas	Ecm29 proteasome adaptor and scaffold	0.0039161	20.9622	0.0131073	0.98994	0.995691	-7.46824	FALSE	2.11558e+06	1.96574e+06	1.36124e+06	2.60227e+06	1.89325e+06	2.60693e+06
Gnb2	guanine nucleotide binding protein (G protein), beta 2	0.00223203	25.457	0.0100036	0.992322	0.996641	-7.46828	FALSE	5.35793e+07	3.95136e+07	5.09165e+07	4.60985e+07	5.26879e+07	3.64686e+07
Gcn1	GCN1 activator of EIF2AK4	-0.00224043	22.595	-0.00973385	0.992529	0.996641	-7.46828	FALSE	6.01983e+06	6.68134e+06	6.47926e+06	8.06396e+06	4.79314e+06	6.41954e+06
Nt5e	5' nucleotidase, ecto	0.00159586	24.482	0.00738163	0.994335	0.997493	-7.46831	FALSE	2.51456e+07	2.18029e+07	2.57719e+07	2.83626e+07	2.24758e+07	1.83767e+07
Ktn1	kinectin 1	-0.00138327	26.6407	-0.00648305	0.995024	0.997493	-7.46831	FALSE	1.10818e+08	9.89119e+07	1.33836e+08	9.85037e+07	1.06138e+08	8.55377e+07
Pdia5	protein disulfide isomerase associated 5	-0.00175242	22.1271	-0.00431142	0.996691	0.997766	-7.46833	FALSE	4.80386e+06	4.37498e+06	3.58284e+06	6.94895e+06	2.76513e+06	6.38501e+06
Uba1	ubiquitin-like modifier activating enzyme 1	-0.00145896	23.3015	-0.00398294	0.996943	0.997766	-7.46833	FALSE	9.86519e+06	1.08481e+07	7.82833e+06	1.30884e+07	6.99637e+06	1.59125e+07
Sltm	SAFB-like, transcription modulator	0.000146603	21.7508	0.000325947	0.99975	0.99975	-7.46834	FALSE	2.57573e+06	4.83414e+06	3.14827e+06	4.88073e+06	2.01188e+06	5.01716e+06
