# Supplementary material for: NAE1-mediated neddylation coordinates ubiquitination regulation of meiotic recombination during spermatogenesis
Source: Theranostics. 2025 Feb 10;15(7):3122–42. doi: 10.7150/thno.107843 (PMC11898277; doi:10.7150/thno.107843)
Supplement: Supplementary file 1 — Supplementary figures and tables. [file thnov15p3122s1.zip › Table S5.xlsx]

## Sheet: Site level
ID	logFC	AveExpr	t	P.Value	adj.P.Val	B	Gene_name	Site	Intensity_wt1	Intensity_wt2	Intensity_cko1	Intensity_cko2	sites_No change	Sites_Down in cKO	Sites_Up in cKO
Piwil1@431K	-5.187	15.5812	-20.1939	1.1731e-05	0.0719133	3.47707	Piwil1	431K	279823	312881	7950.13	8298.58	0	5	0
Piwil1@114K	-5.06327	13.9005	-18.8603	1.59967e-05	0.0719133	3.3139	Piwil1	114K	82433.7	94848.5	2845.78	2457.77	0	5	0
Piwil1@529K	-5.18728	13.1202	-17.1395	2.46777e-05	0.0719133	3.06479	Piwil1	529K	54943.2	52574.4	1235.84	1760.64	0	5	0
Wdr35@929K	-4.09779	11.9869	-15.8323	3.53251e-05	0.0719133	2.84	Wdr35	929K	17268.1	16335.3	921.353	1044.31	0	9	0
Aspscr1@370K	-4.22039	11.3302	-15.6565	3.71515e-05	0.0719133	2.80706	Aspscr1	370K	10013.9	12339.8	592.66	600.031	0	1	0
Piwil1@222K	-5.23648	15.3486	-15.3794	4.02696e-05	0.0719133	2.7537	Piwil1	222K	236382	277635	8538.35	5408.01	0	5	0
Tesmin@307K	-4.03287	13.8114	-14.7847	4.81061e-05	0.0719133	2.63301	Tesmin	307K	60128.4	56260.3	3960.2	3188.13	0	1	0
Rbbp5@122K	-3.69186	15.661	-14.299	5.59138e-05	0.0719133	2.52775	Rbbp5	122K	174614	198673	14228.3	14599.8	0	1	0
Birc2@540K	-4.22643	12.9875	-13.6133	6.97394e-05	0.0719133	2.36791	Birc2	540K	36581	33752.4	1554.96	2266.1	0	6	0
Rsph1@76K	-3.45818	14.9278	-13.5039	7.23129e-05	0.0719133	2.34111	Rsph1	76K	108493	98417.9	9665.85	9145.36	0	1	0
H1-6@44K	-4.51156	12.0018	-12.6019	9.85886e-05	0.0719133	2.10531	H1-6	44K	25516.1	15035.1	819.81	899.457	0	1	0
Nup155@939K	-3.17349	15.1857	-12.3235	0.000108953	0.0719133	2.0268	Nup155	939K	109269	114694	13148.7	11709.1	0	4	0
Birc2@24K	-3.47835	13.4878	-12.1824	0.000114708	0.0719133	1.98591	Birc2	24K	38366.2	38336.6	2979.91	3973.57	0	6	0
Ccdc115@44K	-3.05314	12.0816	-12.169	0.000115277	0.0719133	1.98196	Ccdc115	44K	12532.4	12441.6	1481.87	1527.31	0	1	0
Hmgb2@43K	-3.11158	12.1058	-12.0636	0.000119844	0.0719133	1.95087	Hmgb2	43K	13771.4	12193.6	1466.67	1532.57	0	5	0
Ldhc@17K	-5.87054	14.1491	-12.053	0.000120315	0.0719133	1.94772	Ldhc	17K	129214	149446	3659.86	1541.39	0	1	0
Hyou1@398K	-4.08388	12.0487	-11.9953	0.000122922	0.0719133	1.93048	Hyou1	398K	17909	16994.9	1308.66	808.765	0	3	0
Ift70a2@475K	-3.99096	12.7441	-11.9289	0.000126008	0.0719133	1.91048	Ift70a2	475K	30220.1	24762.4	1393.97	2123.44	0	3	0
Wdr35@939K	-3.41318	12.4533	-11.8801	0.000128332	0.0719133	1.89568	Wdr35	939K	15790.1	21218.2	1718.88	1717.53	0	9	0
Birc2@33K	-2.97795	15.5447	-11.7974	0.000132396	0.0719133	1.87036	Birc2	33K	135776	132569	16513	17560.5	0	6	0
Sycp2@808K	-3.47731	14.5436	-11.6161	0.000141865	0.0719133	1.81386	Sycp2	808K	70768.4	89756.2	6318.65	8104.61	0	9	0
Sycp2@888K	-4.18706	13.4363	-11.5738	0.00014419	0.0719133	1.80049	Sycp2	888K	47901.6	46723.2	3414.94	1975.32	0	9	0
Ift70a2@486K	-3.4679	14.4232	-11.5348	0.000146375	0.0719133	1.78808	Ift70a2	486K	68017.8	78512.2	7743.7	5632.85	0	3	0
Rad18@197K	-3.2862	14.1073	-11.5199	0.000147221	0.0719133	1.78333	Rad18	197K	61913.2	49076.9	6145.2	5195.58	0	7	0
Tdrd7@564K	-3.2462	15.6654	-11.4535	0.00015106	0.0719133	1.76202	Tdrd7	564K	166653	153789	19278.2	14766	0	1	0
Esyt1@179K	4.44829	13.6471	11.2806	0.000161647	0.0719133	1.70562	Esyt1	179K	1998.52	3772.25	62147.6	57812.9	0	0	1
Ddx4@414K	-3.65706	13.7289	-11.2163	0.00016581	0.0719133	1.68432	Ddx4	414K	44679.5	52045.7	3112.89	4694.21	0	5	0
Neurl4@1233K	-2.90083	14.0723	-11.2063	0.000166466	0.0719133	1.681	Neurl4	1233K	44355	49962.1	6522.32	6091.3	0	5	0
Nup98@1121K	-2.96896	14.8992	-11.1828	0.000168031	0.0719133	1.67315	Nup98	1121K	91562.3	79840.8	11619.5	10262.7	0	2	0
Psip1@6K	-2.99722	14.9053	-11.1072	0.000173179	0.0719133	1.64772	Psip1	6K	78080.9	96298.7	10978.5	10742.7	0	5	0
Kctd19@368K	-3.63886	14.8593	-11.0348	0.000178288	0.0719133	1.62314	Kctd19	368K	97625.9	112732	10424.5	6803.71	0	1	0
Setx@2425K	-2.76575	13.718	-10.9935	0.000181279	0.0719133	1.60904	Setx	2425K	34468.8	35828	5086.72	5248.81	0	11	0
Tdrd9@1323K	-2.84938	13.368	-10.9298	0.000186019	0.0719133	1.58709	Tdrd9	1323K	30440.2	26462.2	3824.18	4055.44	0	17	0
Cep290@1039K	-3.31872	14.8927	-10.905	0.000187909	0.0719133	1.57847	Cep290	1039K	111610	82724.1	8692.25	10669.2	0	5	0
Tdrd9@928K	-3.60617	12.9183	-10.8833	0.000189575	0.0719133	1.57094	Tdrd9	928K	23714.2	30773.3	2673.77	1840.47	0	17	0
Acsbg1@602K	2.8576	11.798	10.6856	0.00020565	0.0719133	1.5011	Acsbg1	602K	1203.31	1453.79	9851.06	9329.19	0	0	1
Mcm4@266K	-2.86405	12.6132	-10.6375	0.000209802	0.0719133	1.48385	Mcm4	266K	18741.9	15248.5	2346.98	2297.21	0	2	0
Nae1@167K	-3.30942	14.5566	-10.6121	0.000212037	0.0719133	1.47468	Nae1	167K	88132	65321.8	6754.77	8671.87	0	7	0
St13@141K	-3.37829	12.0518	-10.422	0.000229716	0.0719133	1.40503	St13	141K	15226.3	12310.6	1589.01	1090.98	0	4	0
H2bc1@7K	-2.97586	15.7584	-10.3106	0.000240917	0.0719133	1.36331	H2bc1	7K	164025	147375	17168.5	22748.6	0	5	0
Rnf17@1577K	-2.81796	13.1896	-10.2724	0.000244898	0.0719133	1.3489	Rnf17	1577K	25228.7	24395.6	3132.02	3951.84	0	4	0
Sycp2@174K	-3.09627	12.2925	-10.2664	0.000245537	0.0719133	1.3466	Sycp2	174K	15710.8	13699.8	1458.18	2018.19	0	9	0
Cep290@1330K	-2.61827	13.511	-10.2136	0.000251197	0.0719133	1.3265	Cep290	1330K	27758.4	30146.8	4527.33	4902.73	0	5	0
Thumpd1@254K	-2.59583	14.5926	-10.1282	0.000260701	0.0719133	1.29364	Thumpd1	254K	64277.9	57413.2	10133.8	9964.39	0	1	0
Rtcb@492K	-2.59705	18.8723	-10.0634	0.0002682	0.0719133	1.26846	Rtcb	492K	1.23354e+06	1.12958e+06	204734	185909	0	1	0
Cep55@366K	-3.21545	12.9904	-10.056	0.000269073	0.0719133	1.26557	Cep55	366K	22610	27203	2214.55	3219.12	0	12	0
Cul9@509K	-3.19837	12.3199	-10.0161	0.000273832	0.0719133	1.24995	Cul9	509K	19026.1	12612	1636.05	1740.7	0	5	0
Tmem67@647K	-2.99512	15.7351	-9.94663	0.000282377	0.0719133	1.22251	Tmem67	647K	172203	137747	22117	16871.6	0	1	0
Btbd10@421K	3.1548	12.9086	9.78045	0.000304161	0.0719133	1.15576	Btbd10	421K	2081.77	3188.6	22755.4	23138.1	0	0	2
Dlg1@739K	-3.23795	12.3111	-9.70907	0.000314138	0.0719133	1.1266	Dlg1	739K	19651.2	12398.8	1687.76	1621.88	0	2	0
Psmg3@113K	-2.73005	13.9808	-9.70049	0.000315363	0.0719133	1.12308	Psmg3	113K	46510.7	37288.1	5811.22	6779.59	0	2	0
Kntc1@739K	-2.57137	13.0091	-9.6659	0.000320364	0.0719133	1.10882	Kntc1	739K	18388.8	21966.8	3278.55	3487.51	0	2	0
Setx@940K	-2.42948	12.9234	-9.65557	0.000321876	0.0719133	1.10455	Setx	940K	17625.7	18444.8	3310.14	3384.4	0	11	0
Sycp2@898K	-2.52463	13.4916	-9.65127	0.000322507	0.0719133	1.10277	Sycp2	898K	25620.1	29794.5	4687.23	4918.41	0	9	0
Piwil2@290K	-2.50987	15.2719	-9.592	0.000331373	0.0719133	1.07813	Piwil2	290K	97156.8	91764.3	17854.7	15392.2	0	20	0
Numa1@1507K	-2.57259	10.7034	-9.53199	0.00034065	0.0719133	1.05297	Numa1	1507K	4015.95	4118.17	615.617	759.152	0	1	0
Atr@2595K	-2.41962	17.5982	-9.50783	0.000344474	0.0719133	1.04277	Atr	2595K	437832	481100	86168	85396.9	0	30	0
Ift80@547K	-2.47378	14.3125	-9.50408	0.000345073	0.0719133	1.04119	Ift80	547K	46882.6	49052.6	9266.55	8042.54	0	5	0
Diablo@189K	-2.37658	16.8517	-9.39715	0.000362668	0.0719133	0.995627	Diablo	189K	273995	265106	53636.2	50217.7	0	1	0
Hmgb2@59K	-2.73056	12.927	-9.39304	0.000363365	0.0719133	0.993861	Hmgb2	59K	19480.2	20665.5	3519.43	2596.61	0	5	0
Setx@75K	-2.56332	13.8915	-9.37669	0.000366158	0.0719133	0.986827	Setx	75K	41271.1	33074	6059.46	6448.04	0	11	0
Myh9@407K	-4.15661	12.2452	-9.37172	0.000367011	0.0719133	0.984685	Myh9	407K	18759.6	22406.3	1670.58	791.044	0	5	0
Hormad1@243K	-2.86411	11.4825	-9.36877	0.000367519	0.0719133	0.983415	Hormad1	243K	8459.28	7046.76	903.893	1244.05	0	3	0
Hspa2@103K	-3.26234	13.4732	-9.34495	0.000371651	0.0719133	0.973126	Hspa2	103K	40145.7	30910.5	4571.18	2948.45	0	11	0
Cfap36@283K	-2.33781	15.7555	-9.32333	0.00037545	0.0719133	0.963759	Cfap36	283K	123320	125453	24833.7	24376.4	0	7	0
Sycp3@130K	-2.69347	12.7283	-9.32078	0.000375901	0.0719133	0.962653	Sycp3	130K	16420.5	18140.4	3077.81	2312.91	0	9	0
Mlc1@47K	-2.50131	14.8215	-9.30102	0.00037942	0.0719133	0.95406	Mlc1	47K	69980.3	67830.9	10992.7	13469.8	0	2	0
Birc2@226K	-2.92252	17.2156	-9.24707	0.000389231	0.0719133	0.930478	Birc2	226K	421269	416885	67664.1	45152.7	0	6	0
Hspa2@529K	-2.51289	13.7053	-9.23861	0.000390797	0.0719133	0.926764	Hspa2	529K	30975.5	32872.6	5021.93	6224.04	0	11	0
Tpr@419K	-3.11552	12.1617	-9.22257	0.000393787	0.0719133	0.919708	Tpr	419K	12533.7	14517.1	1951.64	1241.16	0	6	0
Mcmbp@37K	-2.55786	15.6137	-9.15586	0.000406526	0.0719133	0.890185	Mcmbp	37K	119395	123998	18171.7	23497.5	0	1	0
Hspa2@109K	-2.49544	13.4589	-9.14585	0.000408479	0.0719133	0.885732	Hspa2	109K	29035.3	24623.4	4384.98	5127.44	0	11	0
Tank@228K	-2.51724	14.8427	-9.07642	0.000422349	0.0719133	0.854652	Tank	228K	77556.4	63729.5	13268.6	11365.9	0	1	0
Hmox2@37K	-3.13719	13.8108	-9.0038	0.00043747	0.0719133	0.821808	Hmox2	37K	36481.5	49799.5	3962.23	5923.52	0	1	0
Pdgfra@703K	3.28546	12.3771	8.96087	0.000446718	0.0719133	0.802224	Pdgfra	703K	1905.52	1522.98	12836.3	21493.9	0	0	1
Top2a@970K	-3.3534	13.6218	-8.93774	0.000451796	0.0719133	0.791626	Top2a	970K	41721.7	38926.7	5275.69	2947.03	0	4	0
Cfap36@278K	-2.46147	14.4469	-8.88388	0.000463898	0.0719133	0.766796	Cfap36	278K	53157.9	51678.6	10767.7	8410.08	0	7	0
Sccpdh@207K	-2.48792	14.2982	-8.85826	0.00046979	0.0719133	0.754921	Sccpdh	207K	48805.1	46650.1	9700.98	7458.03	0	1	0
Sycp3@101K	-2.24645	12.3635	-8.85059	0.000471573	0.0719133	0.751354	Sycp3	101K	11968.2	11010.6	2391.99	2446.73	0	9	0
Setx@2358K	-2.73964	13.4301	-8.82963	0.000476485	0.0719133	0.74159	Setx	2358K	33936.2	23977.3	3933.19	4637.56	0	11	0
Usp7@870K	-2.28234	15.1766	-8.82494	0.000477593	0.0719133	0.739401	Usp7	870K	78805.9	84673.3	15855.9	17783.2	0	4	0
Wdr35@729K	-2.27553	13.4149	-8.81824	0.000479179	0.0719133	0.736274	Wdr35	729K	22520.7	25644.8	4935.38	4991.79	0	9	0
Gcna@222K	-3.21436	11.7824	-8.78628	0.00048684	0.0719133	0.721303	Gcna	222K	8650.55	13312.4	1382.21	967.14	0	2	0
Sycp2@724K	-2.86645	13.0722	-8.76365	0.000492353	0.0719133	0.710661	Sycp2	724K	21323.3	25367.6	2603.25	3907.01	0	9	0
Urb1@185K	-2.43379	11.6797	-8.76334	0.000492429	0.0719133	0.710516	Urb1	185K	7779.36	7474.52	1598.19	1246.27	0	12	0
Fbxo47@382K	-2.39525	12.2412	-8.76155	0.000492867	0.0719133	0.709674	Fbxo47	382K	12387	9954.26	2036.7	2187.58	0	1	0
Boll@114K	-2.22065	13.3306	-8.75975	0.000493311	0.0719133	0.708823	Boll	114K	21357.7	23159.1	4737.19	4806.11	0	1	0
Wdr35@18K	-2.82784	12.0587	-8.74974	0.000495779	0.0719133	0.704104	Wdr35	18K	9971.85	12957.9	1897.17	1351.06	0	9	0
Dcp1a@140K	2.24374	12.8308	8.74018	0.000498151	0.0719133	0.699586	Dcp1a	140K	3459.99	3238.85	16652	15096.2	0	0	1
Rad18@177K	-3.7327	12.3798	-8.64794	0.000521752	0.0719133	0.655685	Rad18	177K	18892	19986.4	1011.77	2111.66	0	7	0
Fbxw5@509K	-2.49296	12.0974	-8.60913	0.000532084	0.0719133	0.637033	Fbxw5	509K	9174	11783.3	2015.26	1692.72	0	1	0
Cutc@206K	-2.17258	16.9251	-8.60716	0.000532615	0.0719133	0.636084	Cutc	206K	259168	269385	57068	60192	0	1	0
Tbp@242K	-2.24588	12.6478	-8.59283	0.000536497	0.0719133	0.629168	Tbp	242K	15101.1	12935.9	2984.4	2909.32	0	4	0
Uba3@147K	-2.15743	17.1354	-8.54633	0.000549332	0.0719133	0.606621	Uba3	147K	303539	304619	70453	65943.3	0	2	0
Tdrd9@774K	-2.54256	14.1066	-8.51245	0.000558916	0.0719133	0.590098	Tdrd9	774K	35897.9	50508.2	7347.41	7269.78	0	17	0
Dnah3@1574K	-2.30435	13.711	-8.50915	0.000559859	0.0719133	0.588485	Dnah3	1574K	32395.9	27419.7	5632.77	6463.6	0	1	0
Tcerg1@446K	-3.55778	11.4146	-8.50317	0.000561576	0.0719133	0.585557	Tcerg1	446K	7552.31	11620.1	602.38	1050.56	0	1	0
Hmgb2@128K	-2.1638	16.3044	-8.48429	0.000567037	0.0719133	0.576298	Hmgb2	128K	179117	163846	37334.3	39149.6	0	5	0
Sprtn@418K	-2.48568	15.7588	-8.46525	0.000572606	0.0719133	0.566938	Sprtn	418K	142925	120474	20442.8	26849.1	0	3	0
Cul9@427K	-2.24285	13.7239	-8.45545	0.000575501	0.0719133	0.562105	Cul9	427K	26985	32112.1	6402.2	6041.31	0	5	0
Tex15@1189K	-2.73637	12.6914	-8.4415	0.00057965	0.0719133	0.555218	Tex15	1189K	18935.3	15397.8	2119.72	3097.36	0	4	0
Ccp110@836K	-2.52652	14.5488	-8.40119	0.000591843	0.0719133	0.535238	Ccp110	836K	55602.3	59523.6	8412.22	11851	0	2	0
Hmgb2@114K	-2.96881	15.3379	-8.37828	0.00059891	0.0719133	0.523829	Hmgb2	114K	122761	109387	19133.4	11450.7	0	5	0
Nek2@152K	-3.01855	12.1806	-8.37473	0.000600014	0.0719133	0.522058	Nek2	152K	14405.4	12122.3	2110.73	1259.88	0	3	0
Trim33@543K	-2.12302	12.1897	-8.36737	0.000602313	0.0719133	0.51838	Trim33	543K	9654.15	9846.68	2147.41	2332.95	0	1	0
Ndfip2@168K	-2.10935	18.0974	-8.32513	0.000615705	0.0719133	0.497203	Ndfip2	168K	587656	577528	129813	140417	0	1	0
Ap1m1@396K	-2.12895	12.4184	-8.31585	0.000618693	0.0719133	0.492536	Ap1m1	396K	12098.9	10832.5	2600.46	2634.31	0	4	0
Rad18@161K	-2.83123	14.5312	-8.27896	0.000630756	0.0719133	0.473902	Rad18	161K	65125.9	61261.7	6964.36	11310.8	0	7	0
Neurl4@1550K	-2.43132	12.0549	-8.27694	0.000631423	0.0719133	0.472881	Neurl4	1550K	9833.14	9930.88	2152.13	1559.59	0	5	0
Prdx4@81K	-2.07544	14.0846	-8.27637	0.000631612	0.0719133	0.472592	Prdx4	81K	35340.7	35999.1	8385.38	8540.97	0	1	0
Emc3@43K	-2.38128	12.5998	-8.25121	0.000640016	0.0719133	0.459819	Emc3	43K	12988.4	15456	3074.89	2405.19	0	1	0
Pgam5@73K	-2.0979	14.7103	-8.23843	0.000644335	0.0719133	0.453314	Pgam5	73K	54992.8	55941.3	12355.2	13587	0	2	0
Hspa2@560K	-2.18745	14.38	-8.23202	0.000646514	0.0719133	0.450047	Hspa2	560K	47161.8	43907.8	9166.7	10887.9	0	11	0
Brca2@1515K	-2.42121	11.6584	-8.22469	0.000649019	0.0719133	0.446305	Brca2	1515K	7043.03	7945.57	1623.91	1201.19	0	1	0
Tdrd9@780K	-2.13205	13.685	-8.19413	0.000659582	0.0719133	0.430667	Tdrd9	780K	26544.5	28644	6702.74	5903.81	0	17	0
Tmem97@130K	-2.191	12.8207	-8.17898	0.000664895	0.0719133	0.422888	Tmem97	130K	16176.8	14773.9	3097.82	3700.13	0	1	0
Cfap36@335K	-2.21829	14.5428	-8.16516	0.000669788	0.0719133	0.415775	Cfap36	335K	57209.7	46340.9	11439.1	10702.8	0	7	0
Cs@370K	-2.60604	14.7593	-8.14908	0.000675537	0.0719133	0.407479	Cs	370K	73885.3	63378.5	13647.4	9256.65	0	3	0
Hmgn5@121K	3.23329	11.5608	8.12872	0.000682899	0.0719133	0.396949	Hmgn5	121K	838.442	1157.45	6991.73	12275.1	0	0	1
Trim27@297K	-2.70148	14.1778	-8.12177	0.000685436	0.0719133	0.393345	Trim27	297K	59021.8	37855.6	6851.4	7707.41	0	4	0
Fdps@46K	-2.23829	11.0851	-8.12032	0.000685966	0.0719133	0.392593	Fdps	46K	5244.58	4245.98	943.136	1060.54	0	1	0
Cstf3@94K	-2.08453	15.6744	-8.10265	0.00069247	0.0719133	0.383415	Cstf3	94K	101329	114467	25150.6	25636.1	0	1	0
Ift70a2@91K	-3.68306	13.4698	-8.09086	0.000696849	0.0719133	0.377279	Ift70a2	91K	44241.6	37370.4	4675.37	2143.48	0	3	0
Ap4b1@528K	-2.27426	13.371	-8.08809	0.000697885	0.0719133	0.375833	Ap4b1	528K	24356.2	22293.4	4243.98	5467.31	0	2	0
Sh3d19@177K	2.12212	10.8803	8.08574	0.000698764	0.0719133	0.374608	Sh3d19	177K	832.762	980.099	3886.37	3980.04	0	0	1
Ncam1@775K	2.47119	11.9786	8.08478	0.000699122	0.0719133	0.374108	Ncam1	775K	1781.95	1648.4	11374.6	7940.15	0	0	1
Cluap1@138K	-2.18358	12.1335	-8.07923	0.000701205	0.0719133	0.371211	Cluap1	138K	10620	8635.07	2054.42	2162.98	0	3	0
Pgm2l1@394K	-2.65402	15.0358	-8.07813	0.000701617	0.0719133	0.370639	Pgm2l1	394K	77192.6	92011	10905.9	16439	0	1	0
H2bc1@36K	-2.53571	15.1199	-8.0745	0.000702985	0.0719133	0.368742	H2bc1	36K	96071.1	76525.3	17406.5	12561.4	0	5	0
Neurl4@1416K	-2.26824	15.5683	-8.0466	0.000713595	0.0719133	0.35414	Neurl4	1416K	120740	94195.5	23388.9	20953.5	0	5	0
Abca5@1423K	-3.37962	13.4039	-8.02237	0.000722971	0.0719133	0.341404	Abca5	1423K	32403.6	37733.6	4754.65	2373.94	0	3	0
Trim27@304K	-2.02529	14.5651	-8.00174	0.000731066	0.0719133	0.330529	Trim27	304K	49000.5	48815	11563.3	12483.2	0	4	0
Sycp3@232K	-2.593	12.4805	-7.98583	0.000737387	0.0719133	0.322114	Sycp3	232K	13764.7	14315.1	2887.47	1874.57	0	9	0
H2bc1@110K	-2.10655	23.3239	-7.97479	0.000741809	0.0719133	0.316267	H2bc1	110K	21551820	22031070	5521897	4636183	0	5	0
Meioc@409K	-2.20968	12.7093	-7.96758	0.000744717	0.0719133	0.312439	Meioc	409K	13493.9	15373.8	3464.14	2798.76	0	2	0
Morf4l1@111K	-2.13973	15.2946	-7.96106	0.000747359	0.0719133	0.308974	Morf4l1	111K	76432.9	93136.4	18642.4	19663	0	7	0
Sycp3@124K	-2.46356	12.1679	-7.95823	0.000748507	0.0719133	0.307472	Sycp3	124K	11512.8	10144.3	2346.06	1636.25	0	9	0
Syt11@72K	-2.42928	12.4464	-7.95405	0.00075021	0.0719133	0.305247	Syt11	72K	11217.7	14958.4	2146.3	2694.82	0	1	0
Ep400@1332K	-3.16158	14.1937	-7.947	0.000753091	0.0719133	0.301494	Ep400	1332K	55550.2	56557	4529.12	8663.61	0	1	0
Tmco1@116K	-2.45748	13.4171	-7.91771	0.0007652	0.0719133	0.285863	Tmco1	116K	30718.1	21393.7	4370.95	4983.71	0	3	0
Uba1y@634K	-1.99305	15.3623	-7.91148	0.00076781	0.0719133	0.282524	Uba1y	634K	82658.7	85452.6	20631.3	21604.9	0	5	0
Neurl4@1415K	-2.40132	14.2841	-7.90977	0.000768526	0.0719133	0.28161	Neurl4	1415K	47735	44044.8	10344.9	7282.22	0	5	0
Urb1@928K	-2.67763	13.9736	-7.89166	0.000776172	0.0719133	0.271897	Urb1	928K	39489.5	41926.7	5010.88	8071.68	0	12	0
Tdrd9@826K	-2.26771	14.0647	-7.87608	0.000782822	0.0719133	0.26352	Tdrd9	826K	41465.1	34101.7	6977.62	8738.88	0	17	0
Nae1@378K	-2.02926	13.7394	-7.85672	0.000791185	0.0719133	0.253079	Nae1	378K	26307.6	29023.9	6475.37	7076.74	0	7	0
Psip1@399K	-2.24926	12.8666	-7.85524	0.000791827	0.0719133	0.252282	Psip1	399K	18279.8	14508.3	3743.03	3134.53	0	5	0
Piwil1@481K	-4.7894	13.4255	-7.83282	0.000801655	0.0719133	0.240151	Piwil1	481K	73319.3	45656.4	1224.83	3573.86	0	5	0
Wdr35@152K	-2.77454	13.2034	-7.82315	0.000805938	0.0719133	0.234907	Wdr35	152K	24283	25068.8	2771.71	4690.83	0	9	0
Sprtn@432K	-2.40467	14.8287	-7.82201	0.000806445	0.0719133	0.234288	Sprtn	432K	66461.2	67469.4	15245.9	10489.7	0	3	0
Cops4@337K	-2.03716	14.051	-7.82084	0.000806968	0.0719133	0.23365	Cops4	337K	36200	32665.7	8850.05	7931.61	0	1	0
Sycp3@231K	-2.10414	14.0601	-7.81219	0.000810828	0.0719133	0.228951	Sycp3	231K	37613.1	33351.6	7567.88	8967.33	0	9	0
Gtf3c1@400K	-2.14761	12.8052	-7.80262	0.000815125	0.0719133	0.223746	Gtf3c1	400K	16271	13949.9	3101.87	3727.13	0	1	0
Supt16h@781K	-2.02659	13.6335	-7.76195	0.0008337	0.0722563	0.20153	Supt16h	781K	27048.6	24328.5	5950.56	6661.53	0	2	0
Trim27@104K	-2.9645	10.9874	-7.75562	0.000836637	0.0722563	0.19806	Trim27	104K	7668.52	4195.07	748.584	705.347	0	4	0
Slc40a1@240K	2.05384	12.8721	7.75386	0.000837453	0.0722563	0.197098	Slc40a1	240K	3685.7	3672.83	16723.1	13955.3	0	0	1
Cs@327K	-2.36063	14.2238	-7.74629	0.000840988	0.0722563	0.192939	Cs	327K	36140.3	52025.7	8406.65	8479	0	3	0
Hspa2@78K	-2.92015	12.2093	-7.73459	0.00084648	0.0722563	0.186511	Hspa2	78K	16590.3	10230.9	2043.74	1449.57	0	11	0
Piwil2@795K	-2.07299	15.236	-7.72432	0.000851341	0.0722563	0.180853	Piwil2	795K	71776.9	87301.3	19300.8	18338.5	0	20	0
Ly6k@45K	-2.79981	12.4297	-7.71117	0.000857614	0.0723308	0.173597	Ly6k	45K	15993.1	13252.9	2709.92	1613	0	2	0
Tdrd9@540K	-2.18189	14.9182	-7.67954	0.000872925	0.073162	0.156089	Tdrd9	540K	75055.7	57955.9	15369	13746.9	0	17	0
Psip1@65K	-1.9372	14.9451	-7.6574	0.000883836	0.0736164	0.143786	Psip1	65K	61794.8	61667.5	15527.5	16733.8	0	5	0
Bcap31@191K	-2.10721	14.175	-7.59706	0.00091443	0.0746355	0.110026	Bcap31	191K	41044.8	35917.5	8016.62	9906.16	0	1	0
Vps13c@577K	-3.24733	14.4233	-7.58215	0.000922185	0.0746355	0.101636	Vps13c	577K	97230.6	47143.1	7452.42	6820.81	0	1	0
Hsp90aa1@568K	-2.31608	12.9796	-7.572	0.000927506	0.0746355	0.0959156	Hsp90aa1	568K	16375.6	19838.7	4236.3	3092.48	0	8	0
Tns1@324K	2.53573	11.6999	7.56586	0.000930747	0.0746355	0.0924479	Tns1	324K	1118.9	1705.66	7241.14	8862.18	0	0	1
Tpr@364K	-2.16878	11.4649	-7.55248	0.00093785	0.0746355	0.0848845	Tpr	364K	5194.51	6916.37	1380.96	1286.78	0	6	0
Hspa2@576K	-2.55297	13.7517	-7.54218	0.000943362	0.0746355	0.0790528	Hspa2	576K	35088.4	31820.3	7194.69	4506.25	0	11	0
Mbtps1@388K	2.62641	12.6394	7.53986	0.000944612	0.0746355	0.0777346	Mbtps1	388K	2534.12	2601.66	20435	12301.6	0	0	1
Morf4l1@103K	-2.99728	13.4028	-7.53392	0.000947812	0.0746355	0.074368	Morf4l1	103K	29970.5	31250	5297.94	2772.64	0	7	0
Setx@2060K	-2.2863	16.687	-7.52531	0.000952479	0.0746355	0.069476	Setx	2060K	218311	248750	56527.6	40372.8	0	11	0
Ssx2ip@112K	-2.07769	14.1667	-7.51702	0.000956998	0.0746355	0.0647608	Ssx2ip	112K	33611.2	42479	9286.09	8628.38	0	1	0
Cfap36@243K	-2.50567	16.4318	-7.51648	0.000957294	0.0746355	0.0644524	Cfap36	243K	200965	220836	29590	46502.9	0	7	0
Hpdl@303K	2.16629	12.448	7.49629	0.000968408	0.0750639	0.0529461	Hpdl	303K	2672.25	2602.96	10181.9	13764.3	0	0	1
Usp7@273K	-2.27909	17.1177	-7.47214	0.000981906	0.0750639	0.0391363	Usp7	273K	306387	320414	77387.1	53847.6	0	4	0
Ift172@279K	-2.10142	12.54	-7.47158	0.000982226	0.0750639	0.0388105	Ift172	279K	13167	11560.1	2556.28	3233.41	0	2	0
Urb1@977K	-1.94471	11.1206	-7.46635	0.000985178	0.0750639	0.0358145	Urb1	977K	4348.31	4388.8	1223.05	1052.91	0	12	0
Alg8@304K	-2.0379	13.0252	-7.45294	0.000992805	0.0752176	0.0281131	Alg8	304K	18908.5	15092.7	4212.27	4017.62	0	1	0
Ift80@314K	-2.3301	11.3377	-7.41403	0.00101533	0.0763197	0.00568238	Ift80	314K	5413.43	6221.76	1391.09	957.569	0	5	0
Nap1l1@87K	-1.92989	12.5337	-7.40825	0.00101873	0.0763197	0.00233759	Nap1l1	87K	11379.9	11771.5	2822.97	3268.53	0	1	0
Apoa1@256K	-2.39674	11.9295	-7.39387	0.00102725	0.0764174	-0.00599544	Apoa1	256K	8642	9271.08	2103.45	1373.5	0	5	0
Cdc16@543K	-1.96552	11.8835	-7.38685	0.00103144	0.0764174	-0.0100663	Cdc16	543K	8180.16	6815.8	1957.96	1866.87	0	1	0
Cep55@387K	-1.93009	16.4391	-7.37479	0.00103868	0.0765315	-0.017079	Cep55	387K	161828	185914	43765.9	47336.7	0	12	0
Tdrd9@488K	-2.39789	13.2678	-7.35406	0.00105128	0.0767049	-0.0291586	Tdrd9	488K	23869	21478.6	5314.36	3473.1	0	17	0
Zup1@173K	-3.08674	13.1199	-7.34605	0.00105619	0.0767049	-0.0338371	Zup1	173K	26949.8	24981.1	2147.71	4343	0	1	0
Piwil2@625K	-2.76908	12.5754	-7.32496	0.00106927	0.0767049	-0.0461831	Piwil2	625K	19235.2	13202	1857.34	2942.35	0	20	0
Rangrf@120K	-1.90574	13.3341	-7.3086	0.00107954	0.0767049	-0.055787	Rangrf	120K	18534.6	21558.8	5285.4	5384.66	0	1	0
Atr@300K	-2.4263	13.7643	-7.27312	0.00110224	0.0767049	-0.0767049	Atr	300K	28604.6	36380.4	4925.57	7312.6	0	30	0
Top2b@980K	-1.94192	14.5382	-7.27093	0.00110366	0.0767049	-0.0779992	Top2b	980K	51027.8	42624.9	12598.2	11695.2	0	1	0
Gpat2@656K	-2.3963	12.1022	-7.26367	0.00110839	0.0767049	-0.0822951	Gpat2	656K	12094	8414.32	1676.29	2190.41	0	5	0
Rad18@135K	-2.61659	12.1461	-7.26115	0.00111003	0.0767049	-0.0837842	Rad18	135K	10461	12044.6	2379.98	1407.49	0	7	0
Iap@67K	2.28245	13.5075	7.25712	0.00111266	0.0767049	-0.0861711	Iap	67K	4415.33	6313.86	23504.5	28072.5	0	0	2
Tatdn1@46K	-2.37212	11.1699	-7.25437	0.00111447	0.0767049	-0.0878029	Tatdn1	46K	5590.44	4915.5	819.907	1250.52	0	1	0
Piwil2@409K	-3.12254	13.7129	-7.25038	0.00111709	0.0767049	-0.09017	Piwil2	409K	49417.7	31775.4	6105.44	3390.81	0	20	0
Tax1bp1@598K	-1.95423	12.1304	-7.24573	0.00112016	0.0767049	-0.092932	Tax1bp1	598K	8484.73	9180.73	2066.33	2510.46	0	4	0
Gmds@161K	-2.7524	12.9662	-7.24254	0.00112227	0.0767049	-0.0948261	Gmds	161K	26966.2	16001.6	2658.63	3574.48	0	1	0
Hyou1@803K	-2.54838	12.2875	-7.23929	0.00112442	0.0767049	-0.0967536	Hyou1	803K	14260.2	10252.9	2525.92	1691.51	0	3	0
Rhog@147K	2.47644	11.3801	7.23566	0.00112684	0.0767049	-0.0989146	Rhog	147K	1238.2	1030.91	7890.26	5010.57	0	0	1
Wdr35@680K	-2.21007	13.5579	-7.21508	0.00114063	0.0771764	-0.111172	Wdr35	680K	26080.1	25801	6745.66	4659.34	0	9	0
Prmt5@95K	-1.9055	19.3811	-7.20032	0.00115064	0.0771764	-0.119985	Prmt5	95K	1440547	1212400	344110	361617	0	1	0
Mcoln1@46K	-2.05611	12.0305	-7.19703	0.00115289	0.0771764	-0.121952	Mcoln1	46K	9551.25	7620.1	2244.04	1875.37	0	1	0
Atp1a1@37K	3.09029	14.5851	7.19135	0.00115678	0.0771764	-0.125356	Atp1a1	37K	6501.53	10909.2	55330	92979.2	0	0	1
Psmc4@397K	-2.16181	11.936	-7.17449	0.00116842	0.0775672	-0.135462	Psmc4	397K	8470.38	8110.39	2205.36	1555.7	0	3	0
Cep55@62K	-1.80593	15.5323	-7.1592	0.00117911	0.0778911	-0.144657	Cep55	62K	91414.2	85900.8	25213.8	25473.8	0	12	0
Psip1@420K	-3.47638	12.2452	-7.14289	0.00119063	0.0782665	-0.15448	Psip1	420K	13047.1	20106.1	2129.85	994.272	0	5	0
Polr2b@730K	-2.07108	12.9944	-7.13422	0.00119681	0.0782892	-0.159717	Polr2b	730K	15814	17695	4595.03	3448.98	0	13	0
Ift56@175K	-2.90383	12.8134	-7.06723	0.0012459	0.0799911	-0.20041	Ift56	175K	27717.1	13990.7	2615.5	2646.98	0	1	0
Nedd8@54K	-1.83127	14.6394	-7.06125	0.0012504	0.0799911	-0.204066	Nedd8	54K	46461	49885.5	14380.2	12728	0	3	0
Atp6v1d@133K	-2.43915	11.6413	-7.05971	0.00125157	0.0799911	-0.205007	Atp6v1d	133K	6084.79	9094.41	1591.13	1182.49	0	1	0
Rad1@229K	-1.85671	12.1664	-7.05968	0.00125159	0.0799911	-0.205025	Rad1	229K	9150.95	8362.76	2249.4	2593.56	0	1	0
Sycp2@1435K	-2.11859	13.5597	-7.05111	0.00125807	0.0799911	-0.210263	Sycp2	1435K	23259.2	27222.4	4960.18	6768.67	0	9	0
Baz1b@225K	-2.13511	11.5288	-7.05039	0.00125862	0.0799911	-0.210708	Baz1b	225K	6806.5	5633.91	1211.4	1640.52	0	1	0
Mlc1@365K	-3.28416	12.0351	-7.02147	0.00128082	0.0808536	-0.228453	Mlc1	365K	13731	12495.7	2030	890.642	0	2	0
Pdxdc1@562K	-1.90037	11.4548	-7.0097	0.00129	0.0808536	-0.2357	Pdxdc1	562K	5682.26	5176.68	1603.15	1316.63	0	1	0
Sycp2@586K	-3.03801	12.5008	-7.00876	0.00129073	0.0808536	-0.23628	Sycp2	586K	16087.5	17149.8	1396.94	2927.55	0	9	0
Emc7@126K	-1.95041	12.7461	-6.99262	0.00130345	0.0808536	-0.246241	Emc7	126K	15363	11874.1	3483.44	3505.92	0	1	0
Eif1b@42K	-2.10299	13.8603	-6.99105	0.0013047	0.0808536	-0.247212	Eif1b	42K	35102	27068.3	8065.9	6382.83	0	1	0
Cul3@742K	-1.75364	12.7696	-6.98643	0.00130837	0.0808536	-0.25007	Cul3	742K	12606	13042.6	3816.12	3789	0	3	0
Arid5a@80K	2.57199	13.2082	6.97555	0.00131706	0.0810175	-0.256804	Arid5a	80K	3895.45	3866.66	30656.8	17372.3	0	0	1
Daxx@283K	-2.09005	13.1003	-6.94178	0.00134449	0.0815593	-0.277779	Daxx	283K	16372.7	20055.2	4910.68	3688.69	0	1	0
Sbno1@1219K	-2.281	15.0757	-6.94054	0.00134551	0.0815593	-0.278553	Sbno1	1219K	72631.3	79803.6	12592.3	19486.8	0	1	0
Poc1a@167K	-2.86764	11.3736	-6.92992	0.0013543	0.0815593	-0.285178	Poc1a	167K	6543.39	7852.57	703.603	1370.87	0	1	0
Nedd8@11K	-2.08518	17.4925	-6.9291	0.00135497	0.0815593	-0.285687	Nedd8	11K	443732	325195	97044.5	82583.1	0	3	0
Slc2a3@473K	-3.19257	13.7032	-6.91989	0.00136265	0.0815593	-0.291441	Slc2a3	473K	46383.5	35062	6462.11	3010.96	0	2	0
Traf2@148K	-2.93119	12.2159	-6.91807	0.00136417	0.0815593	-0.292581	Traf2	148K	15602.8	11063.4	1257.32	2359.91	0	3	0
Ift80@408K	-2.89314	12.9481	-6.89286	0.00138547	0.0815593	-0.308373	Ift80	408K	25556.7	18152.7	3950.61	2127.82	0	5	0
Setx@2185K	-1.95229	12.2443	-6.88945	0.00138838	0.0815593	-0.310513	Setx	2185K	10551.8	8632.98	2715.79	2239.73	0	11	0
Exosc9@227K	-1.91684	11.5813	-6.88799	0.00138963	0.0815593	-0.311433	Exosc9	227K	6627.68	5349.13	1472.1	1689.09	0	3	0
H2bc1@45K	-3.52276	14.7841	-6.87075	0.00140448	0.0815593	-0.322282	H2bc1	45K	98142.6	93220.8	13300.1	5207.21	0	5	0
Sod1@10K	-2.01678	14.8418	-6.86724	0.00140752	0.0815593	-0.324492	Sod1	10K	57437	60754	17104.3	12457.6	0	1	0
Cluap1@262K	-2.88314	11.5941	-6.86219	0.00141192	0.0815593	-0.327676	Cluap1	262K	8587.87	8211.01	1620.65	799.414	0	3	0
Prpf31@321K	-2.05752	13.0182	-6.8565	0.00141689	0.0815593	-0.331265	Prpf31	321K	19997	14326	4265.35	3876.01	0	1	0
Trim27@283K	-3.56708	13.1919	-6.85531	0.00141794	0.0815593	-0.332021	Trim27	283K	34714.3	29896.4	4361.35	1693.99	0	4	0
Atr@2413K	-1.79382	13.2746	-6.84974	0.00142283	0.0815593	-0.335539	Atr	2413K	18009.4	18907	5745.14	4929.88	0	30	0
Smc4@1265K	-1.98487	11.6666	-6.84934	0.00142318	0.0815593	-0.335791	Smc4	1265K	6349.27	6587.91	1403.69	1901.92	0	4	0
Lrpap1@340K	-2.01266	11.2257	-6.83005	0.00144029	0.0821886	-0.348004	Lrpap1	340K	4270.72	5419.15	1066.67	1332.47	0	3	0
H4c1@78K	-3.64573	15.2855	-6.79702	0.00147017	0.0825556	-0.369003	H4c1	78K	128642	155185	18406.6	6923.27	0	1	0
Cep290@1027K	-3.43405	14.5104	-6.79579	0.00147129	0.0825556	-0.369788	Cep290	1027K	83783.9	70259.2	11157.1	4516.57	0	5	0
Cul3@762K	-2.02736	12.6655	-6.79562	0.00147145	0.0825556	-0.369898	Cul3	762K	15099.5	11396	3540.77	2924.33	0	3	0
H1-5@64K	1.8679	14.739	6.7923	0.0014745	0.0825556	-0.372017	H1-5	64K	13170.5	15554.6	56898.4	47968	0	0	4
Tpr@507K	-1.94696	16.9821	-6.78019	0.00148567	0.0825556	-0.379746	Tpr	507K	276467	233705	58405.7	74416.9	0	6	0
Calm1@78K	-1.77081	17.197	-6.78001	0.00148584	0.0825556	-0.379864	Calm1	78K	256919	299829	82063.8	80608.6	0	4	0
Steap3@120K	2.61467	12.5181	6.77053	0.00149466	0.0825556	-0.385925	Steap3	120K	2737.21	2052.32	19071.2	11050	0	0	1
Myh9@102K	-2.01961	11.6761	-6.76077	0.00150381	0.0825556	-0.39218	Myh9	102K	5823.36	7456.47	1444.25	1828.67	0	5	0
Piwil2@643K	-2.15233	15.9922	-6.75575	0.00150854	0.0825556	-0.395398	Piwil2	643K	137004	137859	38011.5	25143.5	0	20	0
Piwil2@684K	-1.85632	15.4339	-6.74741	0.00151645	0.0825556	-0.400755	Piwil2	684K	81291.5	87274	26073.8	20754.5	0	20	0
Cep55@340K	-1.70331	17.1523	-6.73714	0.00152625	0.0825556	-0.40736	Cep55	340K	267171	258620	83373.4	78150.4	0	12	0
Ahcy@204K	1.70061	12.6652	6.72677	0.00153622	0.0825556	-0.414042	Ahcy	204K	3721.65	3487.76	11897.8	11526.2	0	0	1
Ptges3@65K	1.94238	12.2099	6.72317	0.00153969	0.0825556	-0.416359	Ptges3	65K	2787.35	2095.13	8837.37	9761.35	0	0	2
Atr@1864K	-2.11899	12.9455	-6.71785	0.00154486	0.0825556	-0.419798	Atr	1864K	16196.2	16689.2	3096.6	4625.97	0	30	0
Acsl1@518K	-1.89244	13.9193	-6.71648	0.00154619	0.0825556	-0.42068	Acsl1	518K	32314.5	27578.2	8974.68	7204.09	0	1	0
Cep290@729K	-3.85037	13.6367	-6.70827	0.0015542	0.0825556	-0.425982	Cep290	729K	46173.3	50673.4	5755.08	1954.17	0	5	0
Psma3@183K	-2.1619	12.5502	-6.70424	0.00155815	0.0825556	-0.428589	Psma3	183K	13308.5	12095.9	2303.32	3489.94	0	4	0
Ipo11@329K	-2.00941	13.1444	-6.69943	0.00156289	0.0825556	-0.431707	Ipo11	329K	18650.1	17699.2	5355.3	3802.45	0	2	0
Chmp2a@108K	-1.8724	13.7221	-6.69424	0.00156801	0.0825556	-0.435067	Chmp2a	108K	27990.1	23888.2	7835.79	6365.11	0	5	0
Smpd4@34K	-1.81827	13.4283	-6.69238	0.00156985	0.0825556	-0.436273	Smpd4	34K	22801.9	18795.1	5563.6	6193.73	0	1	0
Znf768@334K	-1.90108	13.5303	-6.66771	0.00159452	0.0827896	-0.452299	Znf768	334K	23723	22037.4	5331.81	7028.92	0	1	0
Tdrd9@804K	-3.73805	12.9311	-6.66652	0.00159572	0.0827896	-0.453072	Tdrd9	804K	29589.9	27506.3	3615.36	1264.43	0	17	0
Wdr11@898K	-1.70356	13.0607	-6.6648	0.00159745	0.0827896	-0.454188	Wdr11	898K	15129	15715	4502.86	4977.25	0	1	0
Cip2a@822K	2.51159	11.4773	6.66328	0.00159899	0.0827896	-0.455179	Cip2a	822K	1324.48	1076.32	8980.35	5162.01	0	0	1
Hspa2@322K	-1.98811	15.3321	-6.64257	0.00162014	0.0835618	-0.468693	Hspa2	322K	76792.2	87901	24258.5	17680.2	0	11	0
Mier1@250K	-2.43304	12.4028	-6.62298	0.00164044	0.0842679	-0.481511	Mier1	250K	10079.9	15709.7	2773.6	1957.7	0	1	0
Ift88@508K	-1.9044	13.9171	-6.61504	0.00164876	0.0842679	-0.486719	Ift88	508K	29594.2	30268	9275.46	6891.18	0	1	0
Arl2@61K	-1.82275	12.9688	-6.61131	0.00165268	0.0842679	-0.489168	Arl2	61K	16765.2	13561.4	4517.84	4021.39	0	1	0
Sprtn@99K	-2.25488	14.9787	-6.58992	0.00167541	0.0847002	-0.503242	Sprtn	99K	69745.5	71346.8	18871.8	11574.5	0	3	0
Lmnb1@533K	-1.70481	17.4346	-6.58876	0.00167665	0.0847002	-0.504008	Lmnb1	533K	335790	304672	102921	93540.5	0	1	0
Ly6k@63K	-2.89174	14.0578	-6.58554	0.00168011	0.0847002	-0.50613	Ly6k	63K	52696.2	40961.7	8945.73	4380.66	0	2	0
Ppp4c@300K	-2.17973	14.7606	-6.56997	0.00169694	0.0849851	-0.51641	Ppp4c	300K	47227.2	73916.1	12472.2	13635.2	0	1	0
Snrnp200@1431K	-1.67477	12.7289	-6.56666	0.00170055	0.0849851	-0.518601	Snrnp200	1431K	12718.6	11568.4	3733.45	3866.26	0	2	0
Psip1@413K	-2.42395	13.3819	-6.56279	0.00170477	0.0849851	-0.52116	Psip1	413K	28767.8	21255.4	5866.09	3619.62	0	5	0
NARS1@456K	-1.7632	11.1635	-6.5567	0.00171146	0.0850023	-0.525199	NARS1	456K	4683.45	3813.34	1245.01	1244.93	0	1	0
Flywch1@516K	-2.60147	12.6359	-6.54985	0.001719	0.0850619	-0.529737	Flywch1	516K	20973.6	11721.9	2976.61	2242.38	0	1	0
Aco1@639K	2.2698	12.3727	6.53407	0.00173653	0.0856135	-0.540215	Aco1	639K	2358.39	2473.05	14977.6	9056.57	0	0	1
Tap1@707K	1.76373	16.1089	6.51787	0.00175476	0.0861954	-0.551004	Tap1	707K	42693.5	34454.8	131328	129159	0	0	1
Cul9@423K	-2.11895	12.3416	-6.50417	0.00177036	0.0865509	-0.560152	Cul9	423K	9458.76	12371.4	2959.59	2095.5	0	5	0
Clptm1l@200K	-2.08057	11.4624	-6.49741	0.00177811	0.0865509	-0.564668	Clptm1l	200K	4997.42	6739.37	1184.93	1588.71	0	2	0
Adad2@212K	-2.9126	11.483	-6.49459	0.00178136	0.0865509	-0.566556	Adad2	212K	11175.4	5520.15	1233.44	882.135	0	2	0
Taf6@287K	-1.76681	14.0081	-6.47303	0.00180643	0.0867481	-0.581012	Taf6	287K	32862.7	28110.5	8221.12	9703.25	0	1	0
Setx@2419K	-2.46552	13.5983	-6.47267	0.00180684	0.0867481	-0.581252	Setx	2419K	36001.9	23598.6	6541.73	4257.26	0	11	0
Stmn1@119K	-1.99309	12.8117	-6.47162	0.00180807	0.0867481	-0.581956	Stmn1	119K	12967.6	15869.2	3074.67	4223.32	0	1	0
Chchd6@194K	-2.49979	10.3428	-6.46237	0.00181897	0.0867481	-0.588173	Chchd6	194K	2802.9	3403.39	732.556	407.058	0	2	0
Uba1@980K	-1.82826	15.7796	-6.46048	0.00182121	0.0867481	-0.589447	Uba1	980K	114717	97945.9	33436.5	26648.5	0	2	0
Stk31@979K	-2.16348	14.3739	-6.45253	0.00183065	0.0867481	-0.594802	Stk31	979K	43895.2	46003.5	7947.5	12659.9	0	9	0
Tex15@518K	-1.75702	14.0637	-6.45248	0.0018307	0.0867481	-0.594832	Tex15	518K	29810	33245.2	10272.9	8444.4	0	4	0
Rpl15@140K	-1.86552	12.7814	-6.4384	0.00184757	0.0872392	-0.604333	Rpl15	140K	12739.1	14176.8	3195.68	4255.97	0	2	0
Syap1@349K	1.95264	12.7722	6.42676	0.00186166	0.0873247	-0.612205	Syap1	349K	4254.8	2971.3	14027.1	13504.1	0	0	1
Ube2t@136K	-1.77004	11.1396	-6.4242	0.00186476	0.0873247	-0.613933	Ube2t	136K	4697.39	3695.59	1236.22	1207.19	0	3	0
Fam241a@69K	-1.8203	14.6461	-6.41847	0.00187176	0.0873247	-0.617814	Fam241a	69K	43360.6	53540.3	14951.5	12449.8	0	1	0
Ptbp3@477K	1.77021	10.227	6.41548	0.00187543	0.0873247	-0.619845	Ptbp3	477K	730.146	576.707	2149.64	2279.13	0	0	1
Aplp2@700K	-1.63041	13.2401	-6.40885	0.00188358	0.0874005	-0.62434	Aplp2	700K	17722.7	16353	5632.08	5368.51	0	1	0
Rps17@44K	-1.72564	12.858	-6.39721	0.00189798	0.0877653	-0.632244	Rps17	44K	14906.2	12229.8	3939.92	4230.17	0	1	0
Cep55@381K	-2.11084	13.8376	-6.39094	0.00190581	0.0878243	-0.636512	Cep55	381K	36024	25698.8	8185.56	6061.82	0	12	0
Hspa2@542K	-2.10333	12.6992	-6.37921	0.00192054	0.0882002	-0.644506	Hspa2	542K	11525.6	16488.3	3676.94	2799.12	0	11	0
Ift122@974K	-1.65816	14.6978	-6.36709	0.0019359	0.0884213	-0.652775	Ift122	974K	49676.1	44872.5	15804.9	14158.6	0	15	0
Tdrd1@779K	-2.22756	13.9693	-6.36502	0.00193854	0.0884213	-0.654194	Tdrd1	779K	29903.8	40290.3	9132.45	6014.75	0	2	0
H1-5@75K	2.78086	13.2321	6.35296	0.001954	0.0888243	-0.662445	H1-5	75K	5298.79	2542.16	23183.6	27443.7	0	0	4
Hspa4l@634K	-1.60716	13.496	-6.34462	0.00196478	0.0888531	-0.668158	Hspa4l	634K	20235.4	20095.9	6886.82	6361.96	0	3	0
Atp11b@622K	-2.03456	13.1018	-6.33861	0.00197259	0.0888531	-0.672283	Atp11b	622K	19887.4	15921.1	3631.58	5194.34	0	2	0
Sycp1@411K	-1.67131	11.9241	-6.33577	0.00197629	0.0888531	-0.674233	Sycp1	411K	6608.56	7278.25	2340.66	2025.65	0	1	0
Anapc4@539K	-1.6439	12.3013	-6.33206	0.00198114	0.0888531	-0.676779	Anapc4	539K	8310.01	9580.7	2881.45	2829.17	0	3	0
Pdha1@63K	1.79834	13.3927	6.30201	0.00202097	0.0900563	-0.697483	Pdha1	63K	5174.69	6426.47	18255.2	22038.4	0	0	3
Sycp2@175K	-2.45731	14.7625	-6.2968	0.00202796	0.0900563	-0.701076	Sycp2	175K	64409.3	65867.9	16233.7	8664.76	0	9	0
H1-5@46K	1.78587	15.9212	6.29662	0.00202821	0.0900563	-0.701206	H1-5	46K	31223.7	35762.4	130192	101983	0	0	4
Neurl4@1452K	-1.96633	15.1046	-6.28624	0.00204224	0.0900563	-0.708383	Neurl4	1452K	75069	64616.1	21376.8	14859.6	0	5	0
Nr1d2@464K	1.63297	11.2782	6.27919	0.00205184	0.0900563	-0.713269	Nr1d2	464K	1339.66	1484.5	4149.76	4609.97	0	0	1
Urb1@464K	-2.072	11.3336	-6.27805	0.00205339	0.0900563	-0.714055	Urb1	464K	4933.06	5677.12	1559.52	1015.75	0	12	0
Abca5@1410K	-3.86922	14.7106	-6.2769	0.00205498	0.0900563	-0.714858	Abca5	1410K	106302	98823	3887.68	12653.3	0	3	0
Hsp90b1@161K	-1.77427	15.6934	-6.25257	0.00208858	0.0909294	-0.731759	Hsp90b1	161K	108324	88670	31597.6	25979.8	0	1	0
Znf451@316K	-1.79326	15.2245	-6.25253	0.00208863	0.0909294	-0.731784	Znf451	316K	65061.7	78084	18333.4	23067.3	0	2	0
Hspa2@515K	-2.24578	14.7353	-6.2478	0.00209524	0.0909294	-0.735078	Hspa2	515K	60044.8	58759.3	16412	9556.47	0	11	0
Traf2@481K	-2.39348	13.9651	-6.22316	0.00213009	0.0919859	-0.752279	Traf2	481K	28306.2	47471.5	5919.2	8223.07	0	3	0
Ddx3x@66K	-1.82659	11.8731	-6.2199	0.00213475	0.0919859	-0.754561	Ddx3x	66K	6026.04	8282.56	2041.61	1943.14	0	1	0
Dock7@2078K	-1.77527	14.553	-6.21613	0.00214016	0.0919859	-0.757203	Dock7	2078K	39370.1	50239.4	14028.8	12033	0	1	0
Tcaf1@434K	1.83369	12.2794	6.20261	0.00215968	0.0922788	-0.766679	Tcaf1	434K	2411.95	2874.47	8162.85	10791.4	0	0	3
Abca5@436K	-2.97209	12.2165	-6.20188	0.00216074	0.0922788	-0.767191	Abca5	436K	17281.1	10284.9	1207.59	2390.42	0	3	0
Ybx3@82K	-2.0232	12.4956	-6.19455	0.00217143	0.0924409	-0.772344	Ybx3	82K	10688.8	12683	3508.09	2338.79	0	1	0
Cfap36@116K	-1.83768	15.5935	-6.18394	0.002187	0.0925605	-0.779806	Cfap36	116K	104789	83391.5	23125.4	29577.2	0	7	0
Erbb4@745K	1.66855	15.0102	6.18323	0.00218805	0.0925605	-0.780305	Erbb4	745K	18335.1	18685.2	52975.1	65354.9	0	0	1
Ckap5@150K	-1.89557	14.4383	-6.1704	0.00220706	0.0930713	-0.789346	Ckap5	150K	43986.7	41686.7	13844.6	9567.36	0	1	0
Syce3@85K	-2.31419	12.9558	-6.15174	0.00223508	0.0939575	-0.802534	Syce3	85K	15320.7	20488.9	2757.18	4603.1	0	1	0
Hsp90aa1@540K	-2.46931	14.573	-6.14394	0.00224691	0.0941598	-0.808056	Hsp90aa1	540K	57413.8	57296.4	14405	7446.53	0	8	0
Tspyl2@300K	-2.62921	12.5376	-6.13206	0.00226509	0.0946256	-0.816483	Tspyl2	300K	20550.6	10642.4	2039.72	2801.24	0	1	0
Plekhh3@137K	2.43087	10.8101	6.1223	0.00228015	0.0948624	-0.823418	Plekhh3	137K	1038.19	575.83	4762.68	3649.63	0	0	1
Mcm3@207K	-1.78086	13.5474	-6.11924	0.0022849	0.0948624	-0.825598	Mcm3	207K	21110.7	23332.3	5574	7483.56	0	1	0
Rnf167@156K	-2.12172	11.5311	-6.10736	0.00230345	0.0953371	-0.834059	Rnf167	156K	6103.88	6244.7	1102.12	1825.94	0	1	0
Hspa4l@351K	-1.63626	17.0869	-6.09665	0.0023203	0.0957393	-0.841695	Hspa4l	351K	262326	229634	73156	85212.2	0	3	0
Rhox13@191K	-1.56414	15.0059	-6.08703	0.00233559	0.0960745	-0.848575	Rhox13	191K	56925.9	56235.4	20317	18019.9	0	1	0
Urb1@1453K	-2.04295	12.8094	-6.07505	0.00235478	0.0965678	-0.857151	Urb1	1453K	13259.6	16013.7	2849.69	4387.79	0	12	0
Atr@1185K	-1.66851	12.6708	-6.06345	0.00237356	0.0970409	-0.865476	Atr	1185K	11575.4	11676.9	3245.18	4121.75	0	30	0
Trim37@411K	-1.94585	13.5304	-6.0506	0.00239456	0.0973292	-0.874713	Trim37	411K	23818.6	22644.8	7438.43	4885.26	0	1	0
Arl8a@141K	1.78669	17.0259	6.05025	0.00239513	0.0973292	-0.874961	Arl8a	141K	69672.4	74078.7	210942	291265	0	0	1
Ift122@339K	-1.84494	13.36	-6.04081	0.0024107	0.0973309	-0.881762	Ift122	339K	18983.4	20917.7	6620.56	4647.62	0	15	0
Taf7l@228K	-1.68097	12.0019	-6.04015	0.00241179	0.0973309	-0.882234	Taf7l	228K	8311.97	6488.87	2223.1	2359.76	0	3	0
Ube2t@91K	-1.749	19.7368	-6.03705	0.00241694	0.0973309	-0.884473	Ube2t	91K	1465121	1.75127e+06	420937	539521	0	3	0
Bbs2@9K	-2.08188	10.7027	-6.0201	0.0024453	0.0974962	-0.896715	Bbs2	9K	4251.8	2765.84	712.598	920.744	0	1	0
Nae1@338K	-1.82269	13.3847	-6.0155	0.00245305	0.0974962	-0.90004	Nae1	338K	20397.5	19836.8	6797.27	4757.14	0	7	0
Hmgb1@157K	-1.78661	15.0753	-6.01159	0.00245968	0.0974962	-0.902873	Hmgb1	157K	73676.6	55810	20426.7	16912.1	0	2	0
Ireb2@769K	-1.70655	11.2304	-6.01083	0.00246097	0.0974962	-0.903424	Ireb2	769K	4716.81	3994.43	1489.14	1187.74	0	1	0
Piwil2@513K	-1.52223	13.5312	-6.01079	0.00246104	0.0974962	-0.903453	Piwil2	513K	20868.4	19291.6	6969.78	7001.1	0	20	0
Gnaq@98K	2.25905	10.7844	6.00627	0.00246872	0.0974962	-0.906727	Gnaq	98K	1058.7	613.81	3451.35	4314.22	0	0	1
Cenpe@1393K	-1.61581	12.3271	-6.00438	0.00247194	0.0974962	-0.908095	Cenpe	1393K	9031.12	8959.74	2647.15	3254.2	0	1	0
Sycp3@167K	-2.06814	13.4546	-5.99621	0.00248593	0.0975317	-0.914022	Sycp3	167K	26420.4	20002.9	4459.84	6738.64	0	9	0
Dhx40@240K	-1.56486	13.59	-5.99321	0.00249109	0.0975317	-0.9162	Dhx40	240K	22915.8	19631.3	7139.63	7198.91	0	1	0
Gmcl1@175K	-1.52997	15.04	-5.98502	0.00250524	0.0975317	-0.922152	Gmcl1	175K	57870	56635.6	20895.6	18808.5	0	1	0
Znf518a@430K	-1.612	11.8308	-5.98379	0.00250738	0.0975317	-0.923053	Znf518a	430K	6013.28	6744.87	2272.56	1910.07	0	1	0
Cct6a@365K	-2.01586	12.283	-5.98274	0.0025092	0.0975317	-0.923815	Cct6a	365K	10401.5	9656.98	1961.86	3130.43	0	1	0
Dlg1@725K	-1.59437	12.8449	-5.97838	0.0025168	0.097544	-0.926991	Dlg1	725K	13667.1	11958.7	3950.72	4537.12	0	2	0
Cct3@507K	-1.75877	14.6678	-5.97183	0.00252824	0.0977052	-0.93176	Cct3	507K	40701.4	56331.7	14058.2	14241.2	0	3	0
Ift122@686K	-1.97749	13.084	-5.9595	0.00254996	0.0982615	-0.940757	Ift122	686K	14883.4	19950.8	3672.14	5214.02	0	15	0
Gtf2e1@67K	-1.51136	13.2675	-5.94981	0.0025672	0.0986424	-0.947844	Gtf2e1	67K	15934.9	17395.8	5797.35	5883.49	0	1	0
Pgam1@5K	-1.70843	16.2319	-5.92916	0.00260438	0.0996992	-0.962973	Pgam1	5K	122846	157581	46249.3	39190.7	0	1	0
Ptpn23@215K	-1.68023	13.2833	-5.90991	0.00263964	0.0996992	-0.977134	Ptpn23	215K	20435.3	15587.3	5350.24	5796.72	0	2	0
Meioc@312K	-1.7137	14.378	-5.90927	0.00264082	0.0996992	-0.977604	Meioc	312K	37747.3	39391.7	13685.5	10099	0	2	0
Myh8@742K	-2.04406	11.5276	-5.90741	0.00264426	0.0996992	-0.978976	Myh8	742K	5058.42	7106.05	1747.72	1209.28	0	3	0
Atr@2115K	-1.49804	14.1627	-5.90374	0.00265105	0.0996992	-0.981676	Atr	2115K	31224.2	30428	11366.1	10477.1	0	30	0
Pabpc1@221K	-1.53889	10.6074	-5.89841	0.00266096	0.0996992	-0.985609	Pabpc1	221K	2544.65	2779.06	974.476	859.513	0	1	0
Piwil2@524K	-2.34211	14.0914	-5.89723	0.00266316	0.0996992	-0.986479	Piwil2	524K	53326.6	28972	8633.59	6960.45	0	20	0
Lrpap1@243K	-1.81563	11.7172	-5.8951	0.00266714	0.0996992	-0.988054	Lrpap1	243K	7624.14	5233.69	1788.39	1800.6	0	3	0
Ift122@758K	-2.19788	13.4563	-5.89325	0.00267059	0.0996992	-0.989417	Ift122	758K	26927.2	21525.3	4015.52	6857.12	0	15	0
Zmym3@479K	2.42813	11.8336	5.89149	0.0026739	0.0996992	-0.990719	Zmym3	479K	2019.6	1225.55	10719.7	6687.96	0	0	1
Nedd8@48K	-1.48493	19.1714	-5.88735	0.00268167	0.0996992	-0.99378	Nedd8	48K	999976	975818	342902	363219	0	3	0
Birc2@493K	-2.08582	14.9416	-5.88612	0.00268398	0.0996992	-0.994685	Birc2	493K	65647.9	64034.1	11743	19863.9	0	6	0
Commd4@113K	-1.83659	12.6835	-5.88221	0.00269136	0.0996992	-0.997579	Commd4	113K	15109.6	10229.3	3426.32	3536.15	0	1	0
Gstm2@83K	-2.16046	12.3254	-5.87221	0.00271033	0.100126	-1.00499	Gstm2	83K	10402.6	11320	1835.11	3210.69	0	1	0
Sox9@122K	1.61296	14.5956	5.86231	0.00272926	0.100548	-1.01232	Sox9	122K	12571.9	15938.6	43939.4	42667.2	0	0	1
Mov10l1@736K	-1.61062	14.4655	-5.84727	0.00275833	0.101031	-1.0235	Mov10l1	736K	35121.8	44500.9	13230.3	12667.3	0	7	0
Smc1b@110K	-1.80716	13.467	-5.84119	0.00277019	0.101031	-1.02803	Smc1b	110K	23591.3	19018.4	5171.94	7083.62	0	6	0
Hars1@75K	-1.73807	14.4047	-5.84104	0.0027705	0.101031	-1.02815	Hars1	75K	34279.5	45780	10889.3	12950.6	0	1	0
Sycp3@247K	-2.89248	13.9999	-5.83366	0.00278497	0.101031	-1.03365	Sycp3	247K	33147.1	60127.3	8415.3	4295.38	0	9	0
Adh5@9K	-1.46235	12.3291	-5.83081	0.00279059	0.101031	-1.03577	Adh5	9K	8529.97	8552.74	3142.1	3057.81	0	1	0
Ccnc@248K	-1.5769	10.111	-5.81993	0.00281214	0.101031	-1.0439	Ccnc	248K	1864.36	1957.13	576.051	711.705	0	1	0
Basp1@86K	2.37264	15.9307	5.81978	0.00281244	0.101031	-1.04401	Basp1	86K	31187.1	24155.5	103992	194295	0	0	1
Polr2b@421K	-1.54128	14.8084	-5.81703	0.00281792	0.101031	-1.04607	Polr2b	421K	45086.6	53144.9	17476.6	16184.8	0	13	0
Stk31@370K	-1.69927	14.3713	-5.8151	0.00282176	0.101031	-1.0475	Stk31	370K	32612.4	44720.6	11685.7	11835.2	0	9	0
Ift122@945K	-1.83638	14.3158	-5.81176	0.00282846	0.101031	-1.05001	Ift122	945K	36962.4	40181.1	13152.5	8854.56	0	15	0
Birc2@17K	-2.07639	13.7211	-5.8034	0.00284528	0.101031	-1.05627	Birc2	17K	25209.3	30506.7	5117.63	8448.45	0	6	0
Eif3a@68K	-1.47546	13.1918	-5.79595	0.00286036	0.101031	-1.06186	Eif3a	68K	16222	15006.5	5457.44	5768.73	0	1	0
Usp26@185K	1.74039	11.9626	5.79487	0.00286256	0.101031	-1.06267	Usp26	185K	1834.87	2598.39	7292.73	7298.56	0	0	1
Rps26@82K	-1.59921	12.8373	-5.79307	0.00286622	0.101031	-1.06402	Rps26	82K	14198.5	11429.2	4444.41	3977.61	0	1	0
Ankrd17@1424K	2.69736	12.5473	5.79002	0.00287243	0.101031	-1.06631	Ankrd17	1424K	3538.02	1561.21	14477.9	16050.6	0	0	2
Cox11@268K	1.86217	12.4993	5.78909	0.00287435	0.101031	-1.06701	Cox11	268K	2494.06	3696.9	10206.3	11940.2	0	0	1
Apoa1@117K	-1.61567	12.6024	-5.78831	0.00287594	0.101031	-1.0676	Apoa1	117K	11964.8	9905	3880.38	3252.05	0	5	0
Aimp1@212K	-2.36638	12.8007	-5.7873	0.002878	0.101031	-1.06835	Aimp1	212K	16156.9	16246.5	2238.13	4410.94	0	1	0
Psmc4@401K	-1.67415	12.7656	-5.78043	0.00289211	0.101262	-1.07352	Psmc4	401K	12320.3	12560.8	4539.55	3347.26	0	3	0
Fanca@604K	-1.61425	11.5647	-5.77566	0.00290194	0.101341	-1.07711	Fanca	604K	4769.06	5890.47	1868.22	1604.28	0	1	0
Ppa1@228K	-1.76692	17.0991	-5.77161	0.00291032	0.10137	-1.08016	Ppa1	228K	215823	310791	78415.4	73853.6	0	1	0
Cep55@180K	-1.59591	14.1798	-5.76644	0.00292108	0.101481	-1.08406	Cep55	180K	31828.9	32710.3	12069.3	9440.35	0	12	0
Cacybp@144K	-1.48618	14.0304	-5.7602	0.0029341	0.10167	-1.08877	Cacybp	144K	28725.7	27306.6	9416.22	10614.4	0	3	0
Setx@2440K	-2.87532	13.6296	-5.75305	0.00294912	0.101867	-1.09417	Setx	2440K	34064.6	34601.2	7366.49	2971.81	0	11	0
Kdm5a@1131K	-2.01992	11.485	-5.75028	0.00295497	0.101867	-1.09627	Kdm5a	1131K	4614.35	7221.16	1250.83	1619.59	0	1	0
Iqgap1@1475K	1.79963	13.464	5.73539	0.00298661	0.102649	-1.10754	Iqgap1	1475K	4979.87	7364.63	20400.9	21787.3	0	0	1
Slc2a3@253K	-4.00631	13.3736	-5.73243	0.00299296	0.102649	-1.10978	Slc2a3	253K	37348.2	48470.3	5185.98	1351.68	0	2	0
Hormad1@149K	-1.49249	14.0488	-5.72304	0.00301318	0.102791	-1.11691	Hormad1	149K	26466	30537.7	10374	9840.27	0	3	0
Trim28@305K	-1.52599	14.3569	-5.72073	0.00301818	0.102791	-1.11867	Trim28	305K	36464.3	34768.8	11262.1	13573.8	0	2	0
Ift80@653K	-2.77001	12.4271	-5.71795	0.00302419	0.102791	-1.12078	Ift80	653K	15009.4	13782.8	3251.67	1367.36	0	5	0
Cul1@769K	-1.57359	16.3377	-5.7163	0.00302778	0.102791	-1.12203	Cul1	769K	130197	156820	51779.4	44509.3	0	2	0
Xpo7@69K	-1.44317	13.3441	-5.71208	0.00303698	0.102843	-1.12524	Xpo7	69K	16563.1	17752.6	6328.6	6283.82	0	3	0
Ddx4@411K	-1.54839	12.3973	-5.70448	0.00305361	0.103006	-1.13103	Ddx4	411K	9376.29	9077.54	2829.56	3516.08	0	5	0
Piwil2@434K	-1.58814	13.9783	-5.69843	0.00306694	0.103006	-1.13565	Piwil2	434K	26391.5	29673.3	8303.6	10432.9	0	20	0
Ppp1r7@169K	-1.60455	13.9859	-5.69479	0.003075	0.103006	-1.13843	Ppp1r7	169K	25229.3	31729.8	10000.5	8655.97	0	1	0
Fbxo3@322K	-1.4305	16.7597	-5.68826	0.0030895	0.103006	-1.14341	Fbxo3	322K	181446	182892	69188.4	66018.2	0	4	0
Usp9x@315K	-2.19797	13.8364	-5.68635	0.00309375	0.103006	-1.14487	Usp9x	315K	29249.8	33562.7	9229.36	5052.39	0	1	0
Peg3@848K	2.13892	11.4003	5.68296	0.00310132	0.103006	-1.14746	Peg3	848K	1727.32	960.362	5514.12	5835.65	0	0	2
Mapre3@229K	-1.48415	12.755	-5.68256	0.00310222	0.103006	-1.14777	Mapre3	229K	11814	11314.2	4453.07	3835.44	0	1	0
Tcp1@499K	-1.56439	13.0273	-5.68211	0.00310323	0.103006	-1.14811	Tcp1	499K	14369	14346.4	4305.72	5473.55	0	4	0
Recql@107K	-2.10862	11.9664	-5.67688	0.00311497	0.10314	-1.15212	Recql	107K	10904.2	6333.84	1751.57	2119.91	0	3	0
Hspa14@343K	-1.68561	15.6545	-5.65864	0.0031563	0.103763	-1.16609	Hspa14	343K	100724	84967.8	33290.9	24844.2	0	2	0
Bcap29@187K	-1.4839	13.8956	-5.65609	0.00316214	0.103763	-1.16805	Bcap29	187K	24256.5	26782.2	9727.66	8536.28	0	2	0
Usp28@915K	1.60451	11.1732	5.65609	0.00316214	0.103763	-1.16806	Usp28	915K	1522.72	1151.57	4050.78	4002.99	0	0	1
Rplp0@162K	1.5721	13.5759	5.65497	0.00316472	0.103763	-1.16892	Rplp0	162K	6944.71	7221.41	18580.2	23863	0	0	1
Ift122@404K	-2.07367	12.9476	-5.65121	0.00317334	0.103791	-1.1718	Ift122	404K	17371.1	15122.1	2930.93	5057.77	0	15	0
Cetn4@104K	-1.54871	12.24	-5.64204	0.0031945	0.103935	-1.17886	Cetn4	104K	8943.29	7654.92	2588.39	3090.23	0	1	0
Rab13@58K	-3.40982	12.329	-5.64175	0.00319518	0.103935	-1.17908	Rab13	58K	17505.9	16072.7	2806.88	887.434	0	1	0
Polr2b@214K	-1.45463	13.4719	-5.63925	0.00320099	0.103935	-1.18101	Polr2b	214K	18363.2	19266.7	6462.05	7288.06	0	13	0
Serbp1@293K	2.46241	10.2296	5.62827	0.00322661	0.104514	-1.18947	Serbp1	293K	694.542	376.573	3509.66	2263.61	0	0	1
Crabp1@39K	1.73295	14.4685	5.62034	0.00324528	0.104866	-1.1956	Crabp1	39K	14161.1	10917.2	47388.7	36047.3	0	0	1
Frmd4b@78K	1.40811	14.6884	5.61458	0.00325892	0.104905	-1.20005	Frmd4b	78K	16290.9	16124.6	42473.7	43559.2	0	0	3
Psma3@57K	-2.8437	14.6658	-5.61323	0.00326214	0.104905	-1.2011	Psma3	57K	75443.6	64286.9	15294.5	6153.64	0	4	0
Myh8@281K	-1.70601	12.1041	-5.60591	0.00327959	0.105195	-1.20677	Myh8	281K	8850.39	7145.04	2821.98	2105.2	0	3	0
Hsp90aa1@224K	-1.52921	13.8555	-5.58917	0.0033199	0.105195	-1.21975	Hsp90aa1	224K	23171.6	27365	8051.48	9453.67	0	8	0
Prkdc@3710K	-1.55634	13.4407	-5.58797	0.00332282	0.105195	-1.22068	Prkdc	3710K	21250.5	17110.9	6057.83	6939.31	0	1	0
Tex15@1484K	-1.95691	10.961	-5.58366	0.00333331	0.105195	-1.22403	Tex15	1484K	4672.33	3301.78	836.696	1223.31	0	4	0
Idh1@58K	-1.83054	11.9563	-5.58066	0.00334064	0.105195	-1.22637	Idh1	58K	6338.74	8860.25	1820.39	2438.86	0	2	0
Herc2@991K	-1.85303	16.4595	-5.58045	0.00334116	0.105195	-1.22653	Herc2	991K	194103	151144	39144.7	57426.8	0	1	0
Cad@1246K	1.44928	13.8836	5.57849	0.00334596	0.105195	-1.22806	Cad	1246K	9703.85	8620.67	26041.9	23953.3	0	0	1
Impdh2@349K	-1.66068	14.1051	-5.57778	0.00334768	0.105195	-1.2286	Impdh2	349K	27493.1	35712.2	11029.8	8905.16	0	3	0
Rsph3a@363K	-3.64267	11.795	-5.57742	0.00334858	0.105195	-1.22889	Rsph3a	363K	15038.4	10487.5	1844.83	548.037	0	1	0
Ncapg2@159K	-1.56043	13.6277	-5.57699	0.00334962	0.105195	-1.22922	Ncapg2	159K	24763.3	19082.4	7464.36	7277.39	0	2	0
Psmc5@330K	-1.57859	14.2957	-5.56986	0.00336718	0.1055	-1.23478	Psmc5	330K	39400.5	30661.6	12363.1	10953.8	0	4	0
Ube2v2@66K	-1.44035	16.2875	-5.56615	0.00337635	0.10554	-1.23767	Ube2v2	66K	131911	131630	45350	51985.1	0	1	0
Pcna@14K	-1.42581	15.7537	-5.56008	0.0033914	0.105764	-1.2424	Pcna	14K	86968.8	94307.6	32348.5	35126.5	0	4	0
Tmem59l@331K	-2.30654	11.8967	-5.53859	0.0034454	0.106856	-1.2592	Tmem59l	331K	6584.17	10924.2	2180.6	1347.84	0	1	0
Rangap1@183K	-1.6829	12.7584	-5.53697	0.00344952	0.106856	-1.26048	Rangap1	183K	14501.8	10629	3525.63	4241.01	0	2	0
Slc27a6@445K	1.42134	13.7456	5.53538	0.00345355	0.106856	-1.26172	Slc27a6	445K	7947.71	8862.88	21953.8	23016.4	0	0	1
H2bc1@118K	-3.68052	18.5118	-5.53352	0.00345829	0.106856	-1.26318	H2bc1	118K	2421430	739781	135160	80618.5	0	5	0
Gpat2@57K	-2.51976	12.6047	-5.52193	0.00348797	0.107526	-1.27227	Gpat2	57K	20676.1	10760.5	2063.15	3278.85	0	5	0
Copa@517K	-1.71637	13.8356	-5.51308	0.00351085	0.107983	-1.27924	Copa	517K	28805.6	24382.3	6768.19	9609.87	0	2	0
Slc5a6@598K	1.40573	12.6466	5.4975	0.00355153	0.108785	-1.29151	Slc5a6	598K	3885.13	3994.05	9905.39	10997.2	0	0	1
Wdr1@38K	-1.8087	13.0982	-5.49689	0.00355315	0.108785	-1.29199	Wdr1	38K	16432.2	16393.9	5861.22	3744.95	0	1	0
Cacybp@147K	-1.37638	15.6207	-5.49103	0.00356861	0.109009	-1.29662	Cacybp	147K	80396	81982.4	31394.1	31149	0	3	0
Sorbs2@23K	-1.60459	14.5971	-5.48138	0.00359423	0.109365	-1.30424	Sorbs2	23K	45292.5	41244.1	16545.5	12208.1	0	1	0
Morf4l1@127K	-1.57259	13.4126	-5.48051	0.00359656	0.109365	-1.30493	Morf4l1	127K	16259.2	21750.4	6192.36	6455.3	0	7	0
Taldo1@314K	-1.47367	16.4552	-5.47413	0.00361363	0.109635	-1.30998	Taldo1	314K	137006	163638	51113.1	56866.2	0	2	0
Atr@2580K	-1.45854	13.5615	-5.46253	0.00364494	0.110217	-1.31917	Atr	2580K	21970.1	18283	7526.34	7065.93	0	30	0
Atp11b@777K	-2.07966	15.7309	-5.45166	0.00367457	0.110217	-1.32781	Atp11b	777K	134375	93034.9	33612.8	20815.2	0	2	0
Tcp1@153K	-2.29485	11.8617	-5.45115	0.00367596	0.110217	-1.32821	Tcp1	153K	8926.12	7614.02	1188.48	2374.92	0	4	0
Rnf213@3330K	-2.11399	12.3523	-5.44938	0.00368081	0.110217	-1.32962	Rnf213	3330K	13462.2	8792.38	2003.83	3152.21	0	3	0
Sycp3@224K	-1.55888	12.2544	-5.44438	0.00369456	0.110217	-1.33359	Sycp3	224K	9470.51	7426.02	2627.14	3083.95	0	9	0
Racgap1@306K	-1.38164	15.0052	-5.44256	0.00369958	0.110217	-1.33504	Racgap1	306K	52284.1	53900.4	19561	21219.9	0	6	0
Tdrd5@586K	-1.7811	11.8023	-5.44071	0.00370469	0.110217	-1.33652	Tdrd5	586K	5961.36	7353.57	2340.73	1585.48	0	1	0
Trip12@1540K	-1.90646	13.5335	-5.43683	0.00371546	0.110217	-1.33961	Trip12	1540K	20441.7	25784.5	4866	7707.24	0	1	0
Scai@100K	-1.5661	10.3816	-5.43457	0.00372174	0.110217	-1.34141	Scai	100K	2136.55	2466.4	679.902	883.988	0	1	0
Atr@2215K	-1.75516	14.2393	-5.4338	0.00372388	0.110217	-1.34203	Atr	2215K	29218.8	43214.9	9651.15	11481.6	0	30	0
Trip12@1842K	1.73987	10.9032	5.43177	0.00372951	0.110217	-1.34364	Trip12	1842K	921.298	1191.93	2966.66	4129.44	0	0	1
Atp13a3@65K	-2.4398	13.0914	-5.43108	0.00373144	0.110217	-1.34419	Atp13a3	65K	17354.5	23816.1	5360.04	2619.43	0	2	0
Abraxas1@301K	-2.34292	12.9329	-5.42552	0.003747	0.110434	-1.34863	Abraxas1	301K	24931.3	12443.4	3064.21	3933.56	0	1	0
Atr@2578K	-1.78437	14.1997	-5.41156	0.00378638	0.11135	-1.35979	Atr	2578K	42460.5	28724.2	9066.7	11336.7	0	30	0
Vat1@308K	1.86834	12.3812	5.40091	0.00381673	0.111842	-1.36832	Vat1	308K	3510.98	2220.15	11277.5	9213.97	0	0	1
Cetn3@71K	-1.60597	13.7804	-5.39864	0.00382326	0.111842	-1.37014	Cetn3	71K	20923.7	28800.8	7644.74	8507.32	0	3	0
Mphosph8@621K	-1.3825	15.1077	-5.39024	0.00384747	0.111842	-1.37688	Mphosph8	621K	54003.9	60183.5	21417.8	22324.3	0	3	0
Atr@1046K	-1.82464	11.1337	-5.38606	0.00385959	0.111842	-1.38024	Atr	1046K	4840.92	3693.88	1454.61	979.762	0	30	0
Dmxl1@1341K	-1.91612	11.8738	-5.385	0.00386265	0.111842	-1.38109	Dmxl1	1341K	7376.6	7206.03	2518.05	1482.06	0	1	0
Bltp1@2885K	-1.76516	12.4919	-5.38111	0.00387397	0.111842	-1.38422	Bltp1	2885K	13246.7	8514	3200.76	3049.71	0	3	0
B9d1@148K	-2.32184	13.0546	-5.38072	0.00387512	0.111842	-1.38453	B9d1	148K	23422.7	15452	2806.04	5159.91	0	1	0
Hsp90aa1@459K	-2.26423	13.0523	-5.37945	0.00387884	0.111842	-1.38556	Hsp90aa1	459K	17673.2	19612.8	5506.24	2727.69	0	8	0
Syvn1@63K	-1.75067	13.0946	-5.37918	0.00387961	0.111842	-1.38577	Syvn1	63K	16887.6	15247.2	3857.27	5894.83	0	1	0
Dnajb6@60K	-1.54067	16.0741	-5.37377	0.00389546	0.111842	-1.39013	Dnajb6	60K	101694	136163	39957	40943.7	0	3	0
Mfn1@133K	-1.46415	11.6008	-5.36644	0.00391705	0.111842	-1.39603	Mfn1	133K	4608.01	5775.98	1847.92	1892.13	0	2	0
Psenen@11K	-2.58947	11.7066	-5.36498	0.00392138	0.111842	-1.39721	Psenen	11K	7247.35	9276.58	899.503	2063.23	0	1	0
Ccdc77@478K	-3.51162	12.1594	-5.36403	0.00392419	0.111842	-1.39798	Ccdc77	478K	17297.9	13798	725.26	2529.93	0	2	0
Calm1@22K	-1.36781	12.6372	-5.36276	0.00392795	0.111842	-1.399	Calm1	22K	10306.7	10162.5	3771.79	4169.37	0	4	0
Uba3@361K	-1.63254	14.9582	-5.36266	0.00392823	0.111842	-1.39908	Uba3	361K	60619.1	51829.7	21297.1	15345.4	0	2	0
Taf7l@236K	-1.40732	12.4584	-5.35402	0.00395396	0.111947	-1.40606	Taf7l	236K	8551.74	9823.66	3621.57	3297.18	0	3	0
Sptlc2@195K	-1.87207	10.5513	-5.35191	0.00396028	0.111947	-1.40777	Sptlc2	195K	2378.27	3465.79	659.119	933.255	0	1	0
Mphosph8@845K	-1.40722	14.7995	-5.3515	0.00396151	0.111947	-1.4081	Mphosph8	845K	46915.2	45973.2	16108.2	19034.6	0	3	0
Top2a@722K	-1.87699	13.9251	-5.3456	0.00397921	0.111947	-1.41286	Top2a	722K	35913.1	24745.8	9706.93	6786	0	4	0
Psmg3@102K	-1.72818	11.6177	-5.3452	0.00398043	0.111947	-1.41319	Psmg3	102K	6794.88	4814.99	1962.27	1518.98	0	2	0
Stambp@107K	-1.38625	14.4563	-5.34468	0.00398199	0.111947	-1.41361	Stambp	107K	33928.5	38930	13673.8	14137	0	1	0
Trafd1@126K	-1.41647	15.4701	-5.3401	0.00399583	0.112101	-1.41732	Trafd1	126K	67827.5	81079.1	27203.6	28372	0	2	0
Fancd2@559K	-1.33611	19.6436	-5.33407	0.00401412	0.112188	-1.42221	Fancd2	559K	1299206	1303633	513666	517288	0	2	0
Mif4gd@68K	-3.23551	12.2538	-5.32475	0.0040426	0.112188	-1.42977	Mif4gd	68K	19329.4	11621.7	943.774	2683.17	0	3	0
Arnt@661K	-1.34651	16.2829	-5.3143	0.00407481	0.112188	-1.43826	Arnt	661K	130490	123886	48486.2	51558.9	0	1	0
Chmp2a@89K	-1.76393	13.8236	-5.31277	0.00407955	0.112188	-1.4395	Chmp2a	89K	27087.4	26356.3	9885.63	6261.18	0	5	0
Btbd10@407K	2.1845	11.945	5.31266	0.0040799	0.112188	-1.4396	Btbd10	407K	2560.09	1335.9	7555.62	9353.19	0	0	2
Tuba1c@112K	-1.52336	11.8309	-5.31239	0.00408074	0.112188	-1.43982	Tuba1c	112K	6956.2	5484.15	2340.94	1972.13	0	1	0
Wrnip1@305K	-1.76308	15.8595	-5.30742	0.00409619	0.112188	-1.44386	Wrnip1	305K	118454	101291	40022.6	26021.5	0	1	0
Tdrd1@1085K	-1.38267	14.4107	-5.3044	0.00410561	0.112188	-1.44632	Tdrd1	1085K	35219.6	35119.9	12503.3	14549.9	0	2	0
Espl1@1658K	-1.52167	12.7189	-5.30343	0.00410865	0.112188	-1.44711	Espl1	1658K	12188.8	10706.5	4539.36	3487.19	0	1	0
Ddb1@1067K	-1.36979	16.3089	-5.29894	0.00412272	0.112188	-1.45077	Ddb1	1067K	130066	130963	54005.2	47226.2	0	2	0
Chmp2a@64K	-1.54672	14.7123	-5.29518	0.00413455	0.112188	-1.45384	Chmp2a	64K	40090.3	52511.9	14472.9	17042.2	0	5	0
H1-0@59K	2.2065	12.1639	5.29025	0.00415012	0.112188	-1.45786	H1-0	59K	2773.8	1644.7	12443.8	7810.06	0	0	2
Gpat2@790K	-1.36791	14.7066	-5.28908	0.00415383	0.112188	-1.45882	Gpat2	790K	45509.7	40544.9	16066	17241.2	0	5	0
Fam107b@50K	-2.94676	13.229	-5.28881	0.00415468	0.112188	-1.45904	Fam107b	50K	30020.3	23676.9	2079.09	5750.99	0	1	0
Wls@419K	1.3604	13.8598	5.2884	0.00415597	0.112188	-1.45937	Wls	419K	9203.22	9353.43	25321.7	22410.9	0	0	1
Dnajb6@67K	-1.35582	16.3954	-5.28676	0.00416118	0.112188	-1.46071	Dnajb6	67K	132707	143308	56264.1	51599.6	0	3	0
Tubgcp3@377K	-1.66535	12.4866	-5.28552	0.00416514	0.112188	-1.46173	Tubgcp3	377K	12403.5	8422.83	3397.84	3056.05	0	2	0
Frmd4b@390K	2.17943	11.2099	5.27998	0.00418278	0.112188	-1.46626	Frmd4b	390K	788.707	1570.49	5041.38	5041.39	0	0	3
Psma2@92K	-1.38271	13.5704	-5.27593	0.00419576	0.112188	-1.46958	Psma2	92K	21206.3	18196.6	7336.18	7735.92	0	1	0
Pcnx1@1852K	-1.35183	11.9012	-5.27274	0.00420599	0.112188	-1.47219	Pcnx1	1852K	6438.21	5799.71	2337.17	2452.44	0	1	0
Brap@153K	-1.69357	11.568	-5.27206	0.00420817	0.112188	-1.47274	Brap	153K	5127.4	5815.25	2065.09	1380.05	0	2	0
Anapc4@558K	-1.64698	12.412	-5.26926	0.0042172	0.112188	-1.47504	Anapc4	558K	11638	7991.95	3258.87	2909.94	0	3	0
Eif3h@188K	-1.44215	14.5012	-5.26885	0.00421852	0.112188	-1.47537	Eif3h	188K	34346.3	42543	14707.2	13455.9	0	1	0
Cct3@15K	-1.43484	14.8464	-5.26853	0.00421954	0.112188	-1.47563	Cct3	15K	44729.3	52452.1	19391.5	16553.2	0	3	0
Cadm1@451K	-1.40532	12.7598	-5.26508	0.00423072	0.112188	-1.47846	Cadm1	451K	10575.9	12047.1	4578.09	3966.7	0	1	0
Bltp1@2158K	-1.92387	12.8111	-5.26477	0.00423173	0.112188	-1.47872	Bltp1	2158K	13379.4	14647.5	4860.11	2800.72	0	3	0
Wasl@81K	-1.87827	10.3968	-5.26425	0.0042334	0.112188	-1.47914	Wasl	81K	1980.5	3373.92	712.857	693.548	0	1	0
Rnf141@147K	-1.90372	10.8158	-5.26327	0.00423658	0.112188	-1.47995	Rnf141	147K	4374.65	2779.03	799.265	1086.4	0	1	0
Polr3b@970K	-1.41559	14.9605	-5.26174	0.00424155	0.112188	-1.48121	Polr3b	970K	47694.9	56856.6	20603	18494.9	0	2	0
Maob@52K	1.98411	12.6644	5.25872	0.00425137	0.112226	-1.48368	Maob	52K	2451.04	4346.21	13924.6	11973.8	0	0	1
Cep55@425K	-1.63659	13.0612	-5.25608	0.00425998	0.112232	-1.48585	Cep55	425K	14702.8	15448.7	5876.53	3998.03	0	12	0
Tada1@329K	-2.28943	11.0535	-5.25187	0.00427375	0.112254	-1.48931	Tada1	329K	6708.67	3291.6	855.814	1079.66	0	1	0
Calm1@95K	-1.36649	17.4489	-5.246	0.00429305	0.112254	-1.49414	Calm1	95K	267658	308362	114257	108654	0	4	0
St13@185K	-1.35131	13.8336	-5.24505	0.0042962	0.112254	-1.49492	St13	185K	23985.8	22673.1	9674.12	8635.38	0	4	0
Rpl13@105K	1.77576	12.0724	5.24389	0.0043	0.112254	-1.49587	Rpl13	105K	2739.36	1977.38	9494.5	6689.28	0	0	1
Polr2b@630K	-1.3405	14.8598	-5.2431	0.00430263	0.112254	-1.49653	Polr2b	630K	47269.5	47366.3	17704.7	19719.7	0	13	0
Ddb1@579K	-1.54411	13.0983	-5.23945	0.00431472	0.11235	-1.49953	Ddb1	579K	13632.3	16451.3	4494.82	5866.94	0	2	0
Eno1@406K	1.86176	13.3611	5.23369	0.00433385	0.11263	-1.50428	Eno1	406K	7097.24	4292.02	21817.6	18443.2	0	0	1
Tdrd9@375K	-1.81774	13.9652	-5.22438	0.00436502	0.112694	-1.51196	Tdrd9	375K	25718.1	35064.1	10410.5	6970.17	0	17	0
Xpo7@338K	-1.76013	13.2203	-5.22274	0.00437052	0.112694	-1.51331	Xpo7	338K	17662.6	17467.2	4092.86	6569.7	0	3	0
Dmc1@63K	-1.35947	13.0595	-5.22245	0.00437152	0.112694	-1.51356	Dmc1	63K	14433	12956.2	5062.85	5609.93	0	1	0
Myg1@254K	1.35919	14.9577	5.22172	0.00437395	0.112694	-1.51415	Myg1	254K	18704.2	21101.5	53236.2	48793.2	0	0	1
Birc3@13K	-1.37064	12.66	-5.22028	0.00437884	0.112694	-1.51535	Birc3	13K	10151.2	10670	4354.96	3719.56	0	2	0
Smurf1@89K	-1.31734	12.222	-5.21555	0.00439483	0.112694	-1.51926	Smurf1	89K	7676.52	7409.56	2938.77	3116.53	0	2	0
Sirt1@320K	-1.90471	13.0727	-5.21545	0.00439515	0.112694	-1.51934	Sirt1	320K	20014.6	13885.4	3606.3	5496.62	0	2	0
Arih2@363K	-1.37932	13.1172	-5.21277	0.00440426	0.112712	-1.52156	Arih2	363K	15672.4	13103.9	5531.65	5485.88	0	1	0
Add1@543K	1.52113	11.5372	5.20976	0.00441449	0.112759	-1.52405	Add1	543K	1501.74	2049.23	4907.83	5165.45	0	0	1
Ivns1abp@369K	-2.06423	14.7161	-5.19942	0.00444988	0.112861	-1.53262	Ivns1abp	369K	58577.3	51718.6	9583.11	18075	0	1	0
Tmem230@35K	-1.48993	13.3155	-5.19456	0.00446664	0.112861	-1.53665	Tmem230	35K	17079.8	17089.9	5252.66	7043.91	0	3	0
Atr@303K	-1.75107	13.5877	-5.1925	0.00447375	0.112861	-1.53836	Atr	303K	22376.8	22801.6	8503.78	5295.46	0	30	0
Golga7@29K	-1.3344	13.5945	-5.18856	0.00448741	0.112861	-1.54163	Golga7	29K	19737.7	19549.1	8280.63	7327.71	0	1	0
Cav1@47K	1.32479	16.1889	5.18569	0.00449739	0.112861	-1.54401	Cav1	47K	44959.7	49553.8	120704	115820	0	0	1
Dnajc11@31K	1.62658	12.2966	5.18461	0.00450117	0.112861	-1.54491	Dnajc11	31K	2991.31	2740.14	10726.6	7285.75	0	0	2
Rps3a@187K	1.62593	12.0769	5.18193	0.00451054	0.112861	-1.54715	Rps3a	187K	2966.8	2038.39	8094.18	7117.26	0	0	1
Cul3@651K	-1.47512	13.1723	-5.17915	0.00452025	0.112861	-1.54946	Cul3	651K	17218.8	13758.9	6043.68	5071.95	0	3	0
Apoa1@46K	-1.85838	12.5179	-5.17492	0.00453508	0.112861	-1.55297	Apoa1	46K	9777.29	12756	2434.58	3896.28	0	5	0
Zswim8@887K	-1.8149	12.9797	-5.17397	0.00453845	0.112861	-1.55377	Zswim8	887K	17667.5	12992.9	3501.22	5296.42	0	1	0
Hmgb2@127K	-2.45994	13.5115	-5.16883	0.00455659	0.112861	-1.55805	Hmgb2	127K	26997.5	27792.1	3256.46	7611.43	0	5	0
Ncapg2@178K	-1.34499	12.725	-5.16452	0.00457187	0.112861	-1.56165	Ncapg2	178K	10417.5	11177.8	4538.25	3976.2	0	2	0
Plxna1@1490K	-1.97034	10.9446	-5.16441	0.00457225	0.112861	-1.56174	Plxna1	1490K	3019.3	5041.36	1168.18	848.562	0	1	0
Wdr35@51K	-3.17243	12.4458	-5.15886	0.00459201	0.112861	-1.56637	Wdr35	51K	17836.2	15732.4	3338.94	1033.95	0	9	0
Pik3c2a@1672K	1.40687	11.1912	5.15877	0.00459233	0.112861	-1.56644	Pik3c2a	1672K	1605.39	1284.35	3733.84	3882.66	0	0	2
Stk31@692K	-1.64863	12.1886	-5.15784	0.00459567	0.112861	-1.56722	Stk31	692K	7681.45	8893.81	3204.23	2168.87	0	9	0
Snrnp40@300K	-1.50311	12.1655	-5.15706	0.00459844	0.112861	-1.56787	Snrnp40	300K	7342.96	8146.18	2354.11	3162.54	0	1	0
Smc2@4K	-2.3658	11.3774	-5.15164	0.00461788	0.112861	-1.5724	Smc2	4K	7777.78	4690.1	1605.72	855.093	0	1	0
Armc8@602K	-1.85744	13.3478	-5.15091	0.00462051	0.112861	-1.57301	Armc8	602K	20259.3	19439.8	4174.4	7185.05	0	2	0
Kars1@139K	-1.59279	11.2191	-5.15076	0.00462103	0.112861	-1.57313	Kars1	139K	5008.06	3422.57	1377.82	1367.33	0	2	0
Exosc9@67K	-1.33688	13.3008	-5.1488	0.00462811	0.112861	-1.57478	Exosc9	67K	15184.9	16939.5	6652.25	6059.88	0	3	0
Usp32@1283K	-1.42544	13.9143	-5.14851	0.00462913	0.112861	-1.57502	Usp32	1283K	23148.1	27658.6	10267.7	8643.1	0	4	0
Tdrd9@699K	-1.45621	14.5074	-5.1485	0.00462919	0.112861	-1.57503	Tdrd9	699K	38503.4	38654.5	16139.3	12248.7	0	17	0
Bcap29@138K	-1.51161	12.4727	-5.14719	0.00463392	0.112861	-1.57613	Bcap29	138K	10125.9	9097.2	3917.86	2892.11	0	2	0
Hspa2@331K	-1.91577	12.6094	-5.14707	0.00463434	0.112861	-1.57622	Hspa2	331K	16107.9	9147.21	3412.06	3033.21	0	11	0
Cfap36@294K	-3.53304	13.3559	-5.14624	0.00463732	0.112861	-1.57692	Cfap36	294K	34717.7	36650.2	1576.26	6024.18	0	7	0
Copg2@145K	-1.84175	13.2319	-5.14391	0.00464576	0.112862	-1.57887	Copg2	145K	16802.7	19745.5	3933.34	6565.13	0	1	0
Anxa11@250K	1.49949	14.4159	5.13749	0.00466907	0.112942	-1.58424	Anxa11	250K	12250.2	13794	42517.9	31771.9	0	0	1
Plp1@105K	-1.44561	15.8097	-5.13671	0.0046719	0.112942	-1.5849	Plp1	105K	83726	107326	33030.6	36669.3	0	2	0
H1-4@46K	1.33228	17.3973	5.13605	0.00467433	0.112942	-1.58546	H1-4	46K	101903	116146	266577	281500	0	0	1
Gstm5@176K	1.44281	14.6077	5.11824	0.00473979	0.114289	-1.6004	Gstm5	176K	13620.8	16832.8	44815.8	37807.9	0	0	5
H1-3@98K	2.03226	12.2829	5.11514	0.00475129	0.114289	-1.60301	H1-3	98K	3322.99	1827.12	11408.4	8904.59	0	0	3
Cmtm3@41K	2.12257	12.8916	5.11398	0.00475563	0.114289	-1.60399	Cmtm3	41K	4966.64	2669.99	13566	18536.7	0	0	1
Nampt@342K	-1.2826	14.8833	-5.11146	0.004765	0.114309	-1.60611	Nampt	342K	47594.3	46684.5	19626.7	19128.2	0	1	0
Fkbp9@527K	1.34144	11.3227	5.10481	0.0047899	0.114501	-1.61171	Fkbp9	527K	1482.32	1746.59	4140.69	4015.02	0	0	1
Atr@1019K	-1.46519	14.9181	-5.104	0.00479294	0.114501	-1.61239	Atr	1019K	48720.7	54316	16249.1	21363.9	0	30	0
Polr2b@934K	-1.31177	15.1535	-5.10248	0.00479864	0.114501	-1.61367	Polr2b	934K	58548.7	56323	21835.3	24506.3	0	13	0
Tdrkh@187K	-1.47843	14.0184	-5.09672	0.00482036	0.114597	-1.61853	Tdrkh	187K	31183.3	24607.1	10962.6	9014.9	0	2	0
Urb1@616K	-1.8551	11.7875	-5.0948	0.00482763	0.114597	-1.62015	Urb1	616K	8717.28	5186.24	1685.68	2049.17	0	12	0
Mis18a@174K	-1.31066	13.0409	-5.09463	0.00482827	0.114597	-1.62029	Mis18a	174K	12502	14092.7	5430.86	5272.43	0	1	0
Rpl6@218K	-1.8037	13.2768	-5.08614	0.00486059	0.114625	-1.62746	Rpl6	218K	19638.2	17511.1	6869.77	4107.12	0	1	0
H1-0@82K	1.2813	15.3607	5.08582	0.00486182	0.114625	-1.62774	H1-0	82K	27771.2	26228.6	65545	65652.1	0	0	2
Hk1@232K	1.40231	12.3278	5.08279	0.0048734	0.114625	-1.6303	Hk1	232K	3247.81	3078.67	9409.36	7424.49	0	0	3
Piwil2@821K	-1.29431	12.7118	-5.08154	0.00487819	0.114625	-1.63135	Piwil2	821K	10687.6	10327.4	4093.04	4483.04	0	20	0
Herc2@2656K	1.34391	13.6203	5.07765	0.00489313	0.114625	-1.63464	Herc2	2656K	8624.74	7243.32	20492.6	19642.8	0	0	1
Tpd52l2@55K	1.35998	13.5749	5.07647	0.0048977	0.114625	-1.63565	Tpd52l2	55K	7461.04	7774.66	21554.8	17730.8	0	0	3
Mov10l1@49K	-1.39647	12.9965	-5.07171	0.00491606	0.114625	-1.63967	Mov10l1	49K	12025.1	14620.7	5400.6	4697.4	0	7	0
Mov10l1@195K	-1.28161	16.8522	-5.07131	0.00491764	0.114625	-1.64002	Mov10l1	195K	180427	188585	78000.8	73808.4	0	7	0
Fam135a@1373K	-1.30139	11.375	-5.07114	0.00491829	0.114625	-1.64016	Fam135a	1373K	3984.68	4363.26	1629.97	1755.95	0	2	0
Nrk@46K	1.50843	12.7645	5.07036	0.00492129	0.114625	-1.64082	Nrk	46K	4869.19	3495.11	11387.3	12096.6	0	0	1
Gnb1@280K	-1.71383	14.3196	-5.06969	0.0049239	0.114625	-1.64139	Gnb1	280K	34218.6	40077.6	9016.33	14135.4	0	1	0
Ipo5@613K	-1.4694	14.9592	-5.06605	0.00493803	0.114625	-1.64447	Ipo5	613K	56476	49747.9	16644.2	22014.6	0	1	0
Nup98@757K	-1.43661	12.5157	-5.0654	0.00494058	0.114625	-1.64503	Nup98	757K	10480.1	8857.28	3979.14	3183.82	0	2	0
Hsp90aa1@632K	-2.24024	11.6125	-5.0556	0.00497892	0.115084	-1.65335	Hsp90aa1	632K	8176.34	5665.81	2017.86	1028.42	0	8	0
Dnmt3a@626K	1.53373	15.1872	5.05408	0.00498487	0.115084	-1.65463	Dnmt3a	626K	18472.5	26023.3	60107.1	67044.2	0	0	1
Cops6@233K	-1.49967	15.371	-5.05186	0.00499363	0.115084	-1.65652	Cops6	233K	71519.1	71006.6	21320.3	29787.6	0	2	0
Tex15@1120K	-1.39771	12.4262	-5.05159	0.00499469	0.115084	-1.65675	Tex15	1120K	8049.04	9915.94	3174.16	3621.95	0	4	0
Smc4@414K	2.48642	13.5406	5.04312	0.00502825	0.115658	-1.66396	Smc4	414K	4172.84	6071.78	18825.4	42264.4	0	0	1
Sntb2@317K	1.5832	12.0905	5.03731	0.00505142	0.115899	-1.66891	Sntb2	317K	3060.7	2073.94	7880.68	7231.56	0	0	2
Eif2a@40K	-1.3263	14.6338	-5.03592	0.00505698	0.115899	-1.6701	Eif2a	40K	37055.8	43736.1	15721.5	16394.2	0	1	0
Supt16h@184K	-1.50993	12.2468	-5.034	0.00506466	0.115899	-1.67173	Supt16h	184K	7368.42	9130.4	3299.82	2513.64	0	2	0
Slf1@393K	-2.64226	12.3403	-5.02401	0.00510494	0.116416	-1.68026	Slf1	393K	10190.7	16473.1	3164.39	1361.09	0	2	0
Eif2s3y@191K	-1.29351	12.0216	-5.02365	0.00510639	0.116416	-1.68057	Eif2s3y	191K	6480.9	6538.57	2827.06	2494.67	0	3	0
Mageh1@76K	1.64237	11.0567	5.02195	0.00511327	0.116416	-1.68202	Mageh1	76K	1416.98	1025.73	3238.08	4374.36	0	0	1
Ipo11@216K	-1.36073	14.4747	-5.01467	0.00514291	0.116701	-1.68825	Ipo11	216K	35128.8	37894.5	15745.5	12818.7	0	2	0
Rpn1@579K	-1.31585	12.8737	-5.011	0.00515791	0.116701	-1.69138	Rpn1	579K	11057.2	12682.7	4541.12	4982.83	0	1	0
Wdr35@459K	-2.60776	12.7772	-5.01023	0.00516106	0.116701	-1.69204	Wdr35	459K	14190.9	21165.9	1839.98	4393.42	0	9	0
Nek2@156K	-2.55118	12.1644	-5.01011	0.00516157	0.116701	-1.69215	Nek2	156K	10609.2	11640.7	3012.56	1193.33	0	3	0
Ywhae@28K	-1.2709	14.4088	-5.00711	0.0051739	0.116701	-1.69472	Ywhae	28K	33751.8	33827.3	13410.7	14620.4	0	2	0
Calm1@31K	-1.34529	17.6947	-5.00611	0.005178	0.116701	-1.69557	Calm1	31K	320388	356940	122031	145162	0	4	0
Hnrnpc@42K	-1.86427	11.5	-5.00329	0.00518965	0.116767	-1.69799	Hnrnpc	42K	4501.32	6784.8	1862	1237.35	0	1	0
Ndufab1@88K	-1.58225	11.6273	-4.9989	0.00520779	0.116979	-1.70175	Ndufab1	88K	6585.86	4550.18	1680.62	1988.67	0	1	0
Copb1@298K	-1.29778	14.5248	-4.99646	0.00521793	0.117011	-1.70385	Copb1	298K	35660.3	38308.2	14119.8	16006.9	0	1	0
Hspb1@127K	1.60453	14.7514	4.99337	0.00523078	0.117095	-1.7065	Hspb1	127K	13148.3	19026.1	43411.4	53288.9	0	0	1
Lsr@353K	-1.57868	12.9364	-4.99137	0.00523913	0.117095	-1.70822	Lsr	353K	13180.8	13924.3	5544.46	3710.19	0	1	0
Tktl1@325K	-1.61349	12.3295	-4.98766	0.00525464	0.117246	-1.71141	Tktl1	325K	8705.84	9311.32	3638.16	2379.7	0	1	0
Atr@1891K	-1.37776	16.4357	-4.98389	0.00527047	0.117316	-1.71465	Atr	1891K	133170	153318	49723.5	60805.4	0	30	0
Tmco1@160K	-3.03669	12.8576	-4.98274	0.0052753	0.117316	-1.71564	Tmco1	160K	20096.2	22495.2	4629.56	1450.09	0	3	0
Ipo4@716K	-2.06543	12.3895	-4.97924	0.00529007	0.11745	-1.71865	Ipo4	716K	11398.3	10572.1	3703.24	1857.41	0	2	0
Kntc1@2142K	-1.5226	12.5457	-4.97221	0.00531983	0.117915	-1.7247	Kntc1	2142K	11418.8	8994.16	3062.64	4062.48	0	2	0
Casc3@174K	-1.28873	15.1346	-4.96489	0.00535108	0.118413	-1.73102	Casc3	174K	53018.9	59629.7	23973.5	22093.6	0	1	0
Uba1y@464K	-1.79194	12.2296	-4.96219	0.00536263	0.118458	-1.73334	Uba1y	464K	9109.69	8767.48	3388.86	1965.49	0	5	0
Hspa5@214K	-1.52401	13.9864	-4.96029	0.00537079	0.118458	-1.73498	Hspa5	214K	24896.3	30427.9	8175.32	11203.5	0	6	0
Nae1@312K	-2.37518	12.7699	-4.95457	0.00539545	0.118583	-1.73992	Nae1	312K	10758.9	23523.5	3657.66	2570.79	0	7	0
Fam135a@92K	-1.44765	12.045	-4.95334	0.0054008	0.118583	-1.74099	Fam135a	92K	7178.18	6785.79	2989.39	2190.09	0	2	0
Tmem9b@172K	-1.60875	13.239	-4.95283	0.00540298	0.118583	-1.74143	Tmem9b	172K	16400.9	17382.7	6864.92	4464.6	0	1	0
Hsdl1@36K	1.39187	9.6592	4.94846	0.00542197	0.118805	-1.74521	Hsdl1	36K	437.716	569.152	1272.96	1347.71	0	0	2
Rsu1@89K	-1.86883	12.9263	-4.93691	0.00547244	0.119715	-1.75521	Rsu1	89K	16190	13669.6	5419.79	3061.06	0	1	0
Ddx39a@137K	-2.32585	11.2825	-4.93339	0.00548794	0.119751	-1.75826	Ddx39a	137K	8055.4	3861.93	1360.93	909.402	0	1	0
H1-5@34K	1.66922	13.1316	4.93249	0.00549195	0.119751	-1.75905	H1-5	34K	4179.85	6058.67	18601.8	13770.6	0	0	4
Caap1@169K	2.30674	12.5804	4.92243	0.00553655	0.119771	-1.76778	Caap1	169K	4170.28	1817.88	13918.9	13332.8	0	0	1
Mov10l1@415K	-1.41061	12.8426	-4.92238	0.00553677	0.119771	-1.76782	Mov10l1	415K	12580.3	11401.1	5169.58	3925.63	0	7	0
Cyth2@268K	-1.65105	11.9426	-4.92071	0.00554424	0.119771	-1.76928	Cyth2	268K	5806.54	8379.89	2569.84	1919.63	0	1	0
Cep55@440K	-1.76642	14.9778	-4.92025	0.00554627	0.119771	-1.76967	Cep55	440K	65836	53804.4	22472.1	13619.1	0	12	0
Trrap@785K	1.30286	12.9457	4.918	0.00555634	0.119771	-1.77163	Trrap	785K	4948.68	5097.98	13550.6	11332.6	0	0	2
Apoa1@119K	-1.36658	14.9817	-4.91755	0.00555838	0.119771	-1.77203	Apoa1	119K	48941.8	55158.1	18026.3	22522.6	0	5	0
Slf1@714K	-2.37607	14.062	-4.91752	0.00555849	0.119771	-1.77205	Slf1	714K	47809	31764.6	11004.5	5120.86	0	2	0
Hells@595K	1.58369	14.0514	4.9136	0.00557609	0.119771	-1.77546	Hells	595K	10561.8	9105.11	35885.9	24075.6	0	0	3
Hells@446K	1.40192	11.6284	4.91267	0.00558025	0.119771	-1.77626	Hells	446K	1767.62	2145.73	5721.23	4629.3	0	0	3
P4ha1@72K	-1.64129	11.4551	-4.91225	0.00558215	0.119771	-1.77663	P4ha1	72K	4259.72	5772.3	1333.75	1894.52	0	1	0
Wdr77@121K	-1.29197	10.7749	-4.9048	0.00561581	0.120109	-1.78312	Wdr77	121K	2933.19	2562.66	1062.25	1180.21	0	1	0
Ak3@174K	1.71989	12.9978	4.90479	0.00561583	0.120109	-1.78313	Ak3	174K	3485.95	5825.94	14547.4	15148.9	0	0	1
Eif2b5@501K	-1.70464	11.6225	-4.88773	0.00569382	0.121467	-1.79802	Eif2b5	501K	4870.54	6652.57	1427.72	2136.13	0	1	0
Klhl11@299K	1.24515	15.4542	4.88695	0.00569744	0.121467	-1.79871	Klhl11	299K	27784.9	30601.6	69741	68504.4	0	0	2
Dnttip1@134K	-3.25442	13.8861	-4.88336	0.005714	0.121627	-1.80184	Dnttip1	134K	45720.3	47847.2	2564.3	9367.91	0	1	0
Cenpc@687K	-2.36387	13.8818	-4.87998	0.00572967	0.121767	-1.8048	Cenpc	687K	28562.2	41066.3	9881.22	4479.97	0	1	0
Gatad2a@154K	-1.96221	11.0782	-4.8691	0.00578043	0.122651	-1.81433	Gatad2a	154K	4290.74	4245.16	1525.53	786.387	0	1	0
Rrp1@54K	-1.34072	11.9643	-4.86188	0.00581441	0.122982	-1.82067	Rrp1	54K	6325.2	6393.29	2224.63	2833.67	0	1	0
Tmem230@16K	-1.26795	16.4567	-4.85953	0.00582555	0.122982	-1.82273	Tmem230	16K	141326	137847	62519.8	53730.4	0	3	0
Znf451@301K	-1.27072	13.0242	-4.85823	0.00583168	0.122982	-1.82387	Znf451	301K	12876.5	13004	5803.81	4955.84	0	2	0
Ankrd17@1725K	2.4573	13.8991	4.85802	0.00583271	0.122982	-1.82406	Ankrd17	1725K	4110.54	10338.3	35446.4	36159.3	0	0	2
Ift122@786K	-2.37507	13.1796	-4.85406	0.00585149	0.123087	-1.82753	Ift122	786K	23507.8	18996.5	2654.87	6250.36	0	15	0
Cyfip1@594K	1.57949	13.7344	4.85139	0.00586424	0.123087	-1.82989	Cyfip1	594K	6511.17	9545.2	26177.2	21206.4	0	0	1
Impdh2@450K	-1.23225	16.529	-4.85085	0.00586682	0.123087	-1.83036	Impdh2	450K	141647	148318	64094.2	59387.2	0	3	0
Rnf103@215K	-1.43065	10.8755	-4.84834	0.0058788	0.123087	-1.83257	Rnf103	215K	3496.55	2720.95	1271.31	1029.85	0	1	0
Tpp2@708K	-2.32653	12.7799	-4.84637	0.00588824	0.123087	-1.8343	Tpp2	708K	13283.7	18677.9	4659.68	2116.33	0	1	0
Hspa5@164K	-1.48614	14.2787	-4.84543	0.00589275	0.123087	-1.83513	Hspa5	164K	40046.2	27634	12005	11746.2	0	6	0
Tubgcp3@580K	-1.58609	13.54	-4.83817	0.0059277	0.123624	-1.84152	Tubgcp3	580K	19642.6	21683.8	8535.02	5536.16	0	2	0
Lig1@13K	-1.26037	16.5437	-4.83013	0.00596672	0.124012	-1.84862	Lig1	13K	138908	157387	64548.1	59019	0	1	0
Cul9@789K	-1.49476	14.3556	-4.82825	0.00597591	0.124012	-1.85028	Cul9	789K	36196.2	34214.7	10337.8	15083.9	0	5	0
Prpf8@555K	-1.61721	13.7356	-4.82676	0.00598314	0.124012	-1.85159	Prpf8	555K	29274.7	19498	8738.58	6940.38	0	5	0
Eif3h@172K	2.56265	15.1159	4.82673	0.00598329	0.124012	-1.85162	Eif3h	172K	23138.1	9223.46	72590.7	102615	0	0	1
Stk31@614K	-1.24882	16.3359	-4.82299	0.0060016	0.1242	-1.85492	Stk31	614K	122944	132266	56890	50611.9	0	9	0
Xrn2@537K	-1.65033	13.9306	-4.81746	0.00602882	0.124571	-1.85981	Xrn2	537K	23478.4	32600	10576.2	7344.44	0	1	0
Smurf1@23K	-1.70035	12.4229	-4.81211	0.00605526	0.124756	-1.86455	Smurf1	23K	10127.3	9675.49	3952.84	2347.17	0	2	0
Hspa5@524K	-1.22369	13.5917	-4.81053	0.00606309	0.124756	-1.86595	Hspa5	524K	19224.4	18515	8430.95	7740.49	0	6	0
Dazl@293K	-1.37	14.7417	-4.81	0.00606571	0.124756	-1.86641	Dazl	293K	41995.6	46193	19486.7	14901.2	0	2	0
Pbdc1@63K	1.23247	13.4361	4.80701	0.00608059	0.124806	-1.86906	Pbdc1	63K	7605.43	6874.09	17463.2	16528.6	0	0	1
Tmem209@287K	-1.75026	11.1708	-4.80446	0.0060933	0.124806	-1.87132	Tmem209	287K	3502.56	5105.25	1025.02	1541.37	0	2	0
Tdrd9@685K	-1.57486	14.7644	-4.80348	0.00609823	0.124806	-1.8722	Tdrd9	685K	57124.7	40390.7	18525.2	14034.1	0	17	0
Zeb2@227K	1.34611	14.3434	4.80158	0.00610769	0.124806	-1.87388	Zeb2	227K	11838	14357	30278.1	36279	0	0	1
Epb41l3@513K	1.22049	12.1607	4.79865	0.0061224	0.124806	-1.87648	Epb41l3	513K	3066.49	2933.68	6709.52	7280.71	0	0	2
Acta2@115K	-1.21119	17.9529	-4.79743	0.00612854	0.124806	-1.87756	Acta2	115K	389451	382699	172198	161462	0	2	0
Tdrd9@571K	-1.40731	13.6989	-4.79649	0.00613326	0.124806	-1.87839	Tdrd9	571K	21422.1	21895	6957.56	9582.13	0	17	0
Rad51@107K	-1.2964	13.3228	-4.792	0.00615589	0.125066	-1.88238	Rad51	107K	14573.3	17693.1	6845.38	6243.87	0	2	0
Samm50@178K	-1.58139	12.2614	-4.7889	0.00617159	0.125066	-1.88514	Samm50	178K	8274.21	8718.23	3552	2267.74	0	1	0
Ehd1@475K	1.51563	12.7679	4.7873	0.00617969	0.125066	-1.88656	Ehd1	475K	4491.96	3787.72	14183.7	9806.77	0	0	1
Chmp2a@124K	-1.89869	12.8277	-4.78659	0.00618334	0.125066	-1.88719	Chmp2a	124K	13186.3	14944.3	2742.74	5167.63	0	5	0
Hdgfl3@10K	-2.65466	12.107	-4.7826	0.00620364	0.125152	-1.89074	Hdgfl3	10K	10051.7	12190.4	1054.68	2930.03	0	1	0
Racgap1@297K	-1.47388	14.6089	-4.78208	0.00620627	0.125152	-1.8912	Racgap1	297K	47802.8	36280.2	13184.1	17049.3	0	6	0
Fbxo3@390K	-1.31128	15.8839	-4.77882	0.00622296	0.1253	-1.89411	Fbxo3	390K	85845.5	105698	40552.9	36332.3	0	4	0
Mtcl1@1540K	1.58876	12.2334	4.77429	0.00624618	0.125579	-1.89814	Mtcl1	1540K	2798.78	2754.22	10509.1	6636.4	0	0	1
Pdha1@267K	1.34668	11.9166	4.76982	0.00626924	0.125853	-1.90213	Pdha1	267K	2122.29	2768.78	5970.23	6366.23	0	0	3
Rnf31@448K	-1.2079	14.3486	-4.76802	0.00627855	0.125853	-1.90373	Rnf31	448K	31885.8	31529.1	14279.5	13193.8	0	2	0
Znf654@442K	-2.80905	12.09	-4.76491	0.00629466	0.125987	-1.90651	Znf654	442K	8001.72	16645.7	1077.88	2515.93	0	1	0
Atp1a2@567K	1.34098	13.381	4.75916	0.00632456	0.126124	-1.91164	Atp1a2	567K	6760.47	6645.07	14831.7	19437.4	0	0	1
Anapc5@338K	-1.6782	12.5016	-4.75859	0.00632753	0.126124	-1.91215	Anapc5	338K	9270.14	11609.2	4100.55	2562.54	0	2	0
Stk31@484K	-1.30557	11.9661	-4.75607	0.00634071	0.126124	-1.9144	Stk31	484K	7021.88	5634.37	2654.68	2439.25	0	9	0
Piwil2@796K	-1.40286	14.7307	-4.75496	0.00634653	0.126124	-1.91539	Piwil2	796K	47771.9	40916	19312.6	14474.9	0	20	0
Mad2l1@122K	-1.23894	11.7561	-4.75457	0.00634855	0.126124	-1.91574	Mad2l1	122K	5432.63	5197.8	2094.66	2419.92	0	1	0
Morf4l1@117K	-2.17671	12.8272	-4.75208	0.00636161	0.126197	-1.91796	Morf4l1	117K	15078	15835.7	5107.75	2286.88	0	7	0
Hormad1@65K	-1.77368	12.5312	-4.74871	0.00637935	0.126362	-1.92098	Hormad1	65K	10265.5	11670.3	4251.06	2410.48	0	3	0
Wdhd1@962K	-1.2452	13.8059	-4.74558	0.00639587	0.12649	-1.92378	Wdhd1	962K	23876.8	20362.8	9116.34	9490.92	0	1	0
Setx@2097K	-1.77607	11.7851	-4.74087	0.00642087	0.12649	-1.928	Setx	2097K	5295.64	8055.58	2338.01	1555.49	0	11	0
Cnnm4@463K	-1.77315	10.8015	-4.74054	0.0064226	0.12649	-1.9283	Cnnm4	463K	2476.83	4395.59	1017.42	915.944	0	1	0
Gkap1@259K	-1.92036	13.5121	-4.74037	0.00642353	0.12649	-1.92845	Gkap1	259K	25147.1	20545.6	4366.87	8257.78	0	2	0
Cep55@72K	-2.11676	13.8942	-4.73667	0.00644321	0.126585	-1.93177	Cep55	72K	27426.9	36658.9	5098.82	10482.7	0	12	0
Cdc45@309K	-1.33885	13.592	-4.73592	0.00644722	0.126585	-1.93244	Cdc45	309K	19551	19727	6766.27	8908.7	0	2	0
Cops5@180K	-1.78182	12.3368	-4.73146	0.00647106	0.126867	-1.93644	Cops5	180K	11763.1	7822.1	3452.95	2253.69	0	2	0
Gpi@25K	-1.7343	14.0504	-4.7214	0.00652528	0.127743	-1.94548	Gpi	25K	35925.9	26661.1	11817.5	7321.67	0	1	0
Strbp@93K	-1.27754	11.503	-4.71815	0.0065429	0.127901	-1.9484	Strbp	93K	4197.52	4865.2	1722.78	2017.02	0	1	0
Upf1@582K	1.27635	14.2764	4.71495	0.0065603	0.128055	-1.95128	Upf1	582K	11513.8	14118.6	31983.2	29821.4	0	0	1
Ubtf@646K	1.38645	13.4962	4.70805	0.00659805	0.128604	-1.95749	Ubtf	646K	6173.58	8272.48	17405.4	20054.6	0	0	1
Trim23@501K	-1.50213	14.2155	-4.70357	0.00662267	0.128651	-1.96153	Trim23	501K	27342.9	37492.5	12942.5	9871.83	0	1	0
Rnf6@626K	-1.94822	13.0974	-4.70218	0.00663032	0.128651	-1.96278	Rnf6	626K	15953	18580.4	3182.13	6255.13	0	2	0
Ptpn23@279K	-1.2786	14.5064	-4.70108	0.00663643	0.128651	-1.96378	Ptpn23	279K	37974.8	34605.7	16532.8	13505.2	0	2	0
Naa15@34K	-1.73969	13.4369	-4.70064	0.00663884	0.128651	-1.96417	Naa15	34K	26688.4	15388.5	5616.08	6556.77	0	1	0
Morf4l1@218K	-3.05631	13.5755	-4.69409	0.00667516	0.12913	-1.97009	Morf4l1	218K	35287	35131.3	7953.63	2252.48	0	7	0
Nek2@143K	-2.27617	13.5883	-4.69227	0.00668526	0.12913	-1.97173	Nek2	143K	28382.4	25887.4	3627.14	8633.4	0	3	0
Tgoln1@333K	-1.25443	10.8401	-4.68884	0.00670444	0.12913	-1.97483	Tgoln1	333K	2951.31	2716.49	1298.07	1085.13	0	1	0
Pi4ka@1668K	-1.20118	13.2416	-4.68598	0.00672046	0.12913	-1.97742	Pi4ka	1668K	15135.6	14250.3	6083.7	6706.16	0	2	0
Mre11@393K	-1.6196	12.5698	-4.68593	0.00672075	0.12913	-1.97747	Mre11	393K	9290.77	12226.3	4274.26	2814.43	0	1	0
Sntb2@111K	1.26286	13.3997	4.68461	0.00672815	0.12913	-1.97866	Sntb2	111K	7746.26	6283.41	16729.9	16753.7	0	0	2
Sptan1@1193K	1.30675	14.9823	4.68139	0.00674625	0.12913	-1.98157	Sptan1	1193K	23322.3	18160.2	52616.7	49262.1	0	0	1
Polr2b@210K	-1.37549	13.907	-4.68138	0.0067463	0.12913	-1.98158	Polr2b	210K	24156.8	25344	11185.2	8131.03	0	13	0
Pcgf6@293K	-1.2458	16.2929	-4.68069	0.00675017	0.12913	-1.9822	Pcgf6	293K	127148	120223	47634.1	57060.1	0	1	0
Srrm1@49K	-1.32277	12.0595	-4.67761	0.00676757	0.129262	-1.98499	Srrm1	49K	5914.89	7705.37	2805.73	2596.01	0	1	0
Aasdhppt@263K	-1.47887	12.0812	-4.67606	0.00677635	0.129262	-1.9864	Aasdhppt	263K	7415.8	7057.16	3173.78	2122.47	0	1	0
Gstm7@31K	1.54672	11.1989	4.67399	0.00678808	0.129301	-1.98827	Gstm7	31K	1545.26	1224.13	4882.55	3306.76	0	0	1
Rbx1@105K	-1.20636	12.3398	-4.67022	0.00680948	0.129525	-1.99169	Rbx1	105K	8194.68	7566.79	3236.27	3598.3	0	1	0
Uba6@307K	-1.36214	15.8798	-4.66826	0.00682069	0.129554	-1.99347	Uba6	307K	107232	87156.5	42320.8	33417.7	0	7	0
Tsn@187K	-1.31997	16.1793	-4.66262	0.0068529	0.129975	-1.99858	Tsn	187K	102996	133491	49308.6	44734.9	0	1	0
Pcna@80K	-1.34855	15.6864	-4.65845	0.00687692	0.129975	-2.00238	Pcna	80K	79513.3	89052.9	38064	28685.6	0	4	0
Usp32@813K	-1.38493	10.5873	-4.65784	0.0068804	0.129975	-2.00292	Usp32	813K	2103.56	2938.41	934.14	970.165	0	4	0
Pdha1@313K	1.71744	12.2304	4.65685	0.00688613	0.129975	-2.00383	Pdha1	313K	3470.27	2023.41	9528.41	7969.45	0	0	3
Eps15@776K	-1.19786	14.579	-4.65525	0.00689539	0.129975	-2.00529	Eps15	776K	35039.8	39217.6	16580.8	15749.1	0	1	0
Ercc2@682K	-1.48568	13.0556	-4.65428	0.00690101	0.129975	-2.00617	Ercc2	682K	13787.1	14723.3	6245.65	4144.12	0	2	0
Pip5k1a@88K	1.20282	17.5236	4.64545	0.00695231	0.130622	-2.0142	Pip5k1a	88K	127910	120580	304244	268610	0	0	1
Cul4a@104K	-1.1741	14.3105	-4.64278	0.00696789	0.130622	-2.01663	Cul4a	104K	31662.4	29421.9	13532	13519.8	0	1	0
Rrm1@471K	-1.39319	16.1995	-4.64116	0.00697737	0.130622	-2.01811	Rrm1	471K	120738	123204	55225.6	39043.3	0	1	0
Xrcc5@534K	-1.34973	11.8478	-4.64017	0.00698316	0.130622	-2.01901	Xrcc5	534K	5321.84	6506.32	2051.1	2598.92	0	1	0
Polr2g@71K	-1.56718	13.8599	-4.63746	0.00699909	0.130622	-2.02148	Polr2g	71K	24480.3	26755.8	10913.2	6835.18	0	1	0
Scfd1@538K	-1.23413	13.1031	-4.63721	0.00700055	0.130622	-2.02171	Scfd1	538K	12935.6	14078.4	6242.1	5272.13	0	2	0
Prmt1@128K	-1.55841	11.0061	-4.63511	0.00701292	0.130622	-2.02362	Prmt1	128K	2813.24	4428.43	1125.28	1276.27	0	3	0
Nap1l4@146K	1.33409	11.7341	4.63468	0.00701545	0.130622	-2.02401	Nap1l4	146K	2328.51	1976.84	4776.46	6125.56	0	0	1
Polr2b@457K	-1.89433	13.1754	-4.63169	0.00703316	0.130622	-2.02675	Polr2b	457K	19199.7	16569.7	6682.31	3444.93	0	13	0
F13a1@124K	1.19621	13.9743	4.62939	0.00704678	0.130622	-2.02885	F13a1	124K	11160.8	10128.9	23272.5	25503.7	0	0	1
Eif3a@23K	1.31977	13.3264	4.6293	0.0070473	0.130622	-2.02893	Eif3a	23K	5907.64	7154.17	18045.9	14594	0	0	2
Iap@74K	1.98039	15.5626	4.62847	0.00705222	0.130622	-2.02969	Iap	74K	17143.6	34624.8	105730	87418.6	0	0	2
Ano1@200K	-1.48016	14.5326	-4.61857	0.00711124	0.131491	-2.03873	Ano1	200K	36281	43189.6	11723.2	17173.8	0	1	0
Traf2@331K	-1.97542	12.2695	-4.61732	0.00711874	0.131491	-2.03987	Traf2	331K	12330.3	7773.94	1878.53	3299.71	0	3	0
Boc@880K	1.21092	12.7605	4.61456	0.00713536	0.131616	-2.0424	Boc	880K	4389.12	4739.27	9817.64	11353.4	0	0	1
Ivns1abp@477K	1.20243	11.8899	4.60948	0.00716601	0.131799	-2.04706	Ivns1abp	477K	2362.55	2649.08	6057.27	5471.84	0	0	1
Get1@41K	-1.4867	13.254	-4.60826	0.00717337	0.131799	-2.04817	Get1	41K	15244.8	17543.6	7138.59	4770.32	0	1	0
Atr@866K	-1.15939	14.1238	-4.60683	0.00718204	0.131799	-2.04948	Atr	866K	26231.5	27137.4	11714.1	12180.3	0	30	0
Lrrc8b@240K	1.21112	13.7531	4.60524	0.00719169	0.131799	-2.05094	Lrrc8b	240K	9235.61	8915.23	22810.2	19348	0	0	1
Atr@2411K	-1.3435	16.6637	-4.60406	0.00719884	0.131799	-2.05202	Atr	2411K	159998	170959	55891.6	75996.1	0	30	0
Sdcbp@180K	-1.21213	12.9755	-4.60317	0.00720425	0.131799	-2.05283	Sdcbp	180K	13210.1	11376.2	5077.69	5513.91	0	1	0
Lmnb1@146K	1.17905	12.8216	4.59854	0.0072325	0.132136	-2.05708	Lmnb1	146K	4611.59	5018.61	10475.6	11326.9	0	0	1
Calr@55K	-1.40591	13.169	-4.59347	0.00726361	0.132309	-2.06174	Calr	55K	16781.2	13395	4888.08	6549.13	0	1	0
Gpat2@142K	-1.18095	16.8669	-4.59003	0.00728481	0.132309	-2.06491	Gpat2	142K	190519	169992	77503	81292	0	5	0
Tmx1@82K	-2.10082	12.2894	-4.58978	0.0072863	0.132309	-2.06513	Tmx1	82K	10066.8	10677.8	3609.44	1618.49	0	1	0
Bzw1@390K	-1.60557	12.2481	-4.58947	0.00728823	0.132309	-2.06542	Bzw1	390K	7401.09	9729.56	3463.67	2244.93	0	1	0
Setx@1355K	-1.74428	11.2959	-4.5882	0.00729607	0.132309	-2.06658	Setx	1355K	5968.44	3548.37	1182.23	1595.97	0	11	0
Tmem41b@87K	-1.24246	12.9847	-4.58498	0.007316	0.132309	-2.06955	Tmem41b	87K	11264.7	13799	5069.48	5477.31	0	1	0
Tcaf1@817K	1.20361	16.4431	4.58466	0.00731798	0.132309	-2.06984	Tcaf1	817K	63457	54319.2	131501	139042	0	0	3
Ddit4l@83K	1.58927	13.9233	4.58419	0.00732088	0.132309	-2.07027	Ddit4l	83K	6970.98	11506.9	27560.4	26351.4	0	0	1
Wdr35@732K	-3.22112	11.7561	-4.57888	0.00735391	0.132591	-2.07516	Wdr35	732K	10491.1	10635	568.182	2258.21	0	9	0
Mat2a@97K	1.31528	11.4865	4.57786	0.00736028	0.132591	-2.0761	Mat2a	97K	2098.69	1576.51	4697.19	4361.99	0	0	1
Atp6v0d1@239K	-1.53819	12.432	-4.57654	0.00736856	0.132591	-2.07732	Atp6v0d1	239K	10320.9	8593.24	4027.17	2610.9	0	1	0
Trpc4ap@557K	-1.57667	15.1552	-4.57475	0.00737975	0.132591	-2.07897	Trpc4ap	557K	69852.2	56856.4	16851.1	26489.9	0	5	0
Atr@2204K	-1.54095	13.9934	-4.57376	0.00738592	0.132591	-2.07988	Atr	2204K	28514.8	27143.5	12096.3	7556.75	0	30	0
Vars1@551K	1.20795	15.0735	4.57067	0.00740532	0.132761	-2.08273	Vars1	551K	22823.7	22549.5	57246.7	47976.6	0	0	1
Tdrd9@130K	-1.71275	12.277	-4.56856	0.00741864	0.132822	-2.08468	Tdrd9	130K	6889.1	11719.2	3100.41	2423.61	0	17	0
Vps11@15K	1.16154	10.9286	4.56651	0.00743157	0.132876	-2.08657	Vps11	15K	1244.31	1364.77	2897.97	2932.3	0	0	1
Cblb@516K	1.4108	10.6885	4.56387	0.00744826	0.132973	-2.08901	Cblb	516K	842.623	1215.59	2557.41	2831.43	0	0	1
Anp32b@110K	1.16602	14.8295	4.56147	0.00746347	0.132973	-2.09122	Anp32b	110K	19990.6	18898.9	45655.6	41665.8	0	0	1
Rad18@127K	-2.8001	12.4697	-4.56096	0.00746671	0.132973	-2.09169	Rad18	127K	17498.5	12805.6	3789.88	1218.83	0	7	0
Gmps@288K	-1.4288	12.5763	-4.55386	0.00751191	0.1336	-2.09825	Gmps	288K	9967.22	10074.4	3052.63	4538.33	0	2	0
Scfd1@569K	-1.49963	12.8306	-4.55136	0.00752791	0.133708	-2.10056	Scfd1	569K	15333.8	9785.94	4367.94	4296.41	0	2	0
Nup160@461K	-1.21159	11.8427	-4.54776	0.00755104	0.133733	-2.10389	Nup160	461K	5689.06	5491.35	2197.66	2650.4	0	1	0
Trim44@258K	-1.54075	11.8012	-4.54719	0.00755473	0.133733	-2.10443	Trim44	258K	7542.06	4912.87	1879.96	2328.38	0	1	0
Echs1@101K	-1.55555	11.074	-4.54552	0.00756547	0.133733	-2.10597	Echs1	101K	2893.73	4720.86	1263.08	1251.74	0	1	0
Xiap@357K	-2.01525	13.1838	-4.54434	0.00757311	0.133733	-2.10707	Xiap	357K	17156.2	20402.6	6728.53	3183.33	0	1	0
Atp5mk@16K	1.96881	10.8077	4.54339	0.00757921	0.133733	-2.10794	Atp5mk	16K	723.872	1133.82	4766.28	2638.56	0	0	1
Cep85@356K	-1.23796	13.7639	-4.54056	0.00759757	0.133783	-2.11057	Cep85	356K	20174.9	22622.3	8216.08	9985.23	0	2	0
Med12@763K	1.67134	11.2825	4.53806	0.00761376	0.133783	-2.11288	Med12	763K	1341.27	1452.53	5885.8	3358.02	0	0	1
Vasn@612K	1.15003	13.2596	4.53693	0.0076211	0.133783	-2.11393	Vasn	612K	6765.62	6405.43	14170.3	15061.3	0	0	1
Bag6@70K	1.23707	13.2719	4.5368	0.00762196	0.133783	-2.11405	Bag6	70K	7149.09	5805.42	15874.5	14527	0	0	1
Polr2a@874K	2.19562	11.395	4.53273	0.0076485	0.134056	-2.11783	Polr2a	874K	947.216	1671.46	8015.54	4144.81	0	0	1
Chmp2a@94K	-1.91893	11.4838	-4.53135	0.0076575	0.134056	-2.11911	Chmp2a	94K	6647.18	4666.27	2011.49	1078.4	0	5	0
Ap1m1@229K	-1.42631	13.0904	-4.52854	0.00767593	0.134079	-2.12172	Ap1m1	229K	13269.6	15405.8	4416.91	6407.68	0	4	0
Sil1@330K	-1.30927	12.3505	-4.5281	0.00767877	0.134079	-2.12212	Sil1	330K	7070.07	9560.09	3266.88	3368.92	0	1	0
Fanci@522K	-1.14595	20.4461	-4.52232	0.00771686	0.134387	-2.1275	Fanci	522K	2.04698e+06	2.20612e+06	974982	945841	0	1	0
U2af2@292K	-1.40743	11.3817	-4.52103	0.00772539	0.134387	-2.1287	U2af2	292K	5078.74	3718.71	1839.13	1459.42	0	1	0
Prpf19@192K	1.2407	13.3319	4.51867	0.00774098	0.134387	-2.13089	Prpf19	192K	7423.98	6060.09	16837.1	14921.9	0	0	1
Snap23@64K	-1.18799	11.7165	-4.51757	0.00774829	0.134387	-2.13192	Snap23	64K	5447.46	4736.51	2127.63	2336.24	0	1	0
Slc43a2@264K	-1.13644	13.2941	-4.51671	0.00775396	0.134387	-2.13272	Slc43a2	264K	15161.4	14628	6895.39	6655.21	0	2	0
Psmc4@330K	-1.33047	14.565	-4.51632	0.00775655	0.134387	-2.13308	Psmc4	330K	34073.2	43362.2	13700.5	17051.6	0	3	0
Pld6@217K	-1.13247	13.4088	-4.51248	0.00778211	0.134656	-2.13665	Pld6	217K	16373.9	15836.2	7342.51	7347.58	0	1	0
Recql@501K	-1.93111	12.5817	-4.50722	0.00781729	0.13492	-2.14156	Recql	501K	10543.3	13591.1	4419.22	2229.67	0	3	0
Fbxo3@119K	-1.20377	15.2864	-4.50718	0.00781752	0.13492	-2.14159	Fbxo3	119K	58684.6	62682.6	24026.3	28856.5	0	4	0
Carmil1@604K	1.15211	15.7023	4.50446	0.00783579	0.134949	-2.14413	Carmil1	604K	35747.6	35782.6	83930.1	75273.5	0	0	1
Camk2g@147K	1.21076	12.113	4.50332	0.00784346	0.134949	-2.14519	Camk2g	147K	3020.41	2806.91	6123.56	7417.25	0	0	1
Hagh@117K	-1.16995	11.9785	-4.50244	0.0078494	0.134949	-2.14601	Hagh	117K	5868.73	6243.08	2519	2872.99	0	1	0
Pgd@375K	1.16081	15.8614	4.49676	0.00788777	0.135435	-2.15132	Pgd	375K	37501.9	42269.6	86652.5	91449.3	0	0	1
Cyth3@273K	1.43739	10.6639	4.47954	0.00800544	0.137231	-2.16742	Cyth3	273K	1216.74	798.712	2683.93	2655.9	0	0	1
Adnp@772K	-1.45382	11.6683	-4.47697	0.00802315	0.137231	-2.16982	Adnp	772K	6337.92	4578.18	1703.4	2270.05	0	2	0
Wdr7@236K	-1.17718	11.0838	-4.4761	0.00802914	0.137231	-2.17064	Wdr7	236K	3525.15	3021.86	1493.24	1395.04	0	2	0
Atr@1806K	-1.65872	13.3606	-4.47434	0.00804137	0.137231	-2.17229	Atr	1806K	14404.6	24250.3	6676.02	5248.7	0	30	0
Bub3@191K	-1.28448	12.8389	-4.47403	0.00804354	0.137231	-2.17258	Bub3	191K	12304.3	10626.6	5333.94	4131.16	0	1	0
Ints3@580K	1.39296	12.205	4.46783	0.0080866	0.137791	-2.17839	Ints3	580K	3422.05	2480.36	8540.12	6854.62	0	0	1
Prmt1@143K	-1.50709	15.7375	-4.4606	0.00813724	0.138371	-2.18518	Prmt1	143K	113224	74927.4	28783.8	36481.3	0	3	0
H1-3@107K	1.12613	16.5203	4.46002	0.00814127	0.138371	-2.18572	H1-3	107K	61613	65696.5	137504	140247	0	0	3
Ing1@57K	-1.85308	12.6038	-4.45676	0.00816428	0.138582	-2.18879	Ing1	57K	12153.6	11517.4	4634.82	2313.99	0	1	0
Cramp1@360K	-1.7192	11.801	-4.45533	0.00817436	0.138582	-2.19014	Cramp1	360K	8584.44	4883.71	1737.09	2226.28	0	1	0
Arid2@1771K	-1.88406	12.6468	-4.45378	0.00818529	0.138592	-2.19159	Arid2	1771K	13507.4	11238.4	4716.93	2362.12	0	1	0
Obsl1@401K	1.60193	13.685	4.44998	0.00821225	0.138674	-2.19517	Obsl1	401K	8169.55	6994.64	29761.1	17691.7	0	0	2
Hsp90aa1@444K	-1.57452	12.8995	-4.44463	0.00825037	0.138674	-2.20021	Hsp90aa1	444K	10834.2	16050.3	5272.84	3717.73	0	8	0
Ubxn6@257K	-1.11937	12.6065	-4.44422	0.00825328	0.138674	-2.20059	Ubxn6	257K	9344.65	9042.63	4327.96	4136.65	0	1	0
Cyp26b1@407K	1.13817	14.3557	4.44368	0.00825716	0.138674	-2.2011	Cyp26b1	407K	14840.3	13455.6	31976.3	30252.7	0	0	1
Ssrp1@319K	-1.17321	15.2118	-4.44353	0.00825822	0.138674	-2.20124	Ssrp1	319K	57544.4	56439.7	27572.3	23161.7	0	1	0
Pigq@514K	1.29763	12.3937	4.44296	0.00826227	0.138674	-2.20178	Pigq	514K	3965.56	2970.4	8987.24	7920.33	0	0	1
Piwil2@381K	-1.39068	14.8484	-4.44293	0.00826254	0.138674	-2.20181	Piwil2	381K	50441.5	45237.8	22016.8	15075.2	0	20	0
Pepd@303K	-1.58217	11.9834	-4.44064	0.00827892	0.138775	-2.20397	Pepd	303K	8824.55	5563.25	2049.88	2671.35	0	1	0
Atr@921K	-1.68937	13.8788	-4.43579	0.00831376	0.139185	-2.20854	Atr	921K	25267.7	28962.1	6255.54	11246.8	0	30	0
Rangap1@296K	-1.80126	15.5182	-4.43129	0.0083463	0.139423	-2.21279	Rangap1	296K	102647	74782	18690.5	33810.8	0	2	0
Setx@1947K	-1.98079	11.7785	-4.43095	0.00834876	0.139423	-2.21311	Setx	1947K	4892.21	9956.94	1510.58	2069.81	0	11	0
Prps1@194K	-1.28782	15.3833	-4.42857	0.00836599	0.139537	-2.21535	Prps1	194K	71877.2	62054.6	23861.1	31356.4	0	2	0
Arid1b@2167K	1.60146	11.6449	4.41919	0.00843444	0.140504	-2.22422	Arid1b	2167K	1565.33	2158.78	6971.89	4463.15	0	0	1
Hspa5@353K	-1.12268	16.5491	-4.41725	0.00844865	0.140566	-2.22605	Hspa5	353K	135917	147321	63645.6	66351.1	0	6	0
Csde1@696K	1.73405	12.0771	4.41447	0.0084691	0.140654	-2.22869	Csde1	696K	3244.89	1729.45	8229.7	7546.16	0	0	1
Plin2@373K	1.14443	13.7116	4.41244	0.00848406	0.140654	-2.23061	Plin2	373K	9645.46	8440.34	20418	19484.2	0	0	1
Atr@1659K	-1.454	15.0065	-4.41054	0.00849813	0.140654	-2.23241	Atr	1659K	66937.1	44342.9	18161.9	21773.8	0	30	0
Ints6@536K	-1.23019	13.6309	-4.41013	0.00850119	0.140654	-2.2328	Ints6	536K	20679.9	18256.1	7398.69	9271.56	0	1	0
Atr@1818K	-1.19932	14.3331	-4.40822	0.00851529	0.140654	-2.23461	Atr	1818K	31115.7	31438.7	15225.5	12184.5	0	30	0
Pdpk1@126K	-1.21362	15.7338	-4.40508	0.00853864	0.140654	-2.23759	Pdpk1	126K	86065.6	80025.2	31901.9	40139	0	1	0
Alms1@2547K	1.78394	11.0841	4.40025	0.00857466	0.140654	-2.24217	Alms1	2547K	1634.55	837.326	3987.72	4070.12	0	0	1
Exosc9@52K	-1.53107	12.7577	-4.39887	0.00858494	0.140654	-2.24348	Exosc9	52K	11844.7	11702.7	5249.86	3161.31	0	3	0
Cnp@87K	1.13957	13.2405	4.39718	0.0085976	0.140654	-2.24508	Cnp	87K	6450.41	6591.2	15392.5	13407	0	0	1
Gprasp1@835K	1.1782	15.5626	4.3961	0.00860568	0.140654	-2.2461	Gprasp1	835K	32377.6	31965.1	65878	80450.4	0	0	1
Uba6@169K	-1.15443	13.3095	-4.39603	0.00860621	0.140654	-2.24617	Uba6	169K	16386.3	14001.2	6984.43	6629.48	0	7	0
Fancd2@1388K	-2.24403	14.4818	-4.39462	0.00861684	0.140654	-2.24752	Fancd2	1388K	47274.3	52455.5	16721.2	6608.6	0	2	0
Actr3@240K	-1.82251	12.1522	-4.39397	0.00862171	0.140654	-2.24813	Actr3	240K	6768.6	10826.4	1874.62	3124.73	0	1	0
Nedd4@484K	1.11842	14.4248	4.39117	0.00864281	0.140654	-2.25079	Nedd4	484K	15456.5	14415.1	33521.4	31330.2	0	0	1
Hspa4l@707K	-1.46962	13.1258	-4.39065	0.00864669	0.140654	-2.25128	Hspa4l	707K	12924.2	17120.4	4459.98	6468.25	0	3	0
Urb1@1098K	-1.3491	13.6784	-4.38957	0.00865489	0.140654	-2.25231	Urb1	1098K	24737.9	17699.2	7557.65	8926.67	0	12	0
Dnd1@19K	1.33139	12.9496	4.38822	0.0086651	0.140654	-2.2536	Dnd1	19K	5646.63	4404	14288.9	11020.9	0	0	1
Atr@1173K	-1.48545	13.3068	-4.38816	0.00866553	0.140654	-2.25365	Atr	1173K	19485.8	14754.5	7355.02	4985.7	0	30	0
Racgap1@85K	-1.10595	16.6343	-4.38789	0.00866757	0.140654	-2.25391	Racgap1	85K	145523	153046	70423.9	68263.3	0	6	0
Eif3g@272K	-1.50174	13.4896	-4.38787	0.00866774	0.140654	-2.25393	Eif3g	272K	15687.5	23881.3	7749.99	6028.03	0	1	0
Cdc42se1@15K	1.26473	15.4198	4.38583	0.00868316	0.140654	-2.25587	Cdc42se1	15K	31041	25760.8	76420.3	60413.2	0	0	1
Ube2v1@68K	-1.11055	19.075	-4.38564	0.00868468	0.140654	-2.25606	Ube2v1	68K	793330	830092	388029	363995	0	1	0
Slc3a2@150K	-1.36719	11.8727	-4.38206	0.00871183	0.140911	-2.25945	Slc3a2	150K	5851.05	6200.62	1924.9	2832.26	0	1	0
Pick1@219K	-1.30847	12.0882	-4.38079	0.00872154	0.140911	-2.26067	Pick1	219K	5802.68	8092.93	2876.31	2661.46	0	1	0
Eps15l1@677K	-1.12035	13.4421	-4.37829	0.00874061	0.141049	-2.26305	Eps15l1	677K	17331.7	15537.4	7597.75	7499.19	0	1	0
Plce1@1444K	1.37872	12.2936	4.36905	0.00881161	0.142024	-2.27186	Plce1	1444K	3589.87	2699.99	7020.43	9335.71	0	0	1
Icmt@277K	-1.3815	10.7557	-4.36658	0.00883065	0.14216	-2.27421	Icmt	277K	2498.74	3116.79	1269.81	903.537	0	1	0
Mapkbp1@595K	-1.31977	12.7849	-4.36296	0.00885873	0.14226	-2.27767	Mapkbp1	595K	13142.9	9459.4	4171.99	4782.21	0	1	0
Smad2@420K	-1.15381	11.9885	-4.362	0.0088662	0.14226	-2.27859	Smad2	420K	6548.27	5610.3	2605.03	2848.65	0	1	0
Top2a@820K	-2.82018	13.5338	-4.36162	0.00886919	0.14226	-2.27895	Top2a	820K	30833.2	32219.4	8340.03	2388.08	0	4	0
Ola1@190K	-1.40905	16.4442	-4.35977	0.00888356	0.14226	-2.28072	Ola1	190K	173410	121748	61764.5	48469.3	0	1	0
Thada@1145K	-1.37713	12.9096	-4.35895	0.00888992	0.14226	-2.2815	Thada	1145K	13983.8	10998	5617.15	4057.95	0	1	0
Ctps1@319K	-2.58773	12.9507	-4.35371	0.00893092	0.142655	-2.28651	Ctps1	319K	28384	13274.7	2123.37	4910.24	0	1	0
Tbp@158K	-1.82053	12.995	-4.35137	0.0089493	0.142655	-2.28875	Tbp	158K	18897.1	12457.7	5767.25	3271.87	0	4	0
Stk31@237K	-1.26075	14.0629	-4.3504	0.00895694	0.142655	-2.28968	Stk31	237K	28064.4	25008.2	12739.6	9594.76	0	9	0
Sumo3@20K	1.11126	13.8894	4.34902	0.00896779	0.142655	-2.291	Sumo3	20K	10844	9830.21	22762.4	21856.3	0	0	1
Dpm1@240K	-1.59524	11.0139	-4.34902	0.00896779	0.142655	-2.291	Dpm1	240K	2763.87	4674.58	1076.03	1315.25	0	1	0
Polr1a@1701K	-1.20157	13.7602	-4.34638	0.00898863	0.142817	-2.29353	Polr1a	1701K	19408.6	22812.7	10035.9	8340.52	0	1	0
H1-3@91K	1.34665	15.314	4.34451	0.00900336	0.142882	-2.29531	H1-3	91K	30895.8	21117.2	63472.2	66483.9	0	0	3
Tapbp@107K	1.6078	12.1707	4.34244	0.0090198	0.142973	-2.2973	Tapbp	107K	3434.31	2030.79	7184.73	9017.45	0	0	1
Lrpap1@223K	-1.99873	11.9098	-4.34014	0.00903806	0.143094	-2.2995	Lrpap1	223K	7530	7857.97	2885.98	1283.69	0	3	0
Pom121@256K	1.21521	14.6103	4.3358	0.00907262	0.143428	-2.30366	Pom121	256K	15522.7	17356.8	42953.1	33812.3	0	0	1
Uba6@295K	-1.18391	16.7526	-4.33305	0.00909468	0.143428	-2.30631	Uba6	295K	183354	151070	68899.7	77887.2	0	7	0
Sycp2@909K	-1.10637	14.8682	-4.33114	0.00910998	0.143428	-2.30814	Sycp2	909K	41866.9	45993.8	19900.6	20873.8	0	9	0
Uba1y@415K	-1.12085	15.9574	-4.3299	0.00911995	0.143428	-2.30933	Uba1y	415K	91070.7	96675.9	45898	40558.6	0	5	0
Mad2l2@90K	-1.83496	13.8806	-4.3296	0.00912236	0.143428	-2.30962	Mad2l2	90K	31368.9	25873.4	11283.1	5651.59	0	2	0
Caprin1@229K	-2.69085	11.9638	-4.3279	0.00913597	0.143428	-2.31125	Caprin1	229K	12419.6	8295.84	2758.09	895.999	0	3	0
Abcd3@649K	-1.35565	14.0997	-4.32762	0.00913827	0.143428	-2.31152	Abcd3	649K	26276.3	30016.8	13216.6	9112.21	0	1	0
Gbp7@620K	-1.37803	12.7677	-4.32504	0.00915907	0.143428	-2.314	Gbp7	620K	11311.5	11174.1	3518.07	5318.29	0	1	0
Diaph2@680K	1.5413	12.1668	4.32093	0.00919237	0.143428	-2.31795	Diaph2	680K	2392.98	3035.44	6179.28	9958.12	0	0	1
Nup107@815K	-1.165	15.0031	-4.32034	0.00919711	0.143428	-2.31851	Nup107	815K	53648.8	45072.4	20685.5	23249.2	0	1	0
Man2b2@369K	-1.66813	11.3368	-4.31986	0.00920107	0.143428	-2.31898	Man2b2	369K	4763.54	4463.22	1067.59	1971.78	0	1	0
Rcbtb1@385K	1.47026	11.766	4.31845	0.00921246	0.143428	-2.32033	Rcbtb1	385K	1667.12	2625.74	5331.72	6302.82	0	0	1
Uba6@746K	-2.50892	12.2458	-4.31722	0.00922248	0.143428	-2.32152	Uba6	746K	9641.03	13926	3419.97	1211.74	0	7	0
Rab10@154K	1.31257	12.2906	4.31634	0.0092297	0.143428	-2.32237	Rab10	154K	2942.41	3434.3	6703.58	9299.94	0	0	1
LRWD1@336K	-1.75174	12.223	-4.31587	0.00923352	0.143428	-2.32282	LRWD1	336K	10670.4	7213.66	1984.49	3420.05	0	1	0
Syt7@294K	2.11099	10.6911	4.31521	0.00923891	0.143428	-2.32346	Syt7	294K	789.725	801.158	2210.77	5340.61	0	0	1
Dcun1d2@149K	-1.39573	13.2362	-4.31439	0.00924558	0.143428	-2.32424	Dcun1d2	149K	14476.1	16923.8	4869.29	7267.26	0	1	0
Eif4a2@310K	-1.62379	13.4458	-4.31364	0.00925172	0.143428	-2.32497	Eif4a2	310K	19415	19763.8	4733.2	8535.57	0	2	0
Epb41l2@82K	-1.12291	17.4999	-4.30996	0.00928181	0.143729	-2.32851	Epb41l2	82K	288549	259300	132446	119103	0	1	0
Kdm3a@763K	-1.29781	12.0458	-4.30853	0.00929361	0.143745	-2.32989	Kdm3a	763K	5563.74	7899.1	2664.65	2728.63	0	1	0
Tacc3@627K	1.25332	13.4466	4.30337	0.00933607	0.144236	-2.33486	Tacc3	627K	6303.08	8294.68	18562.8	16006.1	0	0	1
Dnaja1@214K	-1.14982	14.159	-4.29943	0.00936866	0.144459	-2.33866	Dnaja1	214K	25594.2	29012.4	13249	11383.7	0	1	0
Nisch@192K	1.55179	11.7705	4.29903	0.00937204	0.144459	-2.33905	Nisch	192K	1631.43	2551.68	6993.44	5116.52	0	0	4
Rps3a@109K	-1.16168	14.5517	-4.29224	0.00942855	0.144906	-2.34561	Rps3a	109K	32819.2	39316.1	15142.7	17025.3	0	2	0
Tmem199@138K	-1.14274	14.0856	-4.29082	0.00944042	0.144906	-2.34698	Tmem199	138K	23548.7	28341.7	11951.2	11454.7	0	1	0
Gfus@89K	-2.73	12.2455	-4.29069	0.00944154	0.144906	-2.34711	Gfus	89K	20575.7	7603.03	2700.18	1316.2	0	1	0
Top2a@320K	-2.51231	11.3237	-4.28873	0.00945799	0.144906	-2.34901	Top2a	320K	7175.76	5223.72	1827.99	629.957	0	4	0
Gkap1@104K	-1.39753	14.8332	-4.28719	0.00947091	0.144906	-2.35049	Gkap1	104K	56961.3	39410	15975	20246.4	0	2	0
Hsp90aa1@447K	-1.67648	13.4864	-4.28676	0.00947451	0.144906	-2.35091	Hsp90aa1	447K	17731.3	23744.9	4854.47	8488.42	0	8	0
Nisch@1388K	1.4333	11.7716	4.28542	0.00948575	0.144906	-2.3522	Nisch	1388K	1697.98	2665.79	5426.69	6083.56	0	0	4
Smc4@200K	-1.52495	14.2314	-4.28522	0.00948748	0.144906	-2.3524	Smc4	200K	30092.1	35377.9	8806.25	14597.7	0	4	0
Kank2@225K	1.57024	11.5415	4.2803	0.00952893	0.145334	-2.35715	Kank2	225K	1335.55	2240.38	4598.39	5737.91	0	0	1
Cep290@733K	-3.35493	11.1555	-4.27933	0.00953718	0.145334	-2.3581	Cep290	733K	5496.52	9686.22	344.896	1474.63	0	5	0
Cfap36@89K	-1.56128	15.1031	-4.27644	0.00956173	0.145542	-2.3609	Cfap36	89K	55993.6	65288.9	26785.3	15671	0	7	0
Gmps@389K	-1.09753	12.8459	-4.27351	0.00958665	0.145733	-2.36374	Gmps	389K	11421.1	10155	5084.55	4981.43	0	2	0
Hnrnpa1@8K	1.1304	15.3496	4.27241	0.00959602	0.145733	-2.3648	Hnrnpa1	8K	25899.7	30746.9	60217.2	63378.6	0	0	1
Trim47@261K	1.27506	15.4396	4.26646	0.00964696	0.14631	-2.37058	Trim47	261K	33899.9	24074.9	68967.5	69308	0	0	1
Ift122@797K	-1.74304	11.7707	-4.26511	0.00965855	0.14631	-2.37189	Ift122	797K	7210.55	5668.09	2621.84	1391.18	0	15	0
Hspa13@353K	-1.27176	13.5598	-4.26412	0.00966708	0.14631	-2.37285	Hspa13	353K	16471.3	21376.9	8666.98	6968.37	0	1	0
Rnf149@284K	-1.15804	14.3592	-4.25954	0.00970658	0.14631	-2.3773	Rnf149	284K	29384.6	33543.1	12869.3	15380	0	1	0
Gpam@50K	1.2364	13.0084	4.25952	0.00970669	0.14631	-2.37731	Gpam	50K	5285.48	5452.21	14742.1	10851.4	0	0	1
Myo7a@2179K	2.08699	11.3746	4.25949	0.00970697	0.14631	-2.37734	Myo7a	2179K	2001.69	828.986	5296.23	5655.46	0	0	1
Dcps@127K	-1.28169	17.2795	-4.2584	0.00971645	0.14631	-2.37841	Dcps	127K	242849	253383	121409	85744.4	0	1	0
Slc20a2@426K	1.72162	13.7218	4.25784	0.00972124	0.14631	-2.37894	Slc20a2	426K	5952.2	9298.97	19157.5	31426	0	0	1
Rps2@65K	-1.09072	17.863	-4.25348	0.00975908	0.146699	-2.38318	Rps2	65K	360394	335883	171008	156053	0	1	0
Prpf8@1392K	-1.50123	14.4478	-4.25235	0.00976899	0.146699	-2.38429	Prpf8	1392K	32445.1	43569.5	16476.7	10706.1	0	5	0
Immt@450K	1.11165	16.4215	4.25031	0.00978674	0.146701	-2.38627	Immt	450K	59260.9	60160.6	139594	119260	0	0	1
Sfpq@458K	1.07966	15.8847	4.24982	0.00979103	0.146701	-2.38675	Sfpq	458K	42709.9	40549.8	91213.2	84816.5	0	0	2
Rnf6@590K	-1.11435	13.7378	-4.24641	0.00982086	0.146984	-2.39006	Rnf6	590K	20434.4	19774.3	8566.34	10063.8	0	2	0
Piwil2@437K	-1.08067	13.8147	-4.24317	0.00984931	0.147215	-2.39322	Piwil2	437K	20572.3	21346.7	10362.5	9473.66	0	20	0
Wdr47@25K	-1.12017	13.0988	-4.24207	0.00985905	0.147215	-2.3943	Wdr47	25K	12465	13420.6	5494.5	6443.54	0	1	0
Tmpo@388K	1.09227	13.1667	4.24028	0.00987476	0.147215	-2.39604	Tmpo	388K	5911.84	6708.2	13431.9	13421.5	0	0	1
Rpl10@101K	-1.11933	13.4985	-4.23967	0.0098802	0.147215	-2.39664	Rpl10	101K	17578.4	16552.9	8525.74	7231.31	0	1	0
Atr@1308K	-1.866	13.962	-4.23702	0.00990359	0.147294	-2.39922	Atr	1308K	35158	26404.5	11887.8	5876.99	0	30	0
Atr@1476K	-1.52031	12.6998	-4.23658	0.0099075	0.147294	-2.39965	Atr	1476K	12267.4	10350.4	5074.32	3040.95	0	30	0
Cask@825K	1.15268	14.3214	4.23361	0.00993385	0.147523	-2.40254	Cask	825K	12336	15282	31552.9	29532.6	0	0	1
Mif4gd@53K	-1.58447	13.2234	-4.23163	0.00995143	0.14762	-2.40447	Mif4gd	53K	15708.5	17462.5	7360.76	4143.53	0	3	0
Cct5@399K	-1.09494	15.5688	-4.22278	0.0100306	0.148362	-2.41312	Cct5	399K	69542.8	72566.4	35566.8	31097.3	0	3	0
Ckap5@322K	1.18309	13.2257	4.22224	0.0100355	0.148362	-2.41365	Ckap5	322K	6939.62	5823.87	13080.6	15929.9	0	0	1
Copa@238K	-1.08162	13.8403	-4.22163	0.0100409	0.148362	-2.41424	Copa	238K	21038.9	21640.2	9543.54	10650.6	0	2	0
Akr1b8@125K	1.09623	16.195	4.22042	0.0100519	0.148362	-2.41543	Akr1b8	125K	48350.1	54442.3	105261	114304	0	0	1
Ppp3ca@323K	-1.36425	13.0345	-4.21987	0.0100568	0.148362	-2.41596	Ppp3ca	323K	16450.6	11016.4	4844.43	5644.43	0	1	0
Numa1@384K	1.10236	13.3359	4.21017	0.0101447	0.149496	-2.42547	Numa1	384K	7599.19	6552.66	15620.2	14695.6	0	0	2
Edc4@210K	1.0985	14.2504	4.20815	0.0101631	0.149587	-2.42744	Edc4	210K	12810.5	13846.8	30486.8	26678.9	0	0	1
Fnip1@161K	-2.94284	12.1146	-4.20704	0.0101732	0.149587	-2.42853	Fnip1	161K	10517.3	14378.3	820.449	3117.39	0	1	0
Nup88@606K	-2.07151	12.3984	-4.2036	0.0102048	0.149811	-2.43191	Nup88	606K	13882.2	8824.95	3864.34	1794.41	0	1	0
Txn@8K	2.05785	10.4378	4.20294	0.0102108	0.149811	-2.43255	Txn	8K	1056.05	437.548	2746.43	2916.71	0	0	2
Xkr8@192K	-1.25647	13.4641	-4.20146	0.0102244	0.149847	-2.43401	Xkr8	192K	16057.8	18999.8	8489.84	6296.05	0	1	0
Hsd3b1@49K	1.06645	11.9268	4.19617	0.0102732	0.150227	-2.4392	Hsd3b1	49K	2782.2	2601.6	5465.67	5808.31	0	0	1
Cul9@1483K	-1.31291	13.4162	-4.19504	0.0102836	0.150227	-2.44031	Cul9	1483K	15007	19782.6	6026.78	7980.73	0	5	0
Psmc3@224K	-1.54338	13.1851	-4.195	0.010284	0.150227	-2.44034	Psmc3	224K	15181.7	16652.7	4126.74	7210.92	0	2	0
Psmc5@290K	-1.38852	14.2364	-4.19253	0.0103069	0.150299	-2.44277	Psmc5	290K	32670.6	29852.5	14907.2	9544.87	0	4	0
Cul1@410K	-1.09038	15.4592	-4.19098	0.0103213	0.150299	-2.44429	Cul1	410K	61496.3	70263.9	31874.6	29899.5	0	2	0
Slc25a31@36K	-1.85321	10.949	-4.19084	0.0103226	0.150299	-2.44443	Slc25a31	36K	4530.52	3116.51	744.964	1451.91	0	1	0
Smarcc2@702K	1.38161	13.1194	4.1894	0.010336	0.150331	-2.44585	Smarcc2	702K	6792.05	4474.87	13197.8	15634.9	0	0	1
Kctd10@237K	1.15962	14.7548	4.18468	0.0103801	0.150571	-2.45049	Kctd10	237K	16479.2	20762.7	43281.2	39453.4	0	0	2
Atr@1982K	-2.36477	12.7493	-4.18429	0.0103836	0.150571	-2.45087	Atr	1982K	13953.3	17500.9	1804.54	5100.8	0	30	0
Mtor@1511K	-1.22576	11.9375	-4.18403	0.0103861	0.150571	-2.45113	Mtor	1511K	5918.58	6079.51	2187.88	3006.65	0	2	0
Fbxo3@218K	-1.74535	13.628	-4.18228	0.0104025	0.150608	-2.45285	Fbxo3	218K	23506.6	22859.6	9812.18	4871.8	0	4	0
Xylt2@94K	1.25376	11.6681	4.17935	0.01043	0.150608	-2.45574	Xylt2	94K	2193.28	2024.89	4245.49	5948.51	0	0	1
Polr2b@993K	-1.10359	14.9813	-4.17866	0.0104365	0.150608	-2.45642	Polr2b	993K	46365.6	48492.1	24024.2	20267.1	0	13	0
Trerf1@188K	-1.29769	14.1046	-4.17843	0.0104387	0.150608	-2.45664	Trerf1	188K	31644.8	24108.2	12879.6	9801.16	0	1	0
Gemin5@247K	-1.12215	14.0706	-4.17778	0.0104449	0.150608	-2.45729	Gemin5	247K	26642.7	24186.6	10662.2	12755.7	0	1	0
Pcna@248K	-1.06937	17.8952	-4.17509	0.0104702	0.150731	-2.45993	Pcna	248K	343303	363286	176674	160298	0	4	0
Epb41l2@507K	1.21398	14.5368	4.17449	0.0104759	0.150731	-2.46052	Epb41l2	507K	18097.4	13457	37906.1	34573.7	0	0	1
Nup155@906K	-1.69848	14.9618	-4.1721	0.0104985	0.150869	-2.46288	Nup155	906K	63723.7	51868.9	24412.4	12853.1	0	4	0
Oplah@175K	1.06856	12.7361	4.17111	0.0105079	0.150869	-2.46386	Oplah	175K	4640.94	4782.03	9356.46	10433.8	0	0	1
Atr@2565K	-1.45394	11.883	-4.16656	0.0105512	0.151328	-2.46834	Atr	2565K	8052.94	4852.8	2351.76	2214.08	0	30	0
Ahctf1@1002K	-1.25048	12.4237	-4.16472	0.0105688	0.151398	-2.47016	Ahctf1	1002K	7488.32	9591.07	3152.73	4024.42	0	1	0
Vdac2@65K	-1.1258	12.8726	-4.16108	0.0106036	0.151398	-2.47376	Vdac2	65K	12290.2	9986.46	4938.5	5218.89	0	1	0
Fis1@116K	-1.17393	13.547	-4.15997	0.0106143	0.151398	-2.47485	Fis1	116K	15914.4	20309.9	7494.68	8471.67	0	1	0
Naa25@440K	1.30008	11.46	4.15903	0.0106233	0.151398	-2.47578	Naa25	440K	1594.87	2020.82	3779.79	5170.23	0	0	1
Usp32@951K	-1.07343	13.5936	-4.15764	0.0106367	0.151398	-2.47715	Usp32	951K	17601.9	18271.1	8000.77	9076.63	0	4	0
Ap4b1@264K	-1.89518	11.8013	-4.1576	0.010637	0.151398	-2.47719	Ap4b1	264K	5236.11	9048.32	2476.84	1382.51	0	2	0
Tsc22d3@77K	-1.51819	12.5932	-4.15617	0.0106509	0.151398	-2.47861	Tsc22d3	77K	12085.1	9049.31	4635.22	2875.76	0	2	0
Trafd1@424K	-1.55576	14.0271	-4.15565	0.0106559	0.151398	-2.47912	Trafd1	424K	26500.3	30919.9	12904.7	7346.49	0	2	0
Huwe1@1111K	-1.09175	17.9133	-4.15451	0.0106669	0.151398	-2.48025	Huwe1	1111K	339069	383018	159707	179014	0	4	0
Psma3@43K	-1.66013	11.2883	-4.15252	0.0106861	0.151398	-2.48222	Psma3	43K	3877.58	5097.97	1893.42	1045.23	0	4	0
Aldoa@153K	-1.42747	12.897	-4.15236	0.0106877	0.151398	-2.48238	Aldoa	153K	9881.65	15836.4	5008.12	4319.02	0	1	0
Epn3@135K	1.18196	15.4887	4.15094	0.0107014	0.151398	-2.48377	Epn3	135K	29729.5	31342.6	79641.1	60227.4	0	0	1
Stk31@669K	-1.58885	14.3811	-4.1496	0.0107145	0.151398	-2.48511	Stk31	669K	47963.1	28555.4	10498	14418	0	9	0
Atxn10@451K	1.45094	11.0891	4.14758	0.010734	0.151398	-2.4871	Atxn10	451K	1450.49	1196.78	2840.12	4568.2	0	0	1
Hyou1@883K	-2.9448	12.9527	-4.14749	0.0107349	0.151398	-2.48719	Hyou1	883K	20123.2	24048.4	5705.33	1430.73	0	3	0
Trim28@367K	-1.13621	14.0397	-4.14633	0.0107462	0.151398	-2.48834	Trim28	367K	28044	22228.3	11481	11238.3	0	2	0
Carnmt1@173K	-1.23279	12.0225	-4.14615	0.010748	0.151398	-2.48852	Carnmt1	173K	6345.46	6411.19	2293.96	3210.73	0	1	0
Uba1y@1024K	-1.35028	15.9339	-4.14303	0.0107784	0.151667	-2.49161	Uba1y	1024K	111365	89721.6	32409.7	47426.4	0	5	0
Ift122@694K	-1.29647	15.0953	-4.13888	0.0108191	0.15208	-2.49572	Ift122	694K	55281	54444.3	27206.7	18335.7	0	15	0
Ambra1@83K	1.16491	12.1299	4.13474	0.0108599	0.152493	-2.49983	Ambra1	83K	3052.83	2934.48	7673.11	5869.6	0	0	1
Gapdh@252K	1.11692	14.6682	4.13299	0.0108771	0.152527	-2.50156	Gapdh	252K	18213.2	17159.4	42471.1	34613.8	0	0	1
Rnf31@326K	-1.10712	14.3518	-4.13118	0.010895	0.152527	-2.50336	Rnf31	326K	27796.1	33877.4	14461.7	14032	0	2	0
Tcp11l2@104K	-1.36233	12.2364	-4.13104	0.0108964	0.152527	-2.5035	Tcp11l2	104K	6871.09	8711.7	3643.92	2485.15	0	1	0
Rnf128@318K	-1.037	16.3629	-4.12868	0.0109198	0.152696	-2.50584	Rnf128	318K	120357	121107	57697.2	59999.9	0	1	0
Cdc42bpb@890K	1.39766	11.2118	4.12253	0.0109811	0.153393	-2.51196	Cdc42bpb	890K	1205.68	1771.01	4443.57	3335.77	0	0	1
Rpl9@174K	-1.04398	13.2806	-4.1207	0.0109994	0.153482	-2.51377	Rpl9	174K	13851.7	14739	6756.61	7107.32	0	1	0
Piwil2@252K	-1.66231	11.6969	-4.11717	0.0110349	0.153482	-2.51729	Piwil2	252K	7744.58	4504.14	2261.94	1539.29	0	20	0
Srp14@43K	-1.59895	14.4499	-4.11698	0.0110367	0.153482	-2.51747	Srp14	43K	50744.9	29898.3	10906.7	15159.4	0	1	0
Lpp@462K	1.20715	14.4342	4.11672	0.0110394	0.153482	-2.51774	Lpp	462K	12550.1	16914	31745	35644.9	0	0	1
Marchf6@880K	-1.35423	12.986	-4.11456	0.0110611	0.153482	-2.51988	Marchf6	880K	13779.7	12212	4088.95	6296.32	0	1	0
Mcm5@625K	1.16456	12.0545	4.11434	0.0110634	0.153482	-2.5201	Mcm5	625K	3049.51	2646.85	5654.61	7172.87	0	0	1
Gfpt1@692K	-1.33111	11.167	-4.11391	0.0110677	0.153482	-2.52053	Gfpt1	692K	2962.58	4490.2	1372.4	1531.25	0	1	0
Adcy9@78K	2.05899	12.4908	4.11067	0.0111004	0.153738	-2.52375	Adcy9	78K	1847.09	4304.08	9927.6	13904.7	0	0	1
Hdgfl2@534K	-1.59577	11.694	-4.10982	0.0111091	0.153738	-2.52461	Hdgfl2	534K	5775.98	5744.43	2601.98	1395.79	0	1	0
Eif3b@518K	-1.33523	11.9394	-4.09931	0.0112161	0.154802	-2.53508	Eif3b	518K	5918.83	6575.51	1999.89	3056.83	0	1	0
Capn6@515K	1.34277	10.8938	4.09649	0.011245	0.154802	-2.53789	Capn6	515K	969.911	1471.53	2807.65	3270.29	0	0	1
Ddx4@435K	-1.34043	13.8346	-4.09579	0.0112522	0.154802	-2.5386	Ddx4	435K	20087	26905.4	10837.6	7776.9	0	5	0
Rab31@131K	1.35929	15.6755	4.09535	0.0112568	0.154802	-2.53903	Rab31	131K	36258.3	29442.7	68390.5	102746	0	0	1
Gmfb@35K	-1.03629	16.2468	-4.09281	0.0112829	0.154802	-2.54157	Gmfb	35K	107781	115076	55461.7	53164.3	0	2	0
Laptm4a@7K	-1.12249	19.4853	-4.09147	0.0112967	0.154802	-2.54291	Laptm4a	7K	988593	1.18629e+06	535696	461835	0	1	0
Trpc4ap@602K	-1.02569	14.8086	-4.09098	0.0113018	0.154802	-2.5434	Trpc4ap	602K	40498.5	41400.3	20015.1	20209.4	0	5	0
Wdr48@318K	-1.0253	16.5956	-4.09068	0.011305	0.154802	-2.5437	Wdr48	318K	141680	140885	70088.4	68744	0	2	0
Rbck1@174K	-1.16534	16.0954	-4.0896	0.0113161	0.154802	-2.54478	Rbck1	174K	114290	96196.9	52377.7	41726.9	0	1	0
Sf3b1@554K	-1.61292	13.4395	-4.08947	0.0113175	0.154802	-2.54491	Sf3b1	554K	18156.5	20791.8	8682.66	4647.28	0	1	0
Cdc37@331K	1.11043	12.9774	4.08852	0.0113273	0.154802	-2.54586	Cdc37	331K	4930.62	6108.97	11545.4	12162.1	0	0	1
Bsg@354K	-1.96925	11.1414	-4.08706	0.0113425	0.154802	-2.54732	Bsg	354K	4486.57	4453.36	741.101	1758.4	0	1	0
Tpi1@156K	1.25916	13.4196	4.08642	0.011349	0.154802	-2.54795	Tpi1	156K	8543.52	5871.07	17252.1	16657.1	0	0	1
Clu@43K	-1.6005	13.1544	-4.08511	0.0113627	0.154802	-2.54926	Clu	43K	13838	18217.6	6960.76	3938.32	0	1	0
Uqcrb@78K	-1.62877	12.6262	-4.08449	0.0113691	0.154802	-2.54989	Uqcrb	78K	14235.1	8682.9	4444.35	2908.02	0	1	0
Dhdh@97K	1.15259	11.7704	4.08415	0.0113727	0.154802	-2.55023	Dhdh	97K	2087.37	2629.94	4843.54	5601.6	0	0	1
Med23@1082K	-1.15449	13.3617	-4.08265	0.0113884	0.154802	-2.55173	Med23	1082K	16268	15162.5	6175.32	8060.73	0	1	0
Gnas@274K	-1.72147	10.7946	-4.08126	0.0114029	0.154802	-2.55312	Gnas	274K	3142.52	3310.94	1395.37	685.669	0	1	0
Syce1@43K	-2.60205	11.6495	-4.08103	0.0114052	0.154802	-2.55335	Syce1	43K	10431	6007.44	2260.09	752.147	0	1	0
Upf1@840K	-1.37665	12.0987	-4.07531	0.0114652	0.155287	-2.55908	Upf1	840K	7382.23	6766.4	2154.17	3439.05	0	1	0
Actn4@347K	-1.06177	14.8969	-4.07506	0.0114678	0.155287	-2.55933	Actn4	347K	47311.8	41068.9	21672.8	20573.8	0	1	0
Dock7@1394K	1.10033	13.3597	4.07288	0.0114908	0.155287	-2.56151	Dock7	1394K	7422.26	6943.71	13914.2	17026.8	0	0	1
Mov10l1@134K	-1.35305	15.1442	-4.07275	0.0114922	0.155287	-2.56165	Mov10l1	134K	64110.5	52250.9	18457.6	27811.9	0	7	0
Dhrs7b@159K	-1.07972	14.6952	-4.07082	0.0115125	0.155287	-2.56357	Dhrs7b	159K	41686	35680.1	19151.4	17384.5	0	1	0
Itsn1@568K	-1.14796	14.0751	-4.06821	0.0115401	0.155287	-2.56619	Itsn1	568K	22554.1	29269.7	11135.9	12072	0	1	0
Pgam5@140K	-1.32796	15.0788	-4.06804	0.0115419	0.155287	-2.56637	Pgam5	140K	47330.2	63522.8	18552.1	25713.7	0	2	0
Rab14@61K	-1.18414	14.7786	-4.0676	0.0115466	0.155287	-2.56681	Rab14	61K	49096.7	36561.4	19607.4	17730.9	0	1	0
Hip1@283K	1.02375	12.0146	4.06694	0.0115536	0.155287	-2.56747	Hip1	283K	2827.05	2978.35	5872.9	5926.73	0	0	2
Uba1y@442K	-1.12624	14.7373	-4.06597	0.0115638	0.155287	-2.56844	Uba1y	442K	43057.4	37819.3	16629	20550.9	0	5	0
Gfpt2@50K	1.17629	13.8532	4.065	0.0115742	0.155287	-2.56941	Gfpt2	50K	11427	8480.33	22926.4	21587.8	0	0	1
Rbmxl1@41K	1.51316	11.0932	4.06215	0.0116045	0.155287	-2.57228	Rbmxl1	41K	1671.61	1000.24	4218.02	3229.58	0	0	1
Cep55@314K	-1.81978	12.9566	-4.06197	0.0116064	0.155287	-2.57246	Cep55	314K	10203.6	21861.4	4595.67	3894.62	0	12	0
Cct7@135K	-1.09398	15.5577	-4.0611	0.0116158	0.155287	-2.57333	Cct7	135K	71137.3	69804.6	36617.7	29760.9	0	2	0
Gstm5@53K	1.02768	14.5056	4.05988	0.0116288	0.155287	-2.57456	Gstm5	53K	16911.7	15692.9	32911.7	33516.7	0	0	5
Racgap1@96K	-1.91011	12.5612	-4.05787	0.0116502	0.155287	-2.57657	Racgap1	96K	14182.9	9679.6	2148.74	4523.14	0	6	0
Aqp8@253K	-1.21537	14.0265	-4.05726	0.0116568	0.155287	-2.57719	Aqp8	253K	30213	21401.3	11003.4	10898.9	0	1	0
Scaf1@1170K	1.07275	12.5463	4.05696	0.01166	0.155287	-2.57749	Scaf1	1170K	4430.75	3839.05	8229.44	9145.09	0	0	1
Anxa7@455K	1.52508	11.8438	4.05687	0.011661	0.155287	-2.57758	Anxa7	455K	2610.86	1798.05	4966.42	7829.45	0	0	2
Ranbp9@337K	-1.29714	12.9167	-4.05223	0.0117108	0.15533	-2.58224	Ranbp9	337K	12144	12099.4	4001.51	6080.63	0	2	0
Cep85@219K	-1.20564	12.5791	-4.05131	0.0117207	0.15533	-2.58317	Cep85	219K	8228.88	10495.1	4528.92	3584.79	0	2	0
Prkar1a@24K	-1.03923	12.659	-4.05072	0.0117271	0.15533	-2.58376	Prkar1a	24K	9824.63	8750.02	4479.86	4543.42	0	1	0
Mtor@2113K	-1.12524	11.8839	-4.05068	0.0117276	0.15533	-2.5838	Mtor	2113K	6010.01	5183.84	2834.02	2310.25	0	2	0
Mdh1@103K	1.09651	12.1567	4.05038	0.0117308	0.15533	-2.5841	Mdh1	103K	3427.69	2844.34	7048.32	6325.03	0	0	2
Qpct@223K	1.72064	11.4361	4.04851	0.011751	0.15533	-2.58598	Qpct	223K	1237.64	1882.19	6743.9	3752.09	0	0	1
Cacybp@145K	-1.29109	13.77	-4.04643	0.0117735	0.15533	-2.58808	Cacybp	145K	21129.4	22601	10958.8	7276.79	0	3	0
Cct7@366K	-1.27689	12.7748	-4.04403	0.0117997	0.15533	-2.5905	Cct7	366K	9239.89	12879.2	4014.08	5049	0	2	0
Pnldc1@484K	-1.18621	14.0336	-4.04295	0.0118114	0.15533	-2.59159	Pnldc1	484K	21852.2	29286.8	11869.9	10412.4	0	1	0
Sec23b@494K	-1.09697	13.4647	-4.04104	0.0118321	0.15533	-2.5935	Sec23b	494K	18454.3	14814.3	7712.32	7747.37	0	3	0
Cct7@430K	1.65913	12.803	4.03596	0.0118877	0.15533	-2.59863	Cct7	430K	3009.42	5372.99	15232.5	10588.2	0	0	1
Cep55@80K	-1.9961	13.4886	-4.03479	0.0119006	0.15533	-2.59981	Cep55	80K	23487.9	22438.8	3679.73	9000.34	0	12	0
Bhmt@40K	1.44494	12.462	4.03429	0.0119061	0.15533	-2.60032	Bhmt	40K	3956.01	2955.56	11667.1	7428.05	0	0	1
Nup155@1386K	-1.8021	13.2943	-4.03421	0.0119069	0.15533	-2.60039	Nup155	1386K	17482.3	20130.3	7880.21	3672.28	0	4	0
Ube2t@95K	-1.96585	14.3213	-4.03401	0.0119091	0.15533	-2.60059	Ube2t	95K	40081.3	40844.4	16060.7	6679.57	0	3	0
Dcun1d1@149K	-1.07578	19.2703	-4.03335	0.0119164	0.15533	-2.60126	Dcun1d1	149K	882670	954867	398907	475540	0	1	0
Usp42@326K	-1.05624	16.3265	-4.03317	0.0119184	0.15533	-2.60144	Usp42	326K	128402	109371	56750.9	57224.2	0	2	0
Tenm4@2118K	1.02015	11.9897	4.03264	0.0119242	0.15533	-2.60198	Tenm4	2118K	2773.75	2939.93	5928.73	5657.61	0	0	1
Huwe1@1254K	-1.45439	11.814	-4.03109	0.0119414	0.15533	-2.60355	Huwe1	1254K	5181.16	6856.51	2747.88	1721.47	0	4	0
Cluap1@198K	-1.19593	11.2375	-4.03096	0.0119427	0.15533	-2.60367	Cluap1	198K	3534.07	3779.15	1354.59	1878.63	0	3	0
Bltp1@4966K	-1.0745	13.8579	-4.03074	0.0119452	0.15533	-2.60389	Bltp1	4966K	20372.4	22788	9465.84	11057.9	0	3	0
Tpr@502K	-1.44015	11.2774	-4.02912	0.0119631	0.15533	-2.60553	Tpr	502K	4916.79	3400.31	1829.48	1241.12	0	6	0
Armc8@663K	-1.1675	12.984	-4.02625	0.0119948	0.15533	-2.60843	Armc8	663K	11506.8	12812.7	4682.28	6240.68	0	2	0
Wdr7@321K	-1.10396	14.1124	-4.02588	0.0119989	0.15533	-2.6088	Wdr7	321K	23108	29179.8	11947.1	12216.2	0	2	0
Nf1@2051K	-1.46587	12.1548	-4.02474	0.0120115	0.15533	-2.60995	Nf1	2051K	7313	7854.56	3613.02	2083.56	0	1	0
Cavin1@172K	1.13484	15.494	4.02331	0.0120274	0.15533	-2.61139	Cavin1	172K	28111.6	34500.1	74809.7	62515.5	0	0	1
Ube2k@165K	-1.03943	16.4152	-4.02195	0.0120425	0.15533	-2.61277	Ube2k	165K	117393	133717	61900.3	60025	0	2	0
Serpina5@107K	1.79842	12.1174	4.02127	0.0120502	0.15533	-2.61346	Serpina5	107K	1616	3512.14	8489.83	8088.53	0	0	1
Kpna2@108K	-1.19378	13.7544	-4.02098	0.0120534	0.15533	-2.61375	Kpna2	108K	18703	23356.8	10354.6	8062.44	0	1	0
Vps35l@157K	1.14552	12.7825	4.02066	0.012057	0.15533	-2.61408	Vps35l	157K	5346.23	4197.28	11300.1	9718.64	0	0	1
Sharpin@312K	-1.18167	12.6035	-4.01998	0.0120645	0.15533	-2.61476	Sharpin	312K	8563.81	10258.9	4724.07	3614.2	0	1	0
Septin10@193K	-1.35709	13.4083	-4.01982	0.0120664	0.15533	-2.61493	Septin10	193K	19229.7	15746.3	5475.63	8426.92	0	2	0
Mcm2@898K	1.08331	11.3578	4.01967	0.012068	0.15533	-2.61507	Mcm2	898K	1637.23	1985.52	3670.17	3976.64	0	0	2
Dynll1@49K	-1.06009	15.8564	-4.01964	0.0120684	0.15533	-2.61511	Dynll1	49K	92853	79034.7	39790.6	42422.4	0	2	0
Hnrnpab@131K	1.61043	12.3761	4.01925	0.0120727	0.15533	-2.6155	Hnrnpab	131K	2971.98	3113.83	6695.07	12887.2	0	0	2
Tsc22d3@86K	-1.16629	13.1299	-4.01849	0.0120812	0.15533	-2.61627	Tsc22d3	86K	14671.7	12290.4	6785.93	5275.5	0	2	0
Mef2a@64K	1.40084	11.8082	4.01422	0.012129	0.155795	-2.62059	Mef2a	64K	1718.94	2833.26	5536.49	6133.39	0	0	1
Rpl35a@29K	-1.34356	13.0003	-4.0097	0.0121799	0.156105	-2.62516	Rpl35a	29K	11087	15367	6079.16	4351.65	0	1	0
Slmap@593K	1.32701	11.9682	4.00899	0.012188	0.156105	-2.62589	Slmap	593K	2825.62	2264.52	7738.56	5204.36	0	0	1
Hbb-b1@60K	-1.32274	13.1058	-4.00775	0.0122019	0.156105	-2.62714	Hbb-b1	60K	11308.3	17189.9	5124.84	6062.04	0	1	0
Gstm5@34K	1.8122	12.0645	4.00736	0.0122064	0.156105	-2.62754	Gstm5	34K	1612.02	3240.87	9658.74	6670.56	0	0	5
Cltc@1516K	-1.56505	13.3048	-4.00692	0.0122113	0.156105	-2.62798	Cltc	1516K	19934.7	15197.7	7813.2	4428.97	0	1	0
Ddx4@405K	-1.14554	14.8081	-4.00412	0.012243	0.156361	-2.63082	Ddx4	405K	36987.9	49221.9	18802.2	19784.4	0	5	0
Serpinb6@100K	1.0705	12.6834	4.00077	0.0122812	0.156699	-2.63422	Serpinb6	100K	4880.36	4221.73	10195.3	8913.51	0	0	2
Tpd52l2@112K	1.17828	13.7268	3.99725	0.0123214	0.156818	-2.63779	Tpd52l2	112K	10348.2	7848.15	18702.6	22239.6	0	0	3
Vps26a@213K	-1.01495	12.0405	-3.99719	0.012322	0.156818	-2.63785	Vps26a	213K	6161.64	5820.18	3063.66	2866.38	0	1	0
H2ac15@96K	-1.08196	20.4517	-3.99688	0.0123256	0.156818	-2.63816	H2ac15	96K	1.87911e+06	2316740	1011336	960573	0	1	0
Sfpq@324K	1.25647	14.2225	3.99381	0.0123607	0.157116	-2.64127	Sfpq	324K	10149	15071	28700.6	30419	0	0	2
Efhd2@191K	1.00994	12.7475	3.99222	0.012379	0.1572	-2.64289	Efhd2	191K	4749.13	4944.5	9456.33	10070.7	0	0	1
Hspa14@331K	-1.07761	13.6376	-3.98788	0.0124291	0.157615	-2.6473	Hspa14	331K	17406.1	19694.5	8043.86	9567.43	0	2	0
Poli@528K	-1.55872	13.3933	-3.98734	0.0124353	0.157615	-2.64785	Poli	528K	13773.2	24761.2	5587.59	7032.96	0	1	0
Cmtr1@512K	1.29267	13.27	3.98508	0.0124614	0.157691	-2.65015	Cmtr1	512K	5935.81	6709.66	19025.6	12563.4	0	0	2
Cstb@39K	1.55787	12.0085	3.98382	0.0124761	0.157691	-2.65143	Cstb	39K	2671.11	2158.77	5254.95	9511.8	0	0	1
Cdc73@321K	-1.7683	11.2935	-3.98378	0.0124766	0.157691	-2.65147	Cdc73	321K	6251.14	3433.34	1730.92	1068.5	0	1	0
Prpf8@1158K	-1.23995	14.4952	-3.9773	0.0125521	0.158448	-2.65807	Prpf8	1158K	39581.9	31821.7	17658.6	12786.1	0	5	0
Caprin1@108K	-1.12636	12.6277	-3.97661	0.01256	0.158448	-2.65876	Caprin1	108K	8459.87	10336	3890.7	4715.77	0	3	0
Cetn3@62K	-1.08189	13.9535	-3.97213	0.0126126	0.158902	-2.66333	Cetn3	62K	23839.8	22346.5	9791.63	12142.2	0	3	0
Dut@14K	-1.53406	12.0529	-3.97036	0.0126334	0.158902	-2.66513	Dut	14K	6116.5	8547.46	3236.59	1926.01	0	1	0
Pak1ip1@164K	-1.12057	12.879	-3.96982	0.0126397	0.158902	-2.66568	Pak1ip1	164K	10236	12054.4	4578.98	5699.79	0	2	0
Utp4@569K	1.04541	12.6129	3.96951	0.0126434	0.158902	-2.666	Utp4	569K	4186.4	4541.26	9701.69	8347.78	0	0	1
Tubb4b@58K	-1.01879	16.9894	-3.96589	0.0126862	0.159044	-2.66969	Tubb4b	58K	174778	196263	92810.1	90024.3	0	1	0
Daam2@326K	1.19764	13.3251	3.96485	0.0126986	0.159044	-2.67076	Daam2	326K	6132.61	7487.62	13425.1	17993.9	0	0	1
Gpaa1@111K	-1.39062	14.8788	-3.96474	0.0126998	0.159044	-2.67086	Gpaa1	111K	60165.3	39555.2	21613.5	16017.3	0	2	0
Pgp@80K	-1.02546	13.0395	-3.96353	0.0127142	0.159044	-2.6721	Pgp	80K	12257.6	11772.4	5529.7	6297.69	0	1	0
Sec31a@502K	1.05805	13.5917	3.96083	0.0127462	0.159044	-2.67485	Sec31a	502K	8762.07	8353.7	19579.4	16206.7	0	0	1
Htatsf1@246K	1.24313	12.4204	3.95947	0.0127625	0.159044	-2.67625	Htatsf1	246K	4339.48	2925.43	8227.19	8646	0	0	3
Mcl1@225K	0.995418	15.8001	3.95928	0.0127647	0.159044	-2.67644	Mcl1	225K	40552.3	40263.7	78751.3	82408.7	4	0	0
Mia3@1241K	-1.0358	12.5339	-3.95919	0.0127657	0.159044	-2.67653	Mia3	1241K	9185.74	7850.21	4188.33	4095.81	0	1	0
Mfn1@77K	-1.09646	12.6691	-3.95847	0.0127744	0.159044	-2.67726	Mfn1	77K	9877.68	9182.73	5015.22	3955.5	0	2	0
Mcm6@95K	-0.997045	12.6833	-3.95785	0.0127818	0.159044	-2.6779	Mcm6	95K	9523.49	9067.11	4722.64	4589.86	11	0	0
Mycbp@75K	-1.55857	11.3572	-3.95626	0.0128007	0.159044	-2.67952	Mycbp	75K	6165.63	3287.86	1615.05	1446.61	0	1	0
Agpat4@201K	1.06134	13.6509	3.95562	0.0128085	0.159044	-2.68018	Agpat4	201K	8157.6	9718.56	19541.5	17668.3	0	0	2
Rnf17@871K	-1.89251	11.0768	-3.95558	0.0128089	0.159044	-2.68022	Rnf17	871K	3610.06	4797.95	1678.16	748.743	0	4	0
Anxa6@478K	1.12724	17.4959	3.95091	0.0128649	0.15944	-2.68499	Anxa6	478K	108663	143942	281067	265538	0	0	1
Kif23@406K	-1.76939	12.249	-3.95023	0.0128732	0.15944	-2.68569	Kif23	406K	8131.13	9933.46	3842.23	1808.8	0	2	0
Gnao1@32K	-1.11865	13.461	-3.94995	0.0128765	0.15944	-2.68597	Gnao1	32K	19040.4	14500.4	7857.77	7451.79	0	1	0
Stom@220K	-1.00281	13.1189	-3.94486	0.012938	0.159687	-2.69118	Stom	220K	12057	13151.8	6196.92	6372.3	0	3	0
Cops2@426K	-1.16452	13.6128	-3.94474	0.0129394	0.159687	-2.6913	Cops2	426K	18349.2	19171.1	7111.94	9843.92	0	1	0
Rcn2@106K	-1.34185	11.82	-3.94251	0.0129664	0.159687	-2.69358	Rcn2	106K	7203.48	4600.11	2486.59	2074.12	0	2	0
Mthfd1@784K	-1.17691	13.4076	-3.94195	0.0129732	0.159687	-2.69416	Mthfd1	784K	16596.1	16085.5	8564.44	6097.74	0	1	0
Hgs@192K	1.32323	11.2535	3.94175	0.0129758	0.159687	-2.69437	Hgs	192K	1227.28	1940.78	4061.21	3672.24	0	0	1
Mtmr3@184K	1.11821	12.1153	3.9417	0.0129763	0.159687	-2.69441	Mtmr3	184K	3459.51	2621.22	6651.68	6424.16	0	0	1
Gtf2b@178K	-1.03075	13.4977	-3.94142	0.0129798	0.159687	-2.69471	Gtf2b	178K	15284	17884.5	8027.56	8157.49	0	1	0
Usp42@317K	-2.51975	12.5749	-3.94016	0.012995	0.159727	-2.69599	Usp42	317K	12524.3	17045.5	1400.96	4633.36	0	2	0
Eef1a1@62K	-1.59499	13.5227	-3.93642	0.0130406	0.159982	-2.69982	Eef1a1	62K	15273.4	27395.5	7966.24	5755.45	0	2	0
Cat@315K	0.986907	10.8635	3.93554	0.0130514	0.159982	-2.70073	Cat	315K	1338.22	1308.83	2641.04	2605.03	6	0	0
Nmd3@113K	-1.04604	13.9461	-3.93553	0.0130515	0.159982	-2.70073	Nmd3	113K	21980.8	23402.2	11994.1	10059	0	2	0
Aarsd1@248K	-1.45583	13.5242	-3.93399	0.0130703	0.159984	-2.70231	Aarsd1	248K	16087.7	23665.7	5760.07	8783.98	0	1	0
Msh6@605K	-1.77977	10.8425	-3.93319	0.0130802	0.159984	-2.70314	Msh6	605K	3601.84	3214.44	1465.72	669.961	0	1	0
Cst3@56K	-1.13913	15.5417	-3.9326	0.0130874	0.159984	-2.70374	Cst3	56K	78513.8	63824.1	35958.6	28727.9	0	1	0
Tmem35a@56K	1.08086	12.4203	3.93076	0.0131101	0.160115	-2.70563	Tmem35a	56K	4245.21	3345.67	8003.61	7940.39	0	0	2
Cyc1@177K	0.984354	13.6357	3.92859	0.0131368	0.160295	-2.70786	Cyc1	177K	9026.44	9071.32	18030.3	17775.6	1	0	0
Gja1@9K	0.991872	14.8912	3.9253	0.0131774	0.160431	-2.71123	Gja1	9K	21922.5	21179.3	41561	44185.7	8	0	0
Nup155@404K	-1.02379	13.1366	-3.9243	0.0131897	0.160431	-2.71226	Nup155	404K	13817.4	11934.7	6459.86	6174.93	0	4	0
Dagla@440K	1.04892	11.1811	3.92404	0.013193	0.160431	-2.71253	Dagla	440K	1463.62	1780.24	3324.19	3355.32	0	0	1
Cand1@586K	-1.57971	12.2503	-3.92382	0.0131957	0.160431	-2.71276	Cand1	586K	6167.22	11504.4	3148.07	2522.46	0	3	0
Top3a@257K	1.22686	12.3031	3.91998	0.0132434	0.160778	-2.7167	Top3a	257K	3149.51	3464.64	6386.53	9360.09	0	0	1
Abat@452K	-1.41966	10.6672	-3.91922	0.0132529	0.160778	-2.71748	Abat	452K	2653.69	2665.63	755.412	1308.42	0	1	0
Ranbp9@273K	-1.09698	14.4944	-3.91847	0.0132622	0.160778	-2.71825	Ranbp9	273K	29881.3	38135.1	15032.7	16566.8	0	2	0
Magoh@61K	-1.04289	16.7028	-3.91573	0.0132965	0.160778	-2.72107	Magoh	61K	139391	168196	73232.9	75416	0	1	0
Ube2c@121K	1.56739	11.7185	3.91564	0.0132976	0.160778	-2.72116	Ube2c	121K	1786.24	2145.23	4235.18	7947.06	0	0	1
Aldoa@322K	1.12674	14.7472	3.9154	0.0133006	0.160778	-2.72141	Aldoa	322K	20384.9	16990.9	45711.3	36129.9	0	0	1
Arih1@255K	-1.29303	13.1593	-3.91406	0.0133173	0.160778	-2.72278	Arih1	255K	13864.7	14792.6	7310.01	4672.56	0	1	0
Txnip@141K	1.05258	13.1256	3.91348	0.0133246	0.160778	-2.72338	Txnip	141K	5604.73	6870.38	12680.2	13065.5	0	0	1
Ube2d1@8K	1.53636	11.3219	3.91287	0.0133322	0.160778	-2.72401	Ube2d1	8K	1816.73	1243.58	5623.93	3379.93	0	0	1
Huwe1@4298K	-1.02215	16.7164	-3.91113	0.0133541	0.160803	-2.7258	Huwe1	4298K	147811	159319	70536.2	80940.3	0	4	0
Morf4l1@240K	-1.8351	13.3153	-3.90932	0.0133768	0.160803	-2.72766	Morf4l1	240K	16777	22095.5	7996.49	3641.52	0	7	0
Nrbp1@306K	-1.78472	12.5055	-3.90904	0.0133804	0.160803	-2.72796	Nrbp1	306K	9906.52	11759.5	2117.99	4633.14	0	1	0
Map1b@2026K	1.12017	14.0543	3.90802	0.0133932	0.160803	-2.729	Map1b	2026K	13356.7	9968.47	25112.7	25052.1	0	0	1
Cdc45@323K	-1.01651	13.5441	-3.90737	0.0134014	0.160803	-2.72967	Cdc45	323K	15824.4	18240.4	8568.98	8230.56	0	2	0
Slc8a1@725K	1.03975	11.752	3.90657	0.0134115	0.160803	-2.7305	Slc8a1	725K	2557.84	2262.28	5313.88	4602.56	0	0	1
Hsp90aa1@209K	-1.42611	12.7665	-3.90604	0.0134183	0.160803	-2.73104	Hsp90aa1	209K	9323.17	13993.4	5145.58	3511.15	0	8	0
Nisch@425K	1.27265	12.7138	3.90418	0.0134417	0.160847	-2.73296	Nisch	425K	5342.37	3496.33	9883.81	11031.5	0	0	4
Dazl@278K	-1.01391	15.9317	-3.90385	0.0134459	0.160847	-2.73329	Dazl	278K	83453	94542.6	45609.5	42420.9	0	2	0
Prmt1@183K	-1.11656	12.7907	-3.89886	0.0135094	0.161288	-2.73844	Prmt1	183K	11213.4	9707.84	5461.71	4239.31	0	3	0
Piwil2@214K	-1.05508	13.5654	-3.89783	0.0135224	0.161288	-2.7395	Piwil2	214K	16429.7	18584.9	9186.98	7698.27	0	20	0
Gnai1@92K	1.0632	14.6351	3.89775	0.0135235	0.161288	-2.73959	Gnai1	92K	16333	18971.8	40052.9	33779.4	0	0	1
Rpa1@597K	-1.0804	14.8991	-3.89441	0.0135661	0.161288	-2.74303	Rpa1	597K	48022.1	41108.5	23178.9	19046.4	0	1	0
Urb1@663K	-1.5807	12.6437	-3.8938	0.013574	0.161288	-2.74366	Urb1	663K	10546.7	11614.2	5156.22	2655.2	0	12	0
Lyar@325K	-1.53648	12.8216	-3.89302	0.013584	0.161288	-2.74447	Lyar	325K	15917.5	9550.42	3504.25	5155.27	0	1	0
Tgfbr1@213K	-1.1945	13.3236	-3.89161	0.013602	0.161288	-2.74592	Tgfbr1	213K	13690.5	17570.1	7781.66	5901.5	0	1	0
Hnrnpm@650K	-1.46815	13.1108	-3.89041	0.0136174	0.161288	-2.74716	Hnrnpm	650K	11120.7	19468.7	5859.28	4827.36	0	1	0
Ift122@689K	-1.43715	13.3389	-3.8902	0.0136201	0.161288	-2.74737	Ift122	689K	20657.3	14072.1	5100.05	7773.3	0	15	0
Tdrkh@65K	-1.82903	13.4281	-3.89006	0.0136219	0.161288	-2.74752	Tdrkh	65K	19098.6	22600.1	3884.18	8802.89	0	2	0
Psma3@230K	-1.23353	15.0159	-3.89002	0.0136224	0.161288	-2.74756	Psma3	230K	59747	43198.8	24457.6	19086	0	4	0
Stag3@588K	-1.29485	12.7627	-3.88966	0.0136271	0.161288	-2.74793	Stag3	588K	8657.59	13686.8	4334.96	4540.82	0	2	0
Ift122@652K	-1.10835	13.9359	-3.88599	0.0136744	0.161697	-2.75173	Ift122	652K	26027.2	20344.6	11482.5	9920.8	0	15	0
Urb1@1969K	-1.5861	10.0736	-3.88511	0.0136858	0.161697	-2.75264	Urb1	1969K	1424.41	2447.54	507.597	761.938	0	12	0
Tbp@220K	-1.64505	13.8328	-3.88313	0.0137114	0.161857	-2.75468	Tbp	220K	24964.6	26671.8	11791.3	5772.94	0	4	0
C9orf72@388K	-1.18779	12.3708	-3.88131	0.013735	0.161993	-2.75657	C9orf72	388K	7506.52	8513.45	4174.13	2950.25	0	1	0
Hmgb1@65K	-1.81038	13.611	-3.87757	0.0137837	0.162189	-2.76043	Hmgb1	65K	17800.7	30846.4	4905.2	9099.73	0	2	0
Nudc@298K	1.11535	12.5705	3.87751	0.0137844	0.162189	-2.7605	Nudc	298K	4771	3579.69	8623.11	9296.02	0	0	1
Pcm1@1699K	-1.4814	12.8297	-3.87664	0.0137958	0.162189	-2.7614	Pcm1	1699K	10926.8	13542.6	5783.34	3281.88	0	1	0
Stip1@162K	-1.0638	15.7261	-3.87632	0.0138	0.162189	-2.76173	Stip1	162K	77015.2	79747.1	33368.6	42119.6	0	2	0
Snx27@402K	-1.75021	12.3593	-3.87374	0.0138337	0.162404	-2.7644	Snx27	402K	10512.9	8834	4209.88	1949.31	0	3	0
Dnajb4@155K	1.00128	11.8818	3.87307	0.0138425	0.162404	-2.76509	Dnajb4	155K	2630.86	2704.32	5702.69	4999.28	0	0	1
Uba6@58K	-1.51986	12.0501	-3.86691	0.0139235	0.16297	-2.77147	Uba6	58K	5695.88	9054.63	3113.21	2014.55	0	7	0
Pak1ip1@70K	-0.974695	13.9472	-3.86691	0.0139235	0.16297	-2.77148	Pak1ip1	70K	22169.1	22116.9	11607.7	10937.1	3	0	0
Dock5@110K	1.21895	11.7119	3.86663	0.0139272	0.16297	-2.77177	Dock5	110K	2050.89	2357.16	4238.76	6179.75	0	0	2
Ube2n@24K	0.994186	16.432	3.86354	0.013968	0.16314	-2.77497	Ube2n	24K	59406.6	66062.8	120864	128841	6	0	0
Snx16@76K	-1.07282	15.8124	-3.86106	0.0140008	0.16314	-2.77754	Snx16	76K	83224.5	83699.9	34971.1	45015.7	0	2	0
Ythdc2@1441K	-2.15244	11.4871	-3.86099	0.0140018	0.16314	-2.77761	Ythdc2	1441K	4342.33	8435.91	2038.58	909.14	0	1	0
Neu3@121K	-1.66388	10.4281	-3.86058	0.0140073	0.16314	-2.77804	Neu3	121K	1842.39	3264.84	975.833	613.917	0	1	0
Brox@155K	-1.12552	13.1357	-3.86031	0.0140109	0.16314	-2.77832	Brox	155K	13579.7	13014.2	5217.14	7116.17	0	1	0
Vipas39@443K	-1.25087	10.933	-3.86002	0.0140147	0.16314	-2.77862	Vipas39	443K	2452.14	3709.83	1347.15	1192.29	0	1	0
Dync1h1@65K	-1.23843	12.0667	-3.8586	0.0140336	0.163218	-2.78009	Dync1h1	65K	6157.37	7052.09	3409.29	2287.9	0	2	0
Gtf2h4@151K	-1.38001	13.6301	-3.85197	0.0141223	0.164107	-2.78698	Gtf2h4	151K	16580.6	25231.2	9296.19	6643.34	0	1	0
Stn1@182K	-1.00607	18.4255	-3.84797	0.0141759	0.164396	-2.79113	Stn1	182K	464967	535446	257268	239904	0	1	0
Serpinb6@142K	1.10306	14.139	3.84775	0.014179	0.164396	-2.79137	Serpinb6	142K	10953.3	13833.7	24206.3	28884.5	0	0	2
Idh1@115K	-1.01577	12.456	-3.84604	0.0142021	0.164396	-2.79315	Idh1	115K	7369.89	8660.93	4091.88	3815.49	0	2	0
Slc43a2@557K	-1.08506	11.8309	-3.84574	0.0142061	0.164396	-2.79346	Slc43a2	557K	4630.51	6079.84	2482.86	2519.41	0	2	0
Peg3@1312K	1.08561	14.6142	3.84557	0.0142084	0.164396	-2.79363	Peg3	1312K	19375	15297	34109	39136.7	0	0	2
Pnp@95K	-1.0639	12.7994	-3.84383	0.014232	0.164473	-2.79545	Pnp	95K	11343.4	9365.39	4559.56	5331.08	0	1	0
Ctr9@784K	-1.41126	13.013	-3.84307	0.0142422	0.164473	-2.79624	Ctr9	784K	10485.7	17331.9	5759.26	4460.83	0	1	0
Frmd4b@232K	0.990085	12.0987	3.84081	0.0142729	0.164473	-2.79859	Frmd4b	232K	3140.83	3083.37	6585.6	5801.83	3	0	0
Gsk3b@205K	-2.21836	12.8568	-3.84059	0.0142758	0.164473	-2.79881	Gsk3b	205K	11091.3	23088.6	5155.86	2293.49	0	1	0
Numa1@70K	1.46546	11.584	3.84055	0.0142764	0.164473	-2.79886	Numa1	70K	2400.68	1421.63	4388.61	5930.44	0	0	2
Prpf8@983K	-1.42161	12.4063	-3.83913	0.0142957	0.164515	-2.80034	Prpf8	983K	8431.94	9361.31	4394.6	2502.95	0	5	0
Epb41l5@40K	-1.15791	13.5473	-3.83848	0.0143045	0.164515	-2.80101	Epb41l5	40K	21327.5	14993.5	8093.85	7935.17	0	1	0
Psma7@204K	2.45356	11.7489	3.83724	0.0143215	0.164568	-2.80231	Psma7	204K	795.803	2717.16	8600.98	7543.38	0	0	1
Abca1@1314K	1.2868	11.9026	3.83443	0.0143598	0.164859	-2.80523	Abca1	1314K	1990.33	3018.64	5369.98	6660.31	0	0	2
Ech1@150K	-1.12301	16.2056	-3.83358	0.0143714	0.164859	-2.80611	Ech1	150K	120252	103441	58936.5	44492.2	0	1	0
Dnmt3a@779K	0.994297	15.4567	3.83111	0.0144054	0.165064	-2.8087	Dnmt3a	779K	32552.6	31185.3	67944.7	59293.3	4	0	0
Gja1@136K	1.02965	17.3736	3.83048	0.0144139	0.165064	-2.80934	Gja1	136K	129142	109377	257629	228513	0	0	2
Rcor2@295K	-1.50163	12.9686	-3.82732	0.0144574	0.165421	-2.81264	Rcor2	295K	16907.7	10759.9	3813.9	5949.05	0	1	0
Rufy3@382K	1.50316	11.9195	3.82478	0.0144925	0.165682	-2.8153	Rufy3	382K	1799.25	2942.2	5331.98	7977.54	0	0	1
Tdrd9@503K	-3.66526	13.1832	-3.82088	0.0145466	0.166116	-2.81937	Tdrd9	503K	26343.5	41666.2	6715.31	1015.51	0	17	0
Clptm1l@244K	-1.01941	13.7966	-3.82025	0.0145553	0.166116	-2.82002	Clptm1l	244K	18958.3	21650.8	10721.4	9317.04	0	2	0
Sesn2@434K	1.6613	13.1641	3.81881	0.0145753	0.166203	-2.82153	Sesn2	434K	7495.65	3553.41	16163.1	16486.6	0	0	1
Aqr@1055K	-1.14967	11.2448	-3.8166	0.0146061	0.166413	-2.82384	Aqr	1055K	4191.27	3117.24	1790.79	1482.18	0	1	0
Snd1@641K	1.2444	13.824	3.81343	0.0146505	0.166548	-2.82716	Snd1	641K	11410.3	7779.64	24852	20049.2	0	0	1
Rad18@170K	-2.07523	11.3761	-3.81332	0.0146519	0.166548	-2.82727	Rad18	170K	6347.77	4689.99	2100.82	797.983	0	7	0
Parp4@1643K	1.90521	12.7164	3.8124	0.0146648	0.166548	-2.82822	Parp4	1643K	5294.97	2283.77	15453.5	10978.3	0	0	1
Copg2@414K	-0.969442	11.372	-3.81134	0.0146796	0.166548	-2.82933	Copg2	414K	3692.11	3725.46	1808.3	1983.91	9	0	0
Dnpep@21K	-0.989609	15.9233	-3.81018	0.014696	0.166548	-2.83055	Dnpep	21K	92568.5	82833.1	42113.8	46178.4	1	0	0
Tcaf1@647K	1.53522	11.6579	3.81018	0.014696	0.166548	-2.83055	Tcaf1	647K	2478.04	1453.76	6696.05	4519.39	0	0	3
Hspa2@461K	-1.43363	13.9758	-3.80954	0.014705	0.166548	-2.83122	Hspa2	461K	20339.4	34474	8594.4	11181.1	0	11	0
Gart@501K	-2.01059	12.4116	-3.80514	0.014767	0.166845	-2.83583	Gart	501K	10306.1	11606	1671.62	4407.03	0	1	0
Polr2a@758K	-1.20998	14.5285	-3.80514	0.014767	0.166845	-2.83583	Polr2a	758K	36265.8	35624	19081.1	12651.9	0	1	0
Rad18@218K	-1.08051	14.8386	-3.805	0.0147689	0.166845	-2.83597	Rad18	218K	48944.4	37091.5	19699.3	20606.1	0	7	0
Ubr5@755K	-1.15726	13.2651	-3.80416	0.0147809	0.166845	-2.83685	Ubr5	755K	16789.4	12874.6	5826.83	7457.57	0	1	0
Sptbn1@1678K	1.20362	12.5163	3.80186	0.0148134	0.167071	-2.83926	Sptbn1	1678K	3348.2	4450.72	7690.09	10279.3	0	0	1
Tcp1@494K	-1.00975	15.7133	-3.80007	0.0148388	0.167217	-2.84113	Tcp1	494K	82441.4	70498	35995.2	39824	0	4	0
Soga1@1046K	1.51981	13.2028	3.79907	0.014853	0.167237	-2.84218	Soga1	1046K	7111.51	4359.41	19846.3	12844.7	0	0	1
Psmc3@82K	-1.11354	17.3174	-3.7976	0.014874	0.167332	-2.84372	Psmc3	82K	267478	215789	125024	98607.7	0	2	0
Cdc27@77K	-1.23096	12.0769	-3.79438	0.0149199	0.167606	-2.8471	Cdc27	77K	7337.71	5970.29	3410.81	2331.24	0	1	0
Snx27@329K	-1.36111	12.7611	-3.79415	0.0149233	0.167606	-2.84734	Snx27	329K	11740.1	10543.9	3325.64	5640.6	0	3	0
Uros@71K	-1.04393	12.7369	-3.79231	0.0149495	0.16776	-2.84927	Uros	71K	9256.7	10379.9	4278.83	5282.19	0	1	0
Ift172@633K	-2.21618	10.2404	-3.79027	0.0149788	0.167948	-2.85141	Ift172	633K	3575.67	1901.59	885.298	355.722	0	2	0
Trim59@166K	0.982152	11.0285	3.78618	0.0150377	0.168338	-2.8557	Trim59	166K	1551.5	1423.6	2774.98	3105.95	1	0	0
Ewsr1@438K	-1.34984	12.8684	-3.78598	0.0150407	0.168338	-2.85592	Ewsr1	438K	10560.7	13496.4	3697.78	5933.18	0	2	0
Dars1@110K	-2.10859	12.4818	-3.78383	0.0150716	0.168338	-2.85817	Dars1	110K	15343.9	9196.03	4343.49	1746.62	0	1	0
Psmb7@72K	-1.04603	13.011	-3.78351	0.0150763	0.168338	-2.85851	Psmb7	72K	13315.6	10565.8	5510.83	5987.91	0	2	0
Cmip@79K	1.04585	15.2335	3.78287	0.0150855	0.168338	-2.85918	Cmip	79K	30316.4	23711.7	55243.7	55465.3	0	0	1
Pi4ka@1534K	-1.70075	12.4524	-3.78191	0.0150996	0.168338	-2.86019	Pi4ka	1534K	10321.5	9893.6	2101.66	4598.1	0	2	0
Morf4l1@339K	-1.11692	12.9223	-3.78178	0.0151014	0.168338	-2.86033	Morf4l1	339K	11031	11847.5	6187.77	4490.07	0	7	0
Iars1@1115K	-1.00677	12.9816	-3.77955	0.0151338	0.168558	-2.86267	Iars1	1115K	11397.1	11533.8	5188.65	6274.43	0	1	0
Cnbp@104K	-1.86602	11.773	-3.77763	0.0151617	0.168728	-2.86469	Cnbp	104K	9607.21	4646.88	1412.72	2378.18	0	1	0
Cct7@137K	-0.983559	14.6672	-3.77488	0.0152019	0.169036	-2.86758	Cct7	137K	34127.9	39217.8	17969.8	19049.7	11	0	0
Cand1@801K	-1.7143	12.6	-3.77312	0.0152276	0.169057	-2.86943	Cand1	801K	11137.7	11355.8	5101.47	2302.54	0	3	0
Nisch@456K	1.13465	13.1552	3.77215	0.0152418	0.169057	-2.87046	Nisch	456K	5173.32	7326.76	13289.6	13749.8	0	0	4
Lmbrd2@296K	-0.983838	13.29	-3.77152	0.0152511	0.169057	-2.87112	Lmbrd2	296K	13049	15203.8	7153.35	7090.7	4	0	0
Erbb2@861K	1.74805	11.6049	3.7705	0.0152661	0.169057	-2.8722	Erbb2	861K	1313.82	2198.34	7849.61	4151.6	0	0	1
Sin3a@938K	2.18122	10.7078	3.76962	0.0152789	0.169057	-2.87311	Sin3a	938K	467.941	1318.07	2981.52	4255.17	0	0	1
Rnf114@103K	-0.982215	14.1922	-3.76959	0.0152794	0.169057	-2.87315	Rnf114	103K	24760.2	27957	13927.6	12735.5	2	0	0
Plekhm3@92K	1.09854	13.2072	3.76744	0.015311	0.169267	-2.87541	Plekhm3	92K	6024.31	6932.73	15920.1	12029.7	0	0	1
Ddx5@343K	1.58299	11.1133	3.76152	0.0153985	0.169777	-2.88165	Ddx5	343K	1224.41	1337.81	2696.09	5453.11	0	0	1
Eef1a1@395K	-1.04141	14.5544	-3.7609	0.0154079	0.169777	-2.88231	Eef1a1	395K	37180.5	32045.9	18519.7	15186.7	0	2	0
Tecr@116K	1.26664	12.4641	3.75987	0.015423	0.169777	-2.88339	Tecr	116K	4175.06	3178.05	7224.77	10631.4	0	0	1
Ncbp1@342K	-1.10536	12.3168	-3.75983	0.0154237	0.169777	-2.88344	Ncbp1	342K	7809.16	7171.51	4064.96	2976.23	0	2	0
Birc6@1871K	-1.11056	13.5331	-3.75954	0.015428	0.169777	-2.88374	Birc6	1871K	15060.2	20147.2	8708.28	7472.97	0	1	0
Papola@360K	-1.15086	13.1698	-3.7592	0.0154331	0.169777	-2.88411	Papola	360K	13088.6	14405.7	7392.21	5173.31	0	1	0
Polr2b@134K	-1.0345	14.512	-3.75711	0.0154641	0.169967	-2.8863	Polr2b	134K	30353.9	36838.8	17526	15205.6	0	13	0
Ccdc77@66K	-1.32552	12.4465	-3.75562	0.0154863	0.169967	-2.88787	Ccdc77	66K	10088.9	7739.93	4414.94	2815.88	0	2	0
Atg16l1@513K	-1.04648	13.2621	-3.75549	0.0154884	0.169967	-2.88802	Atg16l1	513K	14678	13581	7723.89	6049.49	0	1	0
Hspa12b@146K	-1.02042	11.3488	-3.75174	0.0155445	0.170443	-2.89197	Hspa12b	146K	4083.14	3379.27	1941.79	1726.88	0	1	0
Gnai3@317K	1.57306	11.3693	3.74948	0.0155784	0.170549	-2.89436	Gnai3	317K	2175.65	1081.1	4798.47	4339.41	0	0	1
Parp1@801K	-1.29008	11.4835	-3.7494	0.0155796	0.170549	-2.89444	Parp1	801K	4941.61	4057.16	1458.97	2297.94	0	1	0
Vcl@496K	2.05854	11.0575	3.74128	0.0157024	0.171613	-2.90303	Vcl	496K	1471.26	741.161	2965.1	6381.53	0	0	1
Cdc20@490K	-1.05635	15.4065	-3.74127	0.0157024	0.171613	-2.90304	Cdc20	490K	61576.9	63712.9	34497.4	26295.2	0	1	0
Gstm5@72K	1.35748	13.6978	3.73827	0.0157481	0.171973	-2.90622	Gstm5	72K	6333.29	10879.4	20140.3	22462.1	0	0	5
Lmna@270K	1.00709	16.1407	3.73571	0.0157871	0.172258	-2.90892	Lmna	270K	49288.4	52690.9	113108	92750.7	0	0	1
Psmc6@168K	-1.33457	13.7248	-3.73368	0.0158182	0.172327	-2.91107	Psmc6	168K	18839.8	24538	6754.87	10759.9	0	1	0
Tcp1@365K	-1.35636	15.0485	-3.73362	0.0158191	0.172327	-2.91114	Tcp1	365K	55900	52599.4	16094.3	27868.3	0	4	0
Dtx1@485K	1.02888	12.8517	3.73248	0.0158365	0.172376	-2.91234	Dtx1	485K	5401.41	4957.18	9430.45	11821.1	0	0	1
Txnrd3@414K	-0.94812	13.1643	-3.73152	0.0158512	0.172397	-2.91336	Txnrd3	414K	13169	12347.4	6405.79	6819.14	3	0	0
Cspg4@2268K	0.934014	15.4748	3.72428	0.0159628	0.173456	-2.92103	Cspg4	2268K	32824.6	33064.9	63768.7	62128.8	2	0	0
Adad2@146K	-1.04126	12.5704	-3.72283	0.0159853	0.173456	-2.92258	Adad2	146K	9743.73	7813.29	3953.33	4546.66	0	2	0
Frmd4b@95K	1.12462	13.1251	3.72269	0.0159874	0.173456	-2.92272	Frmd4b	95K	6157.77	5944.37	15737.2	11058.4	0	0	3
Rab14@170K	1.34106	11.8051	3.72078	0.016017	0.173565	-2.92474	Rab14	170K	2943.71	1716.99	5908.38	5490.25	0	0	1
Usp24@2108K	-1.81433	10.5296	-3.7197	0.0160339	0.173565	-2.9259	Usp24	2108K	2011.64	3819.96	583.74	1064.27	0	1	0
Clu@213K	1.25025	16.7725	3.71954	0.0160363	0.173565	-2.92606	Clu	213K	65746	80134.3	213755	139475	0	0	1
Racgap1@72K	-0.957397	18.1435	-3.71741	0.0160695	0.173618	-2.92832	Racgap1	72K	379418	429106	205036	210592	7	0	0
Rbm44@635K	-1.37241	12.6155	-3.71682	0.0160787	0.173618	-2.92895	Rbm44	635K	10262.5	9934.66	2934.91	5182.49	0	3	0
Tmed4@128K	-1.31547	13.5247	-3.71673	0.0160801	0.173618	-2.92904	Tmed4	128K	16940.2	20407.3	5844.9	9548.54	0	1	0
Pygb@557K	1.15882	12.2366	3.71092	0.0161711	0.174461	-2.93522	Pygb	557K	3854.46	2706.3	7842.96	6630.34	0	0	1
Hsdl1@323K	1.79365	12.0863	3.70687	0.0162349	0.174918	-2.93953	Hsdl1	323K	2891.4	1886.41	5545.67	11821.6	0	0	2
Ccdc88a@975K	-1.53371	12.7375	-3.70657	0.0162396	0.174918	-2.93985	Ccdc88a	975K	13285.9	10163.6	5519.97	2918.2	0	1	0
Smarcb1@199K	1.20501	12.3471	3.70457	0.0162711	0.17507	-2.94197	Smarcb1	199K	4242.2	2775.59	8313.17	7527.79	0	0	1
Suv39h1@138K	1.02848	11.9724	3.70402	0.0162798	0.17507	-2.94255	Suv39h1	138K	2558.6	3093.64	5284.31	6232.9	0	0	1
Rnf213@3113K	-0.946743	12.8373	-3.70214	0.0163097	0.175137	-2.94456	Rnf213	3113K	9639.43	10710.3	5339.43	5204.29	32	0	0
Myh9@580K	-1.21417	13.2703	-3.7015	0.0163198	0.175137	-2.94524	Myh9	580K	16984.8	13334	7816.47	5382.76	0	5	0
Acta2@293K	-1.05012	15.2831	-3.70116	0.0163252	0.175137	-2.9456	Acta2	293K	65729.1	50086.1	26801.3	28647.3	0	2	0
Rab6a@26K	-1.31681	11.4063	-3.69921	0.0163561	0.17521	-2.94767	Rab6a	26K	3494.65	5251.59	1450.35	2039.04	0	1	0
Stra6@269K	-1.13709	15.4198	-3.69908	0.0163582	0.17521	-2.94781	Stra6	269K	62969	67110.2	35539.6	24581.2	0	1	0
Racgap1@491K	-1.04025	15.3237	-3.69784	0.0163781	0.175283	-2.94914	Racgap1	491K	52555.4	65810.3	30782.8	26565	0	6	0
Phf14@646K	-0.991357	11.3258	-3.69572	0.0164118	0.175505	-2.95139	Phf14	646K	3467.48	3777.88	1661.79	1994.48	1	0	0
Hsd17b11@79K	1.2982	13.12	3.69093	0.0164886	0.17598	-2.9565	Hsd17b11	79K	4420.37	7290.84	13047.2	14938.6	0	0	1
Chmp1a@107K	-1.71263	12.7307	-3.6904	0.0164971	0.17598	-2.95706	Chmp1a	107K	10922.3	13864.7	5558.38	2536.13	0	1	0
Gapvd1@49K	-1.33705	13.43	-3.69035	0.016498	0.17598	-2.95712	Gapvd1	49K	19320.8	15926.1	8980.34	5368.59	0	1	0
Snx3@95K	0.925496	14.8055	3.68967	0.0165088	0.17598	-2.95784	Snx3	95K	20603.7	20954	39007.2	39927.5	5	0	0
Smc4@266K	-1.51502	13.7407	-3.68878	0.0165232	0.175994	-2.95879	Smc4	266K	20373.7	26286.2	11117.5	5897.37	0	4	0
Msh2@845K	-1.66954	11.805	-3.68435	0.0165947	0.176388	-2.96352	Msh2	845K	5682.32	7167.77	2930.62	1373.37	0	1	0
Pecr@32K	1.41222	12.7195	3.68392	0.0166017	0.176388	-2.96398	Pecr	32K	3106.93	5501.09	12230.5	9898.64	0	0	1
Gpaa1@329K	-1.11896	13.6287	-3.68272	0.016621	0.176388	-2.96525	Gpaa1	329K	15904.4	21909.3	9341.77	7907.45	0	2	0
Pitpnb@201K	-1.28903	12.3528	-3.68125	0.016645	0.176388	-2.96683	Pitpnb	201K	7486.43	8930.74	4259	2628.95	0	1	0
Rmdn2@48K	1.21829	13.2041	3.68065	0.0166546	0.176388	-2.96746	Rmdn2	48K	7052.65	5426.71	17328.4	11956.8	0	0	2
Rhoj@162K	1.32698	16.0737	3.67929	0.0166769	0.176388	-2.96892	Rhoj	162K	56143.7	33771.2	120484	99045.8	0	0	1
Apoa1@129K	-0.921416	17.2536	-3.67701	0.016714	0.176388	-2.97136	Apoa1	129K	216043	214063	112742	114353	6	0	0
Racgap1@600K	-1.2101	12.7622	-3.67597	0.016731	0.176388	-2.97247	Racgap1	600K	9448.39	11818.2	3760.89	5547.08	0	6	0
Becn1@345K	-2.00766	12.3759	-3.67471	0.0167516	0.176388	-2.97382	Becn1	345K	11167.1	10173.1	1595.61	4402.86	0	1	0
Pknox1@134K	-1.13417	14.1181	-3.67441	0.0167565	0.176388	-2.97414	Pknox1	134K	27162.5	25551	14468.5	9956.69	0	1	0
Msi1@88K	1.41577	12.3503	3.6738	0.0167665	0.176388	-2.97479	Msi1	88K	3620.9	2822.33	6439.48	11296.7	0	0	1
Recql@452K	-2.08658	11.3947	-3.67349	0.0167715	0.176388	-2.97512	Recql	452K	5373.69	5729.5	2228.65	765.778	0	3	0
Glyr1@328K	-0.924054	15.0436	-3.67327	0.0167752	0.176388	-2.97536	Glyr1	328K	46319	46727.6	25121.9	23930.1	3	0	0
Cavin1@175K	0.940929	14.8296	3.67243	0.0167889	0.176388	-2.97625	Cavin1	175K	22227.6	19868	40666.5	40022.6	7	0	0
Dnajb6@47K	-1.12038	14.4233	-3.67189	0.0167977	0.176388	-2.97683	Dnajb6	47K	29174.1	35973.3	12826.2	17311.8	0	3	0
Sec62@19K	-1.95476	13.1102	-3.67097	0.0168128	0.176388	-2.97781	Sec62	19K	12214.3	24814.7	6328.66	3187.01	0	1	0
Ppp6c@231K	-1.67289	12.061	-3.66999	0.0168289	0.176388	-2.97886	Ppp6c	231K	8349.63	6972.54	3532.44	1621.07	0	1	0
Piwil2@714K	-1.61441	12.2493	-3.66962	0.0168351	0.176388	-2.97926	Piwil2	714K	8379.62	8660.75	4065.52	1904.11	0	20	0
Vti1b@190K	-0.953406	16.1614	-3.66933	0.0168399	0.176388	-2.97957	Vti1b	190K	94885.1	109633	52296.1	53047.1	2	0	0
Acaca@683K	-1.01624	13.8657	-3.66857	0.0168524	0.176388	-2.98038	Acaca	683K	19053.1	23654.8	9874.09	11157	0	1	0
Kat7@539K	-1.6792	11.178	-3.66846	0.0168542	0.176388	-2.9805	Kat7	539K	6188.67	2778.06	1342.79	1248.4	0	1	0
Psmc2@340K	-0.953644	13.6941	-3.66841	0.0168549	0.176388	-2.98055	Psmc2	340K	17603.8	19325.5	9002.34	10074.6	16	0	0
Copa@487K	-0.921915	13.9618	-3.6675	0.01687	0.176388	-2.98153	Copa	487K	22180	21747.5	11828.9	11360	25	0	0
Fermt2@555K	0.939725	13.3648	3.66714	0.0168759	0.176388	-2.98191	Fermt2	555K	7432.31	7805.64	13879	15379.6	3	0	0
Nup85@92K	1.13686	14.2074	3.66445	0.0169205	0.176675	-2.9848	Nup85	92K	10724.9	15172.5	25825	30469.5	0	0	1
Urb1@1579K	-1.25012	14.0846	-3.66314	0.016942	0.176675	-2.98619	Urb1	1579K	25296.4	28381.8	8893.19	14269	0	12	0
Czib@55K	1.00302	11.4021	3.66248	0.0169531	0.176675	-2.9869	Czib	55K	1719.38	2125.49	4018.69	3652.78	0	0	1
Kif5b@764K	1.46666	12.3273	3.6623	0.016956	0.176675	-2.98709	Kif5b	764K	4238.87	2254.31	7817.31	9337.37	0	0	1
Psmb7@249K	-1.00091	12.2961	-3.65984	0.0169969	0.176963	-2.98972	Psmb7	249K	6383.96	7928.96	3418	3697.67	0	2	0
Prmt1@145K	-0.964635	13.0862	-3.65854	0.0170186	0.176963	-2.99112	Prmt1	145K	12866.9	11470.6	5835.29	6640.95	7	0	0
Cisd1@42K	-2.32997	11.3298	-3.65826	0.0170232	0.176963	-2.99142	Cisd1	42K	4567.04	7294.48	650.305	2026.43	0	1	0
Brap@51K	-1.90828	12.5076	-3.65565	0.0170669	0.177168	-2.99422	Brap	51K	11394.8	11170.7	4860.4	1858.75	0	2	0
Trim27@380K	-0.975504	15.0303	-3.65516	0.017075	0.177168	-2.99474	Trim27	380K	42931.8	51290.6	24790.6	22973	3	0	0
Snx27@206K	-1.22835	12.823	-3.65471	0.0170826	0.177168	-2.99523	Snx27	206K	8790.93	13995.2	4567.42	4906.86	0	3	0
Snx16@41K	-1.21185	12.0375	-3.65191	0.0171295	0.177517	-2.99823	Snx16	41K	5946.66	6884.22	3429.73	2224.66	0	2	0
Plp1@122K	-1.4387	12.7223	-3.64679	0.0172157	0.178187	-3.00372	Plp1	122K	14825	8350.37	3563.43	4727.67	0	2	0
Cetn3@105K	-2.11828	14.7255	-3.64649	0.0172208	0.178187	-3.00405	Cetn3	105K	60733.3	52465.9	7536.82	22427.7	0	3	0
Znrd2@195K	-1.01889	17.0455	-3.64366	0.0172687	0.178423	-3.00709	Znrd2	195K	200709	184735	107545	83964.3	0	1	0
Ttc21b@690K	-1.58265	11.6887	-3.64357	0.0172701	0.178423	-3.00718	Ttc21b	690K	6676.02	4888.88	1359.86	2675.35	0	1	0
Myh8@408K	-1.15318	11.7502	-3.64266	0.0172856	0.178445	-3.00816	Myh8	408K	6040.31	4369.09	2611.58	2042.98	0	3	0
Nae1@381K	-1.19773	14.8152	-3.64103	0.0173134	0.17851	-3.00992	Nae1	381K	35692.2	53408	17266.9	20982.5	0	7	0
Gdi2@360K	1.07449	13.9317	3.6403	0.0173258	0.17851	-3.0107	Gdi2	360K	10314.8	11240.7	19358.9	26563.5	0	0	1
Rnf114@162K	-1.09058	14.0831	-3.6396	0.0173376	0.17851	-3.01145	Rnf114	162K	23870.2	26873.3	13986.7	10112.7	0	1	0
Dock5@818K	1.65748	12.9624	3.63873	0.0173525	0.17851	-3.01238	Dock5	818K	6699.33	3014.18	14166.2	14185.6	0	0	2
Piwil2@683K	-1.20205	15.6014	-3.63787	0.0173672	0.17851	-3.01331	Piwil2	683K	71679	79331.1	26291.8	40860.9	0	20	0
Ctnnd1@810K	1.18179	13.6299	3.63683	0.0173848	0.17851	-3.01442	Ctnnd1	810K	10358.7	6838.28	20356.3	17908.5	0	0	1
Tab3@653K	1.82226	10.7484	3.63642	0.0173919	0.17851	-3.01487	Tab3	653K	621.905	1345.48	4121.26	2539.12	0	0	1
Tax1bp1@346K	-1.0895	12.4347	-3.63604	0.0173984	0.17851	-3.01528	Tax1bp1	346K	6806.93	9582.45	3706.24	3886.44	0	4	0
Ran@123K	-1.03686	12.4399	-3.6352	0.0174129	0.178522	-3.01618	Ran	123K	7970.19	7947.85	3361.44	4476.51	0	1	0
Setd3@453K	-1.16231	13.7059	-3.6339	0.0174351	0.178613	-3.01758	Setd3	453K	23404.7	17073.9	10241.6	7789.1	0	1	0
Aldh3a2@296K	1.30932	15.4151	3.63167	0.0174734	0.178869	-3.01998	Aldh3a2	296K	22324.7	34506.2	80989.5	58417.6	0	0	1
Tdrd9@1022K	-2.25456	12.5988	-3.63086	0.0174872	0.178874	-3.02085	Tdrd9	1022K	13316.5	13788.3	5154.05	1564.48	0	17	0
Abcg2@171K	-1.02559	14.5548	-3.62896	0.0175199	0.178901	-3.02289	Abcg2	171K	32434.4	36355.8	19113.7	14885.6	0	1	0
Gga1@101K	1.42757	14.0357	3.62816	0.0175338	0.178901	-3.02376	Gga1	101K	13733	7634.83	31168.2	24340.9	0	0	1
Adnp@776K	-1.54991	13.5693	-3.62739	0.0175471	0.178901	-3.02459	Adnp	776K	26203.4	16510.3	5366.2	9403.85	0	2	0
Col6a1@147K	0.938108	12.3463	3.62607	0.0175699	0.178901	-3.02601	Col6a1	147K	3514.54	4026.56	7224.34	7191.21	3	0	0
Natd1@97K	0.954182	13.5563	3.62596	0.0175717	0.178901	-3.02612	Natd1	97K	8289.23	9035.61	18036.9	15587.8	1	0	0
Stag3@301K	-1.01945	15.4612	-3.62589	0.017573	0.178901	-3.0262	Stag3	301K	56612.8	72873	33149.8	30285.3	0	2	0
Polr2b@340K	-0.962825	14.5616	-3.62503	0.0175879	0.178901	-3.02713	Polr2b	340K	36734.3	31025.9	17999.7	16666.8	12	0	0
Eif3i@85K	-1.14372	11.2012	-3.62453	0.0175966	0.178901	-3.02767	Eif3i	85K	3779.7	3240.45	1908.07	1314.86	0	1	0
Nap1l1@82K	-0.961996	14.503	-3.62268	0.0176287	0.178967	-3.02966	Nap1l1	82K	31023.2	33853.6	18052.2	15331.4	5	0	0
Pan3@651K	0.975853	13.5596	3.62261	0.0176298	0.178967	-3.02973	Pan3	651K	8644.56	8574.26	15260.2	18788.9	2	0	0
Ube3a@824K	0.934615	16.2523	3.61788	0.0177122	0.179667	-3.03483	Ube3a	824K	57535.8	55407.7	101260	115018	16	0	0
Hip1@17K	1.71266	12.4709	3.61702	0.0177272	0.179684	-3.03577	Hip1	17K	2060.29	4772.22	10683.3	9887.05	0	0	2
Prps1@176K	-1.34663	13.9537	-3.61065	0.0178389	0.180524	-3.04263	Prps1	176K	21590	29655.8	12683.6	7804.9	0	2	0
Lancl1@393K	-1.33028	11.4769	-3.61037	0.0178439	0.180524	-3.04294	Lancl1	393K	3709.84	5506.25	2203.4	1466.25	0	1	0
Pfkl@726K	-1.56498	13.112	-3.60999	0.0178505	0.180524	-3.04335	Pfkl	726K	15962.2	14527.7	3560.8	7439.25	0	1	0
Ift122@323K	-1.11523	12.9572	-3.60864	0.0178744	0.180629	-3.04481	Ift122	323K	13742.2	9969.97	5982.42	4880.22	0	15	0
Hk1@819K	0.931905	14.7859	3.60441	0.0179491	0.181248	-3.04937	Hk1	819K	21632.2	19334.9	40495.3	37592.4	5	0	0
Immt@713K	-1.27361	11.9154	-3.60089	0.0180116	0.18136	-3.05318	Immt	713K	7468.6	4830.17	2873.91	2147.52	0	1	0
Cdyl@533K	-0.967734	14.3489	-3.60071	0.0180148	0.18136	-3.05337	Cdyl	533K	28478.4	29901.6	16479.5	13509.3	2	0	0
Stam2@343K	-0.942226	13.4093	-3.60054	0.0180178	0.18136	-3.05356	Stam2	343K	15335.5	14830.2	7260.85	8483.61	8	0	0
Arl14ep@256K	-1.90456	13.5727	-3.60001	0.0180274	0.18136	-3.05414	Arl14ep	256K	29163.9	19058.5	9781.74	4053.77	0	1	0
RtcA@163K	-0.982635	15.6215	-3.59932	0.0180396	0.18136	-3.05488	RtcA	163K	78963.4	63596.7	37174	34595.2	3	0	0
Ogt@550K	0.918476	14.7565	3.59844	0.0180553	0.18136	-3.05583	Ogt	550K	19371.2	20923.8	36768.5	39382.1	6	0	0
Znfx1@428K	1.14677	11.9533	3.59764	0.0180696	0.18136	-3.0567	Znfx1	428K	3152.91	2252.5	6657.23	5230.04	0	0	1
Mlf1@138K	-2.95795	13.5432	-3.59684	0.018084	0.18136	-3.05757	Mlf1	138K	73453.2	15075.2	5343.56	3432.27	0	1	0
Anxa7@203K	1.25954	12.8912	3.59679	0.0180848	0.18136	-3.05762	Anxa7	203K	4819.1	5001.8	15187	9097.79	0	0	2
Stip1@78K	-1.17828	12.7383	-3.59521	0.0181131	0.18136	-3.05933	Stip1	78K	10897.8	9695.7	3667.02	5626.17	0	2	0
Hspa5@126K	-1.09717	14.6745	-3.59503	0.0181162	0.18136	-3.05952	Hspa5	126K	41017.1	35663.9	21172.8	15095.6	0	6	0
Fasn@673K	1.06729	12.8169	3.59385	0.0181374	0.18136	-3.0608	Fasn	673K	5513.57	4506.05	9137.74	11938.8	0	0	1
Smc1b@926K	-2.20081	13.3261	-3.59302	0.0181523	0.18136	-3.0617	Smc1b	926K	22522.7	21527.4	8608.07	2664.92	0	6	0
Kars1@303K	-1.22702	13.1511	-3.5927	0.0181582	0.18136	-3.06205	Kars1	303K	12338.6	15698.2	7348.7	4810.23	0	2	0
Cct5@170K	-1.44097	13.2201	-3.59138	0.0181818	0.18136	-3.06347	Cct5	170K	11335.7	21808	5593.17	5995.92	0	3	0
Rbm45@193K	-1.04625	11.6042	-3.59109	0.0181871	0.18136	-3.06379	Rbm45	193K	5150.8	3885.97	2025	2317.63	0	1	0
Lta4h@573K	-1.08931	14.4508	-3.59086	0.0181911	0.18136	-3.06403	Lta4h	573K	38723.2	27554.4	14491.9	16263.3	0	1	0
Park7@148K	-1.26604	13.6425	-3.58916	0.0182218	0.18136	-3.06588	Park7	148K	23161.2	16980.9	10167.6	6687.61	0	1	0
Tnk2@131K	0.920861	15.7303	3.58877	0.0182289	0.18136	-3.0663	Tnk2	131K	40045.9	38978.1	70657.2	79183.7	7	0	0
Npm1@261K	-0.952726	14.0733	-3.58841	0.0182354	0.18136	-3.06669	Npm1	261K	23691.9	24276.4	13580	11305.4	4	0	0
Tpr@787K	-1.64528	11.9965	-3.58772	0.0182479	0.18136	-3.06744	Tpr	787K	10707.1	4877.69	2112.26	2526.86	0	6	0
Txnrd3@276K	-1.46712	11.2505	-3.58718	0.0182577	0.18136	-3.06803	Txnrd3	276K	5418.25	3028.9	1745.46	1230.1	0	1	0
Gpat2@191K	-1.59121	14.221	-3.58587	0.0182812	0.181413	-3.06944	Gpat2	191K	36043.8	30481.5	16009.9	7559.18	0	5	0
Rps3a@27K	-1.03281	11.9252	-3.58539	0.0182901	0.181413	-3.06997	Rps3a	27K	5865.87	5275.17	3126.15	2364.52	0	2	0
Tkt@241K	-0.988895	13.7286	-3.57922	0.0184022	0.18239	-3.07666	Tkt	241K	19289.2	18959.8	8528.05	10887.4	13	0	0
FAM120A@304K	1.03766	11.9742	3.57582	0.0184643	0.18287	-3.08034	FAM120A	304K	2426.85	3249.35	6052.25	5491.08	0	0	1
Ube2i@65K	-0.924112	12.0789	-3.57316	0.0185132	0.18316	-3.08324	Ube2i	65K	5991.63	5927.47	3359.86	2935.77	6	0	0
Ap1g1@571K	-1.04234	13.1187	-3.57129	0.0185476	0.18316	-3.08527	Ap1g1	571K	12005.6	13571.4	5361.9	7163.68	0	2	0
Tgm2@601K	0.921998	11.4357	3.57085	0.0185556	0.18316	-3.08574	Tgm2	601K	1884.3	2149.12	3798.09	3827.75	6	0	0
Vamp8@24K	-1.3806	12.0929	-3.57041	0.0185639	0.18316	-3.08623	Vamp8	24K	5258.87	9449.11	2452.62	2988.47	0	1	0
App@751K	-1.6858	12.9257	-3.56833	0.0186021	0.18316	-3.08848	App	751K	9239.5	21078.9	4707.99	3996.77	0	1	0
Setdb1@826K	-1.20821	12.1361	-3.56763	0.0186151	0.18316	-3.08924	Setdb1	826K	6574.56	7120.52	2338.99	3749.15	0	2	0
Fxr1@310K	-0.971434	13.6463	-3.56697	0.0186273	0.18316	-3.08996	Fxr1	310K	17924.5	17983.6	8184.3	10244.3	7	0	0
Gstm5@208K	0.959073	14.1096	3.56684	0.0186298	0.18316	-3.0901	Gstm5	208K	11491.2	13988.4	25388.1	23928.9	1	0	0
RTRAF@176K	1.65538	12.5652	3.56662	0.0186337	0.18316	-3.09034	RTRAF	176K	2327.61	5009.06	12448.8	9293.44	0	0	1
Kif23@384K	-1.32108	13.1065	-3.56659	0.0186343	0.18316	-3.09037	Kif23	384K	12856.2	15117.3	4239.32	7343.83	0	2	0
Napg@21K	1.1429	11.93	3.56588	0.0186474	0.18316	-3.09114	Napg	21K	3131.31	2201.92	5172.15	6500.57	0	0	1
Cfap20@115K	-1.5348	12.1632	-3.56534	0.0186575	0.18316	-3.09173	Cfap20	115K	5417.5	11251.5	2592.24	2800.88	0	1	0
Zcchc3@326K	1.09077	12.3062	3.56295	0.018702	0.183413	-3.09434	Zcchc3	326K	2886.46	4171.96	7281.56	7502.25	0	0	1
Piwil2@852K	-1.02828	13.3109	-3.56248	0.0187105	0.183413	-3.09484	Piwil2	852K	14999.4	14041.2	6143.07	8241.46	0	20	0
Htatsf1@192K	0.984849	13.9071	3.56064	0.018745	0.183616	-3.09685	Htatsf1	192K	9660.71	12343.6	21886.5	21340.9	7	0	0
Aldh3b1@148K	1.54752	14.5102	3.55949	0.0187664	0.183692	-3.0981	Aldh3b1	148K	19815	9400.84	39448.2	40349	0	0	1
Snx33@305K	0.943955	13.3199	3.55758	0.0188021	0.183907	-3.10018	Snx33	305K	7568.62	7180.95	15488.9	12986.6	3	0	0
Amacr@134K	1.63842	10.6403	3.55564	0.0188383	0.184126	-3.10228	Amacr	134K	740.927	1104.38	4010.48	1977.55	0	0	1
Acsl6@643K	-0.918512	12.8972	-3.55473	0.0188555	0.184161	-3.10328	Acsl6	643K	9935.09	11071.9	5768.84	5337.09	8	0	0
Flna@120K	-0.898169	11.6415	-3.55324	0.0188834	0.184257	-3.1049	Flna	120K	4519.98	4208.18	2334.18	2346.09	3	0	0
Txn@96K	1.05075	14.1925	3.55195	0.0189077	0.184257	-3.10631	Txn	96K	13375.5	12650.8	31714.1	22897.6	0	0	2
Agpat4@373K	1.83312	12.6225	3.55052	0.0189347	0.184257	-3.10787	Agpat4	373K	2080.3	5365.04	11752.2	12056.7	0	0	2
Mdh2@185K	0.90639	11.8005	3.55028	0.0189392	0.184257	-3.10813	Mdh2	185K	2476.98	2740.72	4941.45	4826.52	3	0	0
Ybx1@62K	-1.27337	14.0602	-3.55017	0.0189412	0.184257	-3.10825	Ybx1	62K	27767.9	25402.8	14332.4	8422.95	0	1	0
Celf1@436K	1.10054	11.7583	3.54982	0.0189478	0.184257	-3.10862	Celf1	436K	2070.41	2703.04	5822.73	4419.52	0	0	1
Psmb1@93K	1.06671	12.0311	3.54858	0.0189713	0.184351	-3.10998	Psmb1	93K	3403	2457.27	6449.36	5688.84	0	0	1
Cnot10@317K	-1.05082	11.9891	-3.54644	0.0190119	0.184612	-3.11232	Cnot10	317K	6425.54	5327.94	3239.81	2462.01	0	2	0
Fbxo33@396K	-1.71803	14.1742	-3.54518	0.0190356	0.184704	-3.11368	Fbxo33	396K	31278.3	35947	15665.9	6631.2	0	2	0
Rpl29@38K	-0.960345	16.1895	-3.54448	0.0190489	0.184704	-3.11445	Rpl29	38K	94515.6	114980	51142.3	56125.5	5	0	0
Lactb@383K	-1.07392	12.453	-3.54277	0.0190815	0.184814	-3.11632	Lactb	383K	8671.19	7632.1	3268.46	4568.92	0	1	0
Cbx3@50K	-1.53286	12.063	-3.54244	0.0190877	0.184814	-3.11668	Cbx3	50K	7425.77	7134.25	3640.98	1737.8	0	1	0
Pml@372K	-0.894763	11.3518	-3.54144	0.0191068	0.184865	-3.11777	Pml	372K	3598.84	3529.2	1982.05	1853.63	2	0	0
Pak1ip1@291K	-0.970704	16.0194	-3.53797	0.0191732	0.185238	-3.12156	Pak1ip1	291K	88815.2	97353.5	42579.3	52871.1	3	0	0
Dnajb12@137K	-1.42395	12.5312	-3.53767	0.0191788	0.185238	-3.12188	Dnajb12	137K	7467.59	12588.8	2949.74	4426.66	0	1	0
Myo7a@768K	0.904896	16.765	3.53725	0.0191869	0.185238	-3.12234	Myo7a	768K	78974.5	83883.1	145604	159511	17	0	0
Nkiras1@67K	-0.921235	15.1834	-3.53329	0.019263	0.185667	-3.12667	Nkiras1	67K	50792.2	51625.1	25070.8	29164.2	1	0	0
Kcnd3@34K	1.11649	12.6637	3.53328	0.0192632	0.185667	-3.12668	Kcnd3	34K	5365.98	3618.94	10003.2	9126.07	0	0	1
Huwe1@1470K	-0.985939	18.8816	-3.53277	0.0192729	0.185667	-3.12724	Huwe1	1470K	665927	693825	302087	389897	28	0	0
Gdap2@409K	-1.24233	11.4328	-3.52584	0.0194069	0.18679	-3.13482	Gdap2	409K	5460.47	3311.06	1673.45	1930.31	0	1	0
Abca1@2019K	1.1599	15.0839	3.5253	0.0194173	0.18679	-3.1354	Abca1	2019K	23608.1	22867.1	41523	64910.5	0	0	2
Ncl@546K	-0.910092	14.3068	-3.52406	0.0194414	0.186888	-3.13676	Ncl	546K	26231.6	29422.8	14307.8	15275.9	9	0	0
Dnmt3b@629K	-1.28601	13.9315	-3.5227	0.0194679	0.187009	-3.13825	Dnmt3b	629K	31518.1	18886	11170.5	8961.36	0	1	0
Sh2d3c@590K	-0.898403	12.9473	-3.52163	0.0194887	0.187075	-3.13942	Sh2d3c	590K	10493.8	11079.9	5541.16	6039.17	1	0	0
Dnaja1@130K	-0.920494	13.1562	-3.51928	0.0195346	0.187089	-3.142	Dnaja1	130K	12012.5	13131.3	7084.02	6215.42	13	0	0
Cbx1@155K	-0.895572	12.3587	-3.51911	0.0195379	0.187089	-3.14218	Cbx1	155K	7243.71	7084.41	3677.5	4032.03	5	0	0
Vbp1@69K	-1.44687	11.5969	-3.51874	0.0195453	0.187089	-3.14259	Vbp1	69K	5144.85	5083.8	2641.54	1332.29	0	1	0
Nectin2@398K	0.917224	11.8711	3.5187	0.019546	0.187089	-3.14263	Nectin2	398K	2654.47	2799.22	5526.73	4794.8	3	0	0
Erbb2@748K	0.972814	12.4565	3.51697	0.0195798	0.187274	-3.14452	Erbb2	748K	3552.58	4530.57	7718.44	8032.66	3	0	0
Wrap73@363K	-0.967159	11.6263	-3.51629	0.0195932	0.187274	-3.14527	Wrap73	363K	4846.68	4031.22	2439.13	2095.84	11	0	0
Slc7a5@427K	1.89564	12.2891	3.51495	0.0196195	0.187286	-3.14674	Slc7a5	427K	1571.7	4283.22	9711.43	9597.25	0	0	1
Tcp1@400K	-0.98205	14.8836	-3.5148	0.0196225	0.187286	-3.1469	Tcp1	400K	41536.6	43454.8	24445.6	18924.1	10	0	0
Dynll1@36K	-1.01625	17.0534	-3.51337	0.0196507	0.187422	-3.14848	Dynll1	36K	186948	200155	82480.8	110890	0	2	0
Myh11@644K	1.43647	13.2681	3.51197	0.0196781	0.18755	-3.15	Myh11	644K	8403.93	4278.63	15661.9	16818.4	0	0	2
Mvb12b@288K	1.89445	11.8412	3.51092	0.0196989	0.187615	-3.15115	Mvb12b	288K	3141.12	1152.77	7223.58	6928.61	0	0	1
Brwd3@1230K	0.942102	12.0286	3.50922	0.0197326	0.187803	-3.15303	Brwd3	1230K	3331.77	2726.8	5699.24	5884.55	2	0	0
Rnf149@241K	-0.940489	15.4586	-3.50676	0.0197813	0.187891	-3.15572	Rnf149	241K	65870.6	59075.2	35375.7	29864.9	3	0	0
Polr2b@409K	-1.01034	12.2607	-3.50597	0.0197969	0.187891	-3.15659	Polr2b	409K	6869.62	7061.26	4012.93	2978.99	0	13	0
Ptprd@1308K	1.63363	13.363	3.50557	0.0198048	0.187891	-3.15702	Ptprd	1308K	8679.7	4121.7	22162.3	15542	0	0	1
Racgap1@54K	-0.91357	12.0638	-3.50526	0.019811	0.187891	-3.15736	Racgap1	54K	5953.8	5798.56	3360.49	2895.26	7	0	0
Taldo1@219K	-1.22787	16.0974	-3.50522	0.0198119	0.187891	-3.15741	Taldo1	219K	138396	83195.9	47511.7	44174.5	0	2	0
Atp6v1a@513K	-1.13019	12.1443	-3.50426	0.0198309	0.187938	-3.15846	Atp6v1a	513K	5669.11	7912.47	2678.69	3495.13	0	1	0
Nudt21@167K	-1.07097	16.2899	-3.50242	0.0198676	0.188065	-3.16048	Nudt21	167K	113625	118692	66366.8	46041.9	0	1	0
Sod3@47K	-0.952393	11.9116	-3.50218	0.0198723	0.188065	-3.16074	Sod3	47K	5766.77	4980.32	3010.96	2547.34	2	0	0
Rap1b@149K	1.18918	12.054	3.50048	0.0199064	0.188074	-3.16262	Rap1b	149K	2274.01	3487.08	7175.53	5745.93	0	0	1
Vim@223K	0.90217	17.8999	3.50035	0.0199088	0.188074	-3.16275	Vim	223K	169567	188745	346147	322936	16	0	0
Sptan1@144K	-0.916136	11.964	-3.50003	0.0199153	0.188074	-3.16311	Sptan1	144K	5654.93	5325.89	2700.82	3131.52	5	0	0
Cand1@355K	-0.977543	15.1654	-3.49832	0.0199495	0.1882	-3.16498	Cand1	355K	56778.6	46836.1	28582.1	23995.6	5	0	0
Cmtr1@556K	1.43534	11.6209	3.49703	0.0199755	0.1882	-3.16641	Cmtr1	556K	1373.72	2669.85	5599.75	4790.43	0	0	2
Cs@459K	-1.65619	12.2689	-3.4967	0.0199819	0.1882	-3.16676	Cs	459K	8200.78	9361.39	4217.1	1832.56	0	3	0
Polr2b@1036K	-1.10375	13.5884	-3.49656	0.0199849	0.1882	-3.16692	Polr2b	1036K	21790.2	14962.5	7809.66	9038.77	0	13	0
Kcne4@74K	1.45489	11.6216	3.49405	0.0200352	0.188542	-3.16967	Kcne4	74K	1649.34	2195.94	7173.6	3794.26	0	0	1
Serinc3@79K	-1.42179	11.6295	-3.4918	0.0200806	0.188739	-3.17215	Serinc3	79K	6686.91	4021.74	2414.73	1551.55	0	1	0
Prim1@72K	-2.20212	10.1558	-3.49162	0.0200843	0.188739	-3.17235	Prim1	72K	4430.79	1351.48	604.972	467.465	0	1	0
Hadha@519K	-1.33565	12.3287	-3.48845	0.0201485	0.18921	-3.17584	Hadha	519K	9678.93	6899.78	4167.88	2515.38	0	2	0
Hk2@472K	0.88604	12.9048	3.48657	0.0201865	0.189344	-3.1779	Hk2	472K	5493.33	5792.72	10813.3	10051	15	0	0
Ppm1b@359K	-1.30592	13.0949	-3.48567	0.0202048	0.189344	-3.1789	Ppm1b	359K	15646.6	12095.7	7235.24	4279.11	0	1	0
Piwil2@463K	-1.12639	12.7441	-3.48565	0.0202052	0.189344	-3.17892	Piwil2	463K	9903.93	10374.5	5745.7	3752.14	0	20	0
Trim47@234K	0.926526	14.8614	3.48272	0.020265	0.189772	-3.18215	Trim47	234K	19652.2	23720.2	41189.7	40885.1	4	0	0
Ube3a@819K	0.887275	17.1764	3.48127	0.0202945	0.189805	-3.18374	Ube3a	819K	107902	109932	191882	211501	16	0	0
Nup188@812K	-0.941262	14.3997	-3.48113	0.0202973	0.189805	-3.18389	Nup188	812K	31554	28431.4	17125.2	14207.6	21	0	0
Golga5@670K	-1.38069	11.5102	-3.48047	0.0203109	0.189805	-3.18462	Golga5	670K	6026.78	3675.88	2224.86	1468.53	0	1	0
Trpc4ap@598K	-1.09184	13.599	-3.47887	0.0203436	0.18986	-3.18638	Trpc4ap	598K	21949.3	14950.7	8080.67	8938.88	0	5	0
Pum2@747K	-1.09978	13.1409	-3.4788	0.0203452	0.18986	-3.18647	Pum2	747K	13091.7	13355.4	7552.42	5040.03	0	1	0
Lonrf3@327K	0.878561	14.9038	3.47422	0.0204392	0.190605	-3.19151	Lonrf3	327K	23334.9	21903.1	40805.7	42338.7	3	0	0
Pdha1@277K	0.891015	11.6533	3.47218	0.0204812	0.190789	-3.19376	Pdha1	277K	2245.01	2492.01	4270.63	4505.27	3	0	0
Sycp3@177K	-2.20053	13.6447	-3.47133	0.0204989	0.190789	-3.1947	Sycp3	177K	24154.8	31215.3	3286.36	10859.3	0	9	0
Tuba3a@311K	-2.12447	12.6009	-3.47077	0.0205103	0.190789	-3.19531	Tuba3a	311K	14890	11300.6	5259.11	1682.78	0	3	0
Hspa5@186K	-1.27121	14.3832	-3.47003	0.0205257	0.190789	-3.19613	Hspa5	186K	31215	35304.3	10459.9	18085.1	0	6	0
Slc17a7@272K	-2.0011	11.8647	-3.46982	0.0205301	0.190789	-3.19637	Slc17a7	272K	9748.12	5711.63	2998.1	1158.91	0	1	0
Appbp2@379K	-1.08898	12.1433	-3.46774	0.0205732	0.191057	-3.19866	Appbp2	379K	7576.51	5745.4	3577.73	2688.75	0	1	0
Copa@170K	-0.887176	14.7484	-3.46677	0.0205934	0.191113	-3.19973	Copa	170K	39064.5	35868.9	19544.3	20957.9	25	0	0
Lnpk@133K	-1.68612	13.0802	-3.46447	0.0206413	0.191387	-3.20227	Lnpk	133K	15566.3	15504.3	7481.03	3115.52	0	1	0
Myo7a@1067K	0.954258	12.8595	3.46398	0.0206515	0.191387	-3.20281	Myo7a	1067K	5705.91	4995.61	11437.1	9356.57	17	0	0
Shmt1@369K	-0.934253	13.367	-3.46142	0.0207049	0.191749	-3.20564	Shmt1	369K	16067.5	13275.4	7995.85	7305.59	2	0	0
Rpn2@442K	-0.971352	12.1839	-3.45984	0.0207381	0.191812	-3.20739	Rpn2	442K	5821.98	7291.22	3094.67	3568.16	2	0	0
Lrrc8d@291K	0.883857	13.3441	3.45973	0.0207404	0.191812	-3.20751	Lrrc8d	291K	7917.24	7401.44	14712.9	13562.1	3	0	0
Prrc2c@1309K	1.69139	12.0318	3.45695	0.0207987	0.192181	-3.21058	Prrc2c	1309K	3617.51	1500.77	7778.94	7279.86	0	0	1
Smo@444K	1.07334	13.1501	3.45597	0.0208193	0.192181	-3.21166	Smo	444K	5225.64	7514.68	12362.8	14065.2	0	0	1
Hnrnpu@568K	-0.896039	14.3985	-3.45548	0.0208297	0.192181	-3.21221	Hnrnpu	568K	30339	28607.1	16878.5	14848.1	17	0	0
Med14@182K	1.28235	13.3139	3.45511	0.0208375	0.192181	-3.21262	Med14	182K	4930.89	8645.67	16893.1	14930.2	0	0	1
Macroh2a1@304K	0.93545	13.6678	3.45361	0.020869	0.192184	-3.21427	Macroh2a1	304K	9524.58	9297.7	16161.8	20041.4	7	0	0
Septin2@325K	1.06994	11.8304	3.45263	0.0208897	0.192184	-3.21536	Septin2	325K	2995.17	2109.14	4885.24	5699.12	0	0	1
Snx6@138K	-1.78793	13.8694	-3.45219	0.020899	0.192184	-3.21584	Snx6	138K	29308	26389.2	12923.1	5018.88	0	1	0
Kif23@644K	-0.942616	13.1007	-3.45199	0.0209033	0.192184	-3.21607	Kif23	644K	11081.2	13382.9	6756.67	5941.44	12	0	0
Dnajc11@497K	1.14101	12.1262	3.45169	0.0209095	0.192184	-3.21639	Dnajc11	497K	3769.79	2403.96	6813.12	6469.23	0	0	2
Sec23b@260K	-1.5892	12.1925	-3.44887	0.0209694	0.192603	-3.21952	Sec23b	260K	6373.07	10342.8	3737.81	1947.94	0	3	0
Msh5@143K	-1.53709	11.274	-3.44771	0.0209939	0.192696	-3.2208	Msh5	143K	5242.06	3395.01	2002.75	1055.1	0	1	0
Sub1@80K	-1.10794	14.907	-3.44595	0.0210313	0.192907	-3.22274	Sub1	80K	43616.4	46641.7	16980.6	25788.5	0	1	0
Farsa@481K	-1.14006	12.8287	-3.44226	0.0211102	0.193285	-3.22684	Farsa	481K	11134	10475.9	6139.33	3911.48	0	1	0
Psat1@51K	1.33313	12.9648	3.44173	0.0211216	0.193285	-3.22743	Psat1	51K	6856.54	3699.5	12293.4	13097.8	0	0	1
Pde8a@311K	-0.964949	16.5033	-3.44067	0.0211442	0.193285	-3.2286	Pde8a	311K	136392	123497	75174.4	58805.4	3	0	0
Far1@443K	-0.986738	14.4543	-3.43975	0.021164	0.193285	-3.22962	Far1	443K	31384.6	31818.2	13771.3	18464.7	4	0	0
Eif3j1@120K	2.40198	11.3419	3.43971	0.0211647	0.193285	-3.22966	Eif3j1	120K	2236.69	569.955	6137.05	5802.58	0	0	1
Ap1m1@296K	-1.00879	13.9995	-3.43932	0.0211732	0.193285	-3.2301	Ap1m1	296K	20616.4	26181.5	12846.5	10377	0	4	0
Tex10@524K	-1.30599	11.1303	-3.43907	0.0211786	0.193285	-3.23038	Tex10	524K	2678.32	4638.59	1264.61	1606.98	0	1	0
Tpr@495K	-1.46796	14.1655	-3.43864	0.0211878	0.193285	-3.23085	Tpr	495K	21421.6	43606.6	10269.2	11886.9	0	6	0
Mtrex@644K	-1.29525	14.6245	-3.4366	0.0212316	0.193531	-3.23311	Mtrex	644K	53149.2	29459.5	16421.2	15830.6	0	1	0
Nme2@100K	-0.977858	17.4105	-3.43604	0.0212437	0.193531	-3.23373	Nme2	100K	216592	275978	133635	115310	7	0	0
Dnaja2@223K	-0.977666	14.5733	-3.43355	0.0212975	0.19368	-3.2365	Dnaja2	223K	38046.1	30760.9	19092.3	15806.6	9	0	0
Rcc2@347K	-1.06706	12.8885	-3.43202	0.0213306	0.19368	-3.2382	Rcc2	347K	13301	9057.28	5353.6	5126.29	0	1	0
Impdh2@238K	-0.98514	15.7503	-3.43194	0.0213322	0.19368	-3.23828	Impdh2	238K	75554.7	79605.3	45285.4	33894.7	12	0	0
Psma7@38K	-1.08798	13.2847	-3.43086	0.0213556	0.19368	-3.23948	Psma7	38K	12924.9	16379.3	5795.98	8082.85	0	1	0
Ptbp1@434K	0.926926	14.7906	3.43072	0.0213586	0.19368	-3.23963	Ptbp1	434K	18655.8	22646.8	40828.4	37404.4	6	0	0
Gja1@303K	0.889194	15.4844	3.42934	0.0213887	0.19368	-3.24117	Gja1	303K	35059.3	32365.9	66115.1	58876	8	0	0
St13@14K	-1.05876	14.3087	-3.42928	0.02139	0.19368	-3.24123	St13	14K	30266.5	28344	16945	11666.6	0	4	0
Ube2r2@159K	-1.40419	11.9055	-3.42841	0.0214088	0.19368	-3.2422	Ube2r2	159K	5890.78	6611.98	3297.05	1686.44	0	1	0
Ube2k@142K	-1.36652	13.1987	-3.42762	0.0214259	0.19368	-3.24307	Ube2k	142K	20852.5	10929.6	5620.63	6098.88	0	2	0
Xpo7@821K	-1.37133	11.9305	-3.42739	0.021431	0.19368	-3.24333	Xpo7	821K	7288.52	5407.99	3248.14	1813.07	0	3	0
Pdia6@77K	-1.15823	12.048	-3.4263	0.0214547	0.19368	-3.24454	Pdia6	77K	5059.09	7910.67	3078.59	2609.83	0	1	0
Atr@2395K	-0.86152	15.407	-3.42532	0.0214762	0.19368	-3.24564	Atr	2395K	59603.8	57548.5	32774.1	31702.2	10	0	0
Taf1a@293K	-0.880726	14.3326	-3.42456	0.0214928	0.19368	-3.24648	Taf1a	293K	26378.3	29712.7	15429.6	14982.5	1	0	0
Dnm2@571K	0.859003	10.2689	3.42451	0.0214938	0.19368	-3.24653	Dnm2	571K	916.378	915.836	1685.88	1637.71	4	0	0
Pik3c2a@349K	1.41722	11.416	3.42405	0.0215039	0.19368	-3.24704	Pik3c2a	349K	2357.32	1185.9	4289.14	4648.88	0	0	2
Otulinl@113K	0.993116	15.0096	3.42389	0.0215073	0.19368	-3.24722	Otulinl	113K	24788.4	22052.5	53637.9	40378.5	2	0	0
Cul4b@701K	0.915704	12.5733	3.42338	0.0215185	0.19368	-3.24779	Cul4b	701K	4167.22	4725.03	7758.75	9031.67	13	0	0
Washc4@586K	1.9425	14.3911	3.42326	0.0215211	0.19368	-3.24792	Washc4	586K	6423.83	18697.6	42797.4	41463	0	0	1
Tdp2@310K	-2.16456	12.9542	-3.42151	0.0215595	0.19368	-3.24987	Tdp2	310K	20071.6	14067.2	6716	2091.62	0	1	0
Cct3@427K	-1.54675	12.9871	-3.4206	0.0215794	0.19368	-3.25087	Cct3	427K	16192.7	11892.9	6833.99	3301.38	0	3	0
Uchl1@4K	-0.971183	21.1615	-3.42036	0.0215848	0.19368	-3.25115	Uchl1	4K	2.92667e+06	3.68547e+06	1.81506e+06	1.5462e+06	9	0	0
Upf2@396K	-2.19887	13.2623	-3.41969	0.0215994	0.19368	-3.25189	Upf2	396K	28418.6	15596.9	2660.48	7903.64	0	1	0
Cct6a@129K	-0.888134	15.1462	-3.4194	0.0216056	0.19368	-3.2522	Cct6a	129K	47797.5	50918.1	24980.2	28442.8	11	0	0
H1-3@65K	0.918557	17.8353	3.41936	0.0216066	0.19368	-3.25225	H1-3	65K	167052	173202	290832	355460	6	0	0
Basp1@170K	-1.22183	13.7054	-3.41713	0.0216557	0.19399	-3.25474	Basp1	170K	16013.8	25989.7	7800.23	9807.86	0	1	0
Ikbkg@302K	-0.968312	13.7967	-3.41319	0.0217426	0.194638	-3.25911	Ikbkg	302K	20089.4	19723.3	8848.64	11697.4	2	0	0
Mfsd14a@19K	-0.919625	15.1538	-3.41223	0.0217639	0.194644	-3.26018	Mfsd14a	19K	49001.8	51301.6	23937.4	29349.2	1	0	0
Sub1@68K	-0.878393	16.1434	-3.41185	0.0217723	0.194644	-3.2606	Sub1	68K	92230.2	104439	53011.2	53767.7	1	0	0
Taf7l@452K	-0.977876	13.1363	-3.41042	0.0218041	0.194733	-3.2622	Taf7l	452K	12505.2	12768.7	7425.35	5543.45	3	0	0
Uba6@537K	-1.85579	15.4015	-3.4101	0.0218112	0.194733	-3.26256	Uba6	537K	94719.3	71585	13973.6	37038.4	0	7	0
Asl@43K	-1.08621	12.1437	-3.40828	0.0218516	0.194964	-3.26458	Asl	43K	5598.49	7765.13	2736.15	3524.63	0	1	0
Copa@76K	0.853295	12.8408	3.40582	0.0219065	0.195013	-3.26732	Copa	76K	5433.16	5483.18	9812.75	9908.98	25	0	0
Pik3r4@443K	1.61271	10.8917	3.40551	0.0219133	0.195013	-3.26767	Pik3r4	443K	1528.3	772.29	4257.48	2592.91	0	0	1
Brap@384K	-0.855345	17.7865	-3.40546	0.0219145	0.195013	-3.26772	Brap	384K	308100	300158	170609	165604	3	0	0
Fnbp4@589K	-1.21696	10.9668	-3.40433	0.0219398	0.195013	-3.26899	Fnbp4	589K	3978.5	2340.36	1266.42	1360.63	0	1	0
Atxn7l3b@67K	-1.39287	12.5089	-3.40358	0.0219565	0.195013	-3.26982	Atxn7l3b	67K	12804.9	6966.56	4182.37	3093	0	1	0
Mcm6@599K	1.45139	10.8479	3.40292	0.0219713	0.195013	-3.27055	Mcm6	599K	1420.19	874.681	2328.19	3990.25	0	0	1
Trank1@1826K	1.42345	11.3899	3.40217	0.0219882	0.195013	-3.27139	Trank1	1826K	1826.36	1470.05	6141.62	3145.14	0	0	1
Uso1@565K	1.10765	15.6897	3.40154	0.0220023	0.195013	-3.2721	Uso1	565K	28941.2	44791.5	77932.1	77244.2	0	0	1
Dmd@3310K	1.40941	12.424	3.40035	0.0220289	0.195013	-3.27342	Dmd	3310K	2393.21	4750.42	9429.24	8507.19	0	0	1
Xpo1@693K	-1.17476	16.7031	-3.40009	0.0220347	0.195013	-3.27371	Xpo1	693K	179783	142938	88653.2	56875.4	0	1	0
Htatsf1@304K	1.13456	14.0689	3.39916	0.0220557	0.195013	-3.27474	Htatsf1	304K	9368.34	14358.2	27852.8	23279	0	0	3
Klhdc3@173K	1.02722	12.2078	3.39867	0.0220667	0.195013	-3.27529	Klhdc3	173K	3328.39	3299.07	8065.45	5655.17	0	0	1
Hmgb1@50K	-0.98655	13.5426	-3.39805	0.0220807	0.195013	-3.27599	Hmgb1	50K	19374.8	14560.4	8981.8	7999.91	8	0	0
Arcn1@11K	-0.925085	12.2658	-3.39761	0.0220906	0.195013	-3.27647	Arcn1	11K	6160.48	7474.75	3376.79	3782.25	10	0	0
Tex30@138K	-0.88354	14.2491	-3.39647	0.0221163	0.195013	-3.27774	Tex30	138K	25960.2	26944.2	15396.4	13347.8	8	0	0
Ercc2@268K	-1.48098	12.0918	-3.39637	0.0221187	0.195013	-3.27786	Ercc2	268K	5041.48	10550	2784.14	2451.77	0	2	0
Vti1a@43K	1.30966	12.8322	3.3961	0.0221247	0.195013	-3.27816	Vti1a	43K	4434.34	4837.88	8465.81	15570.7	0	0	1
Esd@17K	-0.980004	16.8184	-3.39596	0.0221279	0.195013	-3.27832	Esd	17K	159652	165023	95564	70860.2	3	0	0
Ywhah@120K	1.24539	11.7743	3.39442	0.0221628	0.195013	-3.28004	Ywhah	120K	1733.49	2985.33	5801.44	5013.95	0	0	1
Htatsf1@120K	1.10512	11.7334	3.39315	0.0221915	0.195013	-3.28146	Htatsf1	120K	2665.93	2021.61	5914.48	4216.78	0	0	3
Cbll1@74K	-1.16265	13.5958	-3.39304	0.0221939	0.195013	-3.28158	Cbll1	74K	23523.8	14587.4	8752.78	7822.65	0	1	0
Cdk1@201K	0.956449	13.4246	3.3927	0.0222016	0.195013	-3.28195	Cdk1	201K	6955.59	8956.44	14574.1	16096.3	8	0	0
Actr6@260K	-1.21794	13.8827	-3.39252	0.0222057	0.195013	-3.28215	Actr6	260K	20947.6	25336.3	7692.65	12750.6	0	1	0
Wdr41@444K	-1.17212	12.6081	-3.39229	0.0222109	0.195013	-3.28241	Wdr41	444K	7400.29	11869.3	3834.14	4511.5	0	2	0
Eif2s3y@59K	-0.97948	13.5463	-3.39186	0.0222207	0.195013	-3.28289	Eif2s3y	59K	18638	15140.4	9504.16	7636.9	4	0	0
Arpc4@89K	-0.998779	12.6182	-3.38451	0.0223882	0.196282	-3.2911	Arpc4	89K	9664.41	8172.91	5119.59	3863.6	4	0	0
Mgst1@55K	-1.35083	13.0637	-3.38229	0.022439	0.196282	-3.29358	Mgst1	55K	16470.8	11351.3	7010.5	4099.52	0	1	0
Wdr5@120K	-0.985069	14.8916	-3.38203	0.0224451	0.196282	-3.29388	Wdr5	120K	40645.5	44992.7	25039.4	18640.6	4	0	0
Tmem176a@237K	0.899692	16.9755	3.38158	0.0224554	0.196282	-3.29438	Tmem176a	237K	92156.6	96582.8	160665	192830	1	0	0
Wdr75@282K	-0.951287	11.8155	-3.38096	0.0224697	0.196282	-3.29508	Wdr75	282K	4799.03	5234.57	2944.18	2282.12	5	0	0
Klhl11@453K	1.02588	14.6522	3.38045	0.0224813	0.196282	-3.29564	Klhl11	453K	21554.2	15106.7	37775.1	35738.3	0	0	2
Hmgcr@248K	-0.904049	14.4932	-3.38012	0.0224889	0.196282	-3.29601	Hmgcr	248K	34361.4	28965.5	16052.1	17706.3	2	0	0
H1-1@36K	-1.35367	11.7249	-3.38008	0.0224898	0.196282	-3.29605	H1-1	36K	4064.5	7203.76	2485.47	1803.72	0	1	0
Soga1@1007K	0.847296	12.491	3.37923	0.0225093	0.196282	-3.297	Soga1	1007K	4313.51	4269.87	7808.73	7634.63	5	0	0
Atr@664K	-1.38646	12.6629	-3.37908	0.0225128	0.196282	-3.29717	Atr	664K	10042.6	10948.7	5625.85	2859.49	0	30	0
Tuba3a@112K	-1.10879	13.5872	-3.3785	0.0225263	0.196282	-3.29782	Tuba3a	112K	19551.5	16707	6804.85	10320.6	0	3	0
Flot1@220K	1.30434	11.1036	3.37677	0.0225661	0.196501	-3.29975	Flot1	220K	1402.41	1398.1	4708.6	2539.86	0	0	1
Dcps@137K	0.847141	18.4901	3.37572	0.0225903	0.196584	-3.30093	Dcps	137K	270851	278224	489131	498574	1	0	0
Pex19@193K	0.888322	15.16	3.3741	0.022628	0.196784	-3.30275	Pex19	193K	26092.6	27752.5	53926.5	46008.8	4	0	0
Gja1@258K	0.860723	19.3617	3.37301	0.0226533	0.196859	-3.30397	Gja1	258K	526045	475076	902604	913053	8	0	0
Afg2a@662K	-1.07622	12.113	-3.37246	0.022666	0.196859	-3.30458	Afg2a	662K	5268.98	7851.92	3230.87	2880.27	0	1	0
Xrcc4@187K	-1.17963	13.3636	-3.37127	0.0226935	0.196915	-3.30591	Xrcc4	187K	12316.3	20433	6719.98	7298.54	0	1	0
Rai14@966K	-0.965044	14.057	-3.36946	0.0227357	0.196915	-3.30794	Rai14	966K	24424.1	23220.1	14083.2	10567.4	3	0	0
Stk31@641K	-0.856574	13.4541	-3.36887	0.0227496	0.196915	-3.3086	Stk31	641K	15429.9	14779.1	8685.46	8007.73	6	0	0
Gprasp1@651K	0.890102	15.7653	3.36885	0.02275	0.196915	-3.30863	Gprasp1	651K	44048.5	37999.6	79585.3	72239.1	13	0	0
Tpr@568K	-0.870207	14.5927	-3.36853	0.0227575	0.196915	-3.30898	Tpr	568K	32971.4	33844.7	17122.4	19505	21	0	0
Slc12a4@1024K	0.952173	12.3515	3.36803	0.022769	0.196915	-3.30954	Slc12a4	1024K	3341.88	4224.21	6762.83	7814	8	0	0
Eefsec@141K	-0.889539	12.1935	-3.36777	0.0227752	0.196915	-3.30984	Eefsec	141K	6205.29	6549.64	3742.02	3164.59	1	0	0
Oxa1l@338K	1.05052	12.2159	3.36579	0.0228214	0.197187	-3.31205	Oxa1l	338K	3978.53	2746.26	6433.93	7285.59	0	0	1
Ubr7@398K	0.844447	11.2603	3.36384	0.022867	0.19725	-3.31423	Ubr7	398K	1859.87	1801.75	3313.95	3260.16	1	0	0
Plekho2@27K	0.851171	12.8302	3.36373	0.0228697	0.19725	-3.31436	Plekho2	27K	5616.67	5234.44	9646.87	9917.88	5	0	0
Rpl8@60K	-0.866965	14.0017	-3.3627	0.022894	0.19725	-3.31552	Rpl8	60K	23620.8	20774.8	12144.1	12147.9	1	0	0
Rars1@362K	-0.907526	16.6994	-3.36265	0.022895	0.19725	-3.31557	Rars1	362K	131974	160962	80527	74969.7	5	0	0
Acsbg1@707K	0.958203	14.1016	3.36123	0.0229285	0.19725	-3.31717	Acsbg1	707K	11140.6	14277.6	22825.2	26305.4	17	0	0
Xlr5c@81K	-1.03713	13.3986	-3.36096	0.0229347	0.19725	-3.31746	Xlr5c	81K	14961.9	15995.4	6257.58	9081.55	0	1	0
Atp6v1b2@108K	-1.11034	13.3334	-3.36087	0.0229368	0.19725	-3.31756	Atp6v1b2	108K	12872.4	17868.8	6011.92	8208.26	0	1	0
Cmpk1@88K	-0.90588	13.4576	-3.36042	0.0229475	0.19725	-3.31807	Cmpk1	88K	15676.6	15126.7	9111.33	7413.47	2	0	0
Ap2a2@841K	1.79624	12.3588	3.35984	0.0229611	0.19725	-3.31872	Ap2a2	841K	4473.29	1775.79	8176.89	11718.5	0	0	1
Calr@159K	-0.915726	15.8682	-3.35658	0.0230381	0.197786	-3.32238	Calr	159K	75310.2	89625.3	40487	46843.3	7	0	0
Atr@2100K	-1.07706	14.3354	-3.3554	0.023066	0.197899	-3.3237	Atr	2100K	34229.9	26339.7	16786.4	12067.1	0	30	0
Setdb1@614K	-1.38174	10.4355	-3.35394	0.0231006	0.198068	-3.32534	Setdb1	614K	2986.1	1673.47	713.327	1031.67	0	2	0
Eid1@103K	0.889625	14.4486	3.35209	0.0231446	0.198319	-3.32742	Eid1	103K	15230.4	17716.9	28873.3	32078.3	1	0	0
Uimc1@105K	-1.09156	14.3213	-3.35078	0.0231758	0.198459	-3.32889	Uimc1	105K	28520.6	31314	17362.6	11326.5	0	1	0
Gja1@114K	1.88739	14.5086	3.34929	0.0232113	0.198589	-3.33057	Gja1	114K	7596.4	19331.7	34909	57578.6	0	0	2
Gstm5@214K	1.39008	13.1803	3.3489	0.0232206	0.198589	-3.331	Gstm5	214K	4172.48	7879.39	17290.1	13061.8	0	0	5
Ssb@303K	1.47053	14.0998	3.3468	0.023271	0.198644	-3.33337	Ssb	303K	13944.4	7977.5	37761.2	22623.9	0	0	1
Dnajb1@296K	-1.07047	12.2479	-3.34678	0.0232713	0.198644	-3.33339	Dnajb1	296K	8614.25	5767.77	3557	3167.03	0	1	0
Wdr62@492K	-1.63084	12.0974	-3.34677	0.0232714	0.198644	-3.33339	Wdr62	492K	8361.85	7112.17	3832.52	1617.91	0	1	0
Ctsd@355K	2.18786	13.2272	3.34337	0.0233532	0.199068	-3.33722	Ctsd	355K	8314.39	2427.31	23873.4	17549.4	0	0	1
Syncrip@297K	0.891754	13.3505	3.34324	0.0233562	0.199068	-3.33737	Syncrip	297K	8385.59	7011.49	13729.9	14742.3	9	0	0
Rbmy1a1@243K	-0.978239	13.3393	-3.34285	0.0233656	0.199068	-3.33781	Rbmy1a1	243K	16277.8	12999.4	8260.56	6600.11	2	0	0
Anxa3@154K	-2.1338	12.204	-3.34126	0.0234038	0.199267	-3.33959	Anxa3	154K	7484.99	13052	1298.91	3904.91	0	1	0
Stk31@634K	-1.1417	12.5316	-3.33837	0.0234737	0.199711	-3.34285	Stk31	634K	7114.93	10871.9	4501.81	3529.55	0	9	0
Mxra8@383K	0.936947	13.3162	3.33787	0.0234858	0.199711	-3.34341	Mxra8	383K	7020.01	7740.95	12470.5	15971.6	1	0	0
Rnf216@379K	1.05674	13.2302	3.33675	0.0235129	0.199746	-3.34467	Rnf216	379K	8048.22	5514.95	14942.7	12853.9	0	0	1
Nup58@402K	-1.32207	13.5488	-3.33611	0.0235283	0.199746	-3.34539	Nup58	402K	25217.3	14239.6	8798.23	6528.86	0	2	0
Anapc5@654K	-0.868444	14.0616	-3.33585	0.0235346	0.199746	-3.34568	Anapc5	654K	23549.5	22664.5	13599.6	11774.5	10	0	0
Ppp3ca@47K	-0.877355	11.9717	-3.33341	0.0235939	0.200123	-3.34843	Ppp3ca	47K	5005.71	5920.32	2925.04	3002.33	1	0	0
Ift122@986K	-2.50021	13.1696	-3.33068	0.0236603	0.200282	-3.3515	Ift122	986K	29263.3	16413.8	7678.13	1954.34	0	15	0
Hk2@501K	1.0794	14.6907	3.33029	0.0236699	0.200282	-3.35194	Hk2	501K	19894.6	16635.7	31584.2	46791.5	0	0	1
Polr3b@723K	-1.12652	13.2259	-3.32981	0.0236815	0.200282	-3.35248	Polr3b	723K	16215.8	12358.8	7890.4	5328.2	0	2	0
Uba6@1003K	-0.872002	15.0855	-3.32977	0.0236826	0.200282	-3.35253	Uba6	1003K	50823.9	43530.4	25162	26249.3	19	0	0
Hsp90ab1@354K	-0.874438	16.239	-3.3292	0.0236964	0.200282	-3.35316	Hsp90ab1	354K	97699.5	112246	59786.2	54575.6	23	0	0
Hnrnpd@197K	0.844405	15.8279	3.32875	0.0237074	0.200282	-3.35367	Hnrnpd	197K	41790.1	45092.3	76525	79388	5	0	0
Hectd1@972K	0.845536	13.3088	3.32835	0.0237172	0.200282	-3.35412	Hectd1	972K	7441.42	7700.43	13053.4	14174.6	10	0	0
Slc4a2@654K	-0.940326	12.0946	-3.32639	0.0237652	0.200523	-3.35634	Slc4a2	654K	6693.71	5483.79	2871.62	3471.27	2	0	0
Dync2li1@229K	-2.15113	12.2573	-3.32596	0.0237757	0.200523	-3.35682	Dync2li1	229K	8360.05	12734.9	1288.42	4188.29	0	1	0
Rac1@133K	1.08081	13.8341	3.32474	0.0238057	0.20065	-3.35819	Rac1	133K	11777	8561.86	24627.7	18318.5	0	0	1
Cep85@339K	-0.975155	12.6383	-3.32172	0.02388	0.201047	-3.3616	Cep85	339K	8303.08	9623.01	5245.02	3941.86	1	0	0
Fcho2@194K	-1.13016	14.448	-3.32103	0.0238972	0.201047	-3.36238	Fcho2	194K	31645.9	34549.6	11909.5	19162	0	1	0
Kctd10@147K	1.65056	12.2486	3.321	0.0238977	0.201047	-3.36241	Kctd10	147K	4284.21	1760.66	9275.44	8015.8	0	0	2
Lmnb2@101K	1.51027	13.4557	3.31878	0.0239528	0.201372	-3.36492	Lmnb2	101K	4926.29	8994.35	14597.5	24631.2	0	0	1
Atr@372K	-2.21194	13.0126	-3.31823	0.0239664	0.201372	-3.36554	Atr	372K	15465	20457.9	2038.36	7231.17	0	30	0
Xpo4@643K	-1.32988	10.447	-3.31554	0.0240329	0.201626	-3.36857	Xpo4	643K	1738.93	2816.92	704.084	1100.95	0	1	0
Urb1@1297K	-2.09896	11.6085	-3.3152	0.0240414	0.201626	-3.36896	Urb1	1297K	6905.1	6049.42	822.422	2767.52	0	12	0
Rnf2@261K	-1.20307	13.0774	-3.31519	0.0240417	0.201626	-3.36897	Rnf2	261K	12997.9	13232.6	4324.7	7503.12	0	1	0
Rmdn2@97K	0.961369	15.8302	3.3125	0.0241086	0.20203	-3.37201	Rmdn2	97K	35822.6	48660	80060.4	82549.3	9	0	0
Myh11@1399K	1.05411	12.7982	3.31204	0.0241201	0.20203	-3.37253	Myh11	1399K	5703.91	4283.22	8849.48	11903.2	0	0	2
Uqcrfs1@163K	-1.03008	14.1528	-3.31091	0.0241484	0.202114	-3.37381	Uqcrfs1	163K	24372.8	27797.2	10622.5	15293.5	0	1	0
Uba6@544K	-1.03801	17.7888	-3.30995	0.0241723	0.202114	-3.37489	Uba6	544K	395111	266483	154687	161434	0	7	0
Faf2@167K	0.864843	16.7265	3.30966	0.0241795	0.202114	-3.37521	Faf2	167K	78519.8	82235.2	157692	135804	4	0	0
Vcam1@726K	0.962921	14.5016	3.30872	0.024203	0.202114	-3.37627	Vcam1	726K	19410.8	14221	32359	32412.5	2	0	0
Rmdn2@185K	0.951882	17.9368	3.30863	0.0242054	0.202114	-3.37638	Rmdn2	185K	183575	177288	404460	301099	9	0	0
Rbm38@112K	-1.39587	13.2415	-3.30713	0.0242428	0.202222	-3.37807	Rbm38	112K	18420.8	13399.3	8214.49	4339.22	0	1	0
Cfap36@230K	-0.851912	16.9793	-3.30667	0.0242545	0.202222	-3.3786	Cfap36	230K	163257	184562	97721.1	94650.5	1	0	0
Napepld@88K	0.901578	16.897	3.30631	0.0242636	0.202222	-3.37901	Napepld	88K	98516.1	80925	176408	157716	6	0	0
Tbc1d1@1179K	-1.08438	13.6133	-3.30549	0.0242842	0.202268	-3.37993	Tbc1d1	1179K	15745.4	21150.4	7287.05	10163.9	0	1	0
Atr@57K	-1.37979	12.0068	-3.30392	0.0243236	0.202471	-3.38171	Atr	57K	5309.36	8301.28	1946.8	3343.09	0	30	0
Prr12@1214K	1.11749	11.9843	3.3033	0.0243393	0.202475	-3.38241	Prr12	1214K	2177.18	3475.09	5687.96	6261.78	0	0	1
Apoa1@111K	-1.24778	13.3484	-3.30175	0.0243782	0.20264	-3.38416	Apoa1	111K	18833.9	13715.7	5264.73	8700.49	0	5	0
Hsp90ab1@347K	0.867749	15.1818	3.30132	0.0243893	0.20264	-3.38465	Hsp90ab1	347K	28670.9	26403.8	46679.4	54003.3	23	0	0
Cct7@218K	-0.850328	14.2052	-3.29917	0.0244436	0.202723	-3.38708	Cct7	218K	26403.2	24361.6	14782	13386.9	11	0	0
Renbp@12K	-1.02057	14.5884	-3.29901	0.0244476	0.202723	-3.38726	Renbp	12K	32509.8	37872.2	20596.2	14524.7	0	1	0
Tkt@310K	0.907097	13.8172	3.29839	0.0244634	0.202723	-3.38797	Tkt	310K	9568.79	11611.2	18436	21193.1	13	0	0
Cpeb1@225K	-1.05345	12.4453	-3.29813	0.0244698	0.202723	-3.38825	Cpeb1	225K	7437.88	8679.58	4696.34	3191.14	0	1	0
Adnp2@1123K	0.993348	13.7103	3.29789	0.024476	0.202723	-3.38853	Adnp2	1123K	10467.5	8620.75	16336.4	21892.1	1	0	0
Caprin1@232K	-1.05224	13.9867	-3.29675	0.024505	0.202723	-3.38982	Caprin1	232K	23640.8	23117.1	13870.6	9162	0	3	0
Hdac11@50K	1.15205	13.2685	3.29617	0.0245198	0.202723	-3.39048	Hdac11	50K	8513.38	5147.05	14042.2	15410.8	0	0	1
Epb41l3@815K	1.39908	11.6817	3.29563	0.0245334	0.202723	-3.39109	Epb41l3	815K	1677.29	2439.64	7253.08	3924.09	0	0	2
Trpc4ap@645K	-1.17178	13.4521	-3.29547	0.0245374	0.202723	-3.39126	Trpc4ap	645K	15546.4	18199.6	5797.8	9614.97	0	5	0
Kdm5b@663K	-0.992116	13.2493	-3.2942	0.0245699	0.202723	-3.39271	Kdm5b	663K	11536.4	16346.7	6758.91	7051.97	13	0	0
Nipsnap2@276K	1.84758	12.5961	3.2939	0.0245774	0.202723	-3.39304	Nipsnap2	276K	5331.24	1998.15	14227.6	9697.94	0	0	1
Usp25@254K	0.909316	11.6447	3.29241	0.0246154	0.202723	-3.39473	Usp25	254K	2639.56	2068.06	4416.53	4359.9	9	0	0
Xab2@454K	1.02233	13.8863	3.29225	0.0246194	0.202723	-3.39491	Xab2	454K	11242.2	10041	25945.5	17950.2	0	0	1
Usp5@845K	-1.13389	16.1803	-3.29206	0.0246244	0.202723	-3.39513	Usp5	845K	137484	88028.1	44952.1	55905.7	0	1	0
Ap1m1@237K	-1.02069	13.2309	-3.29164	0.0246352	0.202723	-3.39561	Ap1m1	237K	13319	14078.4	5582.04	8160.48	0	4	0
Eif4a2@382K	-1.7572	11.6988	-3.2914	0.0246412	0.202723	-3.39588	Eif4a2	382K	7248.53	5153.39	1136.21	2877.05	0	2	0
Anapc5@668K	-1.30526	12.0876	-3.28999	0.0246774	0.202897	-3.39748	Anapc5	668K	5687.73	8230.75	2124.42	3608.21	0	2	0
Trrap@2163K	1.26806	12.7233	3.28777	0.0247343	0.203041	-3.39999	Trrap	2163K	3307.94	5739.56	12038.6	9147.6	0	0	2
Inppl1@392K	-0.871018	12.6483	-3.28703	0.0247534	0.203041	-3.40083	Inppl1	392K	8258.2	9127.35	5120.74	4400.4	6	0	0
Herc2@1504K	-0.916403	13.3617	-3.28701	0.0247537	0.203041	-3.40085	Herc2	1504K	14847.5	14085.6	6756.34	8689.33	34	0	0
Fsd1@214K	-0.867676	18.2431	-3.28694	0.0247556	0.203041	-3.40093	Fsd1	214K	437522	401476	212824	247882	2	0	0
Exosc3@123K	-0.850488	12.6786	-3.28437	0.0248217	0.203376	-3.40385	Exosc3	123K	8225.25	9421.66	4821.9	4943.26	2	0	0
Gatad2a@131K	0.995535	11.566	3.28417	0.0248268	0.203376	-3.40407	Gatad2a	131K	1977.82	2331.06	5020.33	3650.73	1	0	0
Sec23ip@902K	1.82166	11.3605	3.28263	0.0248665	0.203577	-3.40582	Sec23ip	902K	2349.52	832.468	4788.69	5103.64	0	0	1
Elmod2@129K	1.33187	12.0683	3.28205	0.0248816	0.203577	-3.40648	Elmod2	129K	2124.47	3448.62	5405.06	8589.37	0	0	1
Srsf6@165K	1.00781	11.0478	3.28051	0.0249213	0.203696	-3.40822	Srsf6	165K	1730.7	1287.81	2678.28	3364.97	0	0	1
Hapstr1@132K	-1.16764	12.0964	-3.28031	0.0249265	0.203696	-3.40845	Hapstr1	132K	6290.61	6848.08	3797.04	2248.15	0	1	0
Hsp90ab1@428K	-0.957333	12.0989	-3.27859	0.0249711	0.203936	-3.4104	Hsp90ab1	428K	5283.16	7071.75	2965.44	3341.64	23	0	0
Csnk1a1@225K	0.870627	14.097	3.27613	0.0250351	0.204137	-3.41319	Csnk1a1	225K	12706.9	13217.3	25957.2	21631.8	5	0	0
Mpzl1@218K	-0.892794	14.9301	-3.27606	0.0250371	0.204137	-3.41328	Mpzl1	218K	42868.8	42213.8	25638.3	20473.5	2	0	0
Kcnab2@362K	1.43534	10.9248	3.2749	0.0250672	0.204137	-3.41459	Kcnab2	362K	1704.44	819.875	3507.94	2913.64	0	0	1
Hba@41K	-0.866209	14.8525	-3.2746	0.0250751	0.204137	-3.41494	Hba	41K	40381.9	39503.7	20052	23941.8	5	0	0
Flot2@169K	1.56602	10.6578	3.27444	0.0250792	0.204137	-3.41512	Flot2	169K	707.119	1246.59	2018.27	3828.9	0	0	1
Myh9@74K	-1.09788	11.7586	-3.27398	0.0250913	0.204137	-3.41564	Myh9	74K	5817.2	4417.45	2861.92	1959.93	0	5	0
Nmd3@39K	-1.37455	10.9954	-3.2728	0.0251221	0.204137	-3.41698	Nmd3	39K	3880.37	2784.9	1733.06	927.489	0	2	0
Bmpr1a@531K	1.52515	10.5236	3.27186	0.0251466	0.204137	-3.41805	Bmpr1a	531K	1295.42	581.175	2263.64	2755.13	0	0	1
Ap2m1@354K	-1.3086	13.2031	-3.27056	0.0251805	0.204137	-3.41952	Ap2m1	354K	15195.5	14496.9	8306.79	4322.18	0	1	0
Pcna@13K	-1.18349	13.6645	-3.26966	0.0252043	0.204137	-3.42055	Pcna	13K	17887.2	21407	11164.3	6648.64	0	4	0
Ift122@418K	-0.934307	14.4949	-3.26962	0.0252054	0.204137	-3.4206	Ift122	418K	32264.6	31572.4	14462.1	19288.3	2	0	0
Stip1@434K	-0.973028	13.7424	-3.26926	0.0252148	0.204137	-3.42101	Stip1	434K	19023	19381.1	11577.1	8264.88	6	0	0
Kif23@587K	-0.939475	16.1	-3.26754	0.02526	0.204137	-3.42296	Kif23	587K	94469.1	100154	58650	43860.1	12	0	0
Prkacb@318K	0.870447	13.0694	3.26638	0.0252905	0.204137	-3.42428	Prkacb	318K	6454.87	6260.64	10576.1	12771.5	1	0	0
Ap2a1@117K	-0.865994	12.2871	-3.26603	0.0252997	0.204137	-3.42468	Ap2a1	117K	6715.54	6779.57	3379.32	4055.77	11	0	0
Lsr@538K	0.822186	16.2234	3.26568	0.0253089	0.204137	-3.42507	Lsr	538K	56040.1	59085.7	101257	102226	3	0	0
Usp7@99K	-0.833986	14.1326	-3.26487	0.0253302	0.204137	-3.42599	Usp7	99K	24247.2	23716.3	12776.8	14163.7	9	0	0
Scamp1@65K	-1.0235	13.0532	-3.26444	0.0253415	0.204137	-3.42648	Scamp1	65K	13310	11034.5	5007.76	7097.11	0	1	0
Hba@12K	-0.821436	15.8793	-3.26392	0.0253552	0.204137	-3.42707	Hba	12K	78718.4	81557.1	46205.8	44492.6	5	0	0
Pgls@170K	1.35863	14.1777	3.26379	0.0253587	0.204137	-3.42722	Pgls	170K	16174.2	8279.9	32748.5	26892.5	0	0	1
Prep@172K	-1.02258	10.4812	-3.26376	0.0253595	0.204137	-3.42725	Prep	172K	2478.98	1674.5	979.535	1026.8	0	1	0
Klhl12@305K	0.92253	14.2216	3.26358	0.0253642	0.204137	-3.42745	Klhl12	305K	15910.2	12102.1	25924.1	26684	2	0	0
Pcbp1@115K	-0.850857	16.5751	-3.26297	0.0253804	0.204137	-3.42815	Pcbp1	115K	138869	123801	76430	69151	2	0	0
Slc38a9@105K	-0.853288	13.6558	-3.26184	0.0254103	0.204137	-3.42944	Slc38a9	105K	17525.8	17170.6	10387.3	8876.26	3	0	0
Cnot9@44K	-1.12284	13.3369	-3.2617	0.0254139	0.204137	-3.42959	Cnot9	44K	16774.3	13899.7	5574.44	8819.28	0	1	0
Tmem35a@34K	1.27737	11.1827	3.26064	0.0254421	0.204137	-3.4308	Tmem35a	34K	1188.02	1876.36	4502.87	2908.73	0	0	2
Tax1bp1@288K	-1.18459	12.4308	-3.25978	0.0254648	0.204137	-3.43178	Tax1bp1	288K	6399.81	10827.2	3987.88	3363.18	0	4	0
Farp1@771K	1.86143	10.2512	3.25967	0.025468	0.204137	-3.43191	Farp1	771K	373.777	1093.7	2222.99	2428.08	0	0	1
Ppib@209K	0.90413	13.5357	3.25961	0.0254695	0.204137	-3.43198	Ppib	209K	8672.47	8689.34	14335.3	18410.5	4	0	0
Ewsr1@423K	-1.62652	12.6084	-3.25925	0.0254791	0.204137	-3.43239	Ewsr1	423K	10676.1	11278.5	2261.01	5585.95	0	2	0
Rpl29@101K	0.982611	14.548	3.25635	0.0255563	0.204137	-3.43569	Rpl29	101K	16118.7	18015.6	39819.7	28475.5	5	0	0
Ipo5@690K	-0.81803	14.9198	-3.25621	0.02556	0.204137	-3.43585	Ipo5	690K	41586.6	40729.4	23760.9	22934.8	6	0	0
Tuba3a@304K	-2.27022	14.483	-3.25485	0.0255963	0.204137	-3.4374	Tuba3a	304K	48567.9	52083.3	5269.56	20628.3	0	3	0
Lamtor1@103K	-1.02025	15.0924	-3.25452	0.025605	0.204137	-3.43777	Lamtor1	103K	50273.3	49237.2	20131.1	29888.8	0	1	0
Cinp@108K	-0.895122	12.9555	-3.25408	0.0256168	0.204137	-3.43827	Cinp	108K	11043.8	10625	6552.83	5177.28	1	0	0
Uba6@729K	-0.908613	15.8623	-3.25371	0.0256266	0.204137	-3.43869	Uba6	729K	77063.6	86436.7	38705.7	48835.2	19	0	0
Srp9@16K	-1.41406	15.9532	-3.25369	0.0256272	0.204137	-3.43872	Srp9	16K	105518	101659	26783.4	56397.5	0	1	0
St13@159K	-2.07518	12.9034	-3.25335	0.0256364	0.204137	-3.43911	St13	159K	14488.6	17071.3	6870.32	2027.37	0	4	0
Ube2n@74K	0.829393	20.8119	3.25303	0.0256448	0.204137	-3.43947	Ube2n	74K	1.39493e+06	1.36699e+06	2.33635e+06	2577056	6	0	0
Alms1@1961K	-0.827282	11.25	-3.25294	0.0256473	0.204137	-3.43957	Alms1	1961K	3350.08	3141.49	1768.36	1890.37	6	0	0
Hspb1@118K	0.884306	15.1796	3.25255	0.0256578	0.204137	-3.44002	Hspb1	118K	28176.5	26480.2	45322.3	56092.1	2	0	0
Taok1@587K	-2.15989	12.2802	-3.25229	0.0256646	0.204137	-3.44031	Taok1	587K	10766.2	10269.4	4485.34	1234.33	0	1	0
Bmi1@73K	-1.00021	12.2476	-3.25213	0.025669	0.204137	-3.4405	Bmi1	73K	6222.6	7601.64	4028.34	2934.73	0	1	0
Rnf17@1516K	-0.985216	11.7104	-3.25172	0.0256799	0.204137	-3.44096	Rnf17	1516K	4012.29	5540.78	2204.57	2573.24	4	0	0
Eif4a1@225K	1.40287	11.8106	3.25126	0.0256922	0.204137	-3.44148	Eif4a1	225K	2045.25	2385.78	8377.62	4072.55	0	0	1
Pi4k2a@418K	-1.29834	12.5739	-3.25092	0.0257015	0.204137	-3.44188	Pi4k2a	418K	7490.06	12207.1	4828.66	3130.33	0	1	0
Dhx15@790K	-0.976079	10.855	-3.2488	0.0257582	0.204137	-3.44428	Dhx15	790K	2336.79	2887.68	1516.45	1149.96	8	0	0
Psmd12@368K	-0.946936	14.755	-3.24822	0.0257738	0.204137	-3.44495	Psmd12	368K	37836.8	38950.1	17039	23273.8	8	0	0
Alb@376K	2.74042	13.1597	3.24786	0.0257835	0.204137	-3.44536	Alb	376K	5968.04	2099.55	12164.2	46001.2	0	0	2
Rps15@77K	-1.10374	15.807	-3.2468	0.0258122	0.204137	-3.44657	Rps15	77K	70369.4	100379	46043.7	33215.6	0	1	0
Upf1@434K	-0.815931	14.9862	-3.24556	0.0258455	0.204137	-3.44798	Upf1	434K	43583.1	42550.8	23992.3	24941	8	0	0
Rnf130@305K	-1.38385	13.0955	-3.24551	0.0258471	0.204137	-3.44805	Rnf130	305K	13364.4	14959.8	7748.85	3788.59	0	1	0
Anxa6@81K	0.848627	14.6465	3.24539	0.0258503	0.204137	-3.44818	Anxa6	81K	19192.3	19032.5	31810.5	37237.1	12	0	0
Eif2s3y@275K	-1.38771	14.5619	-3.24533	0.0258519	0.204137	-3.44825	Eif2s3y	275K	44644.8	34283.2	20984	10653.2	0	3	0
Hnrnph2@14K	0.869114	13.7039	3.24483	0.0258653	0.204137	-3.44881	Hnrnph2	14K	9772.17	9976.29	16333.2	19913.5	1	0	0
Camk2d@251K	0.838614	13.5867	3.24406	0.0258863	0.204137	-3.4497	Camk2d	251K	9835.44	8605.37	16569.6	16336.1	2	0	0
Gigyf1@247K	1.07612	14.0945	3.24394	0.0258893	0.204137	-3.44982	Gigyf1	247K	11850	12248.8	20228.2	31896.5	0	0	1
Uba6@521K	-0.868884	13.643	-3.24359	0.0258989	0.204137	-3.45023	Uba6	521K	18598.9	16068.9	10130.6	8845.42	19	0	0
Ift80@721K	-1.57489	11.6204	-3.24343	0.0259031	0.204137	-3.45041	Ift80	721K	7968.85	3705.58	1478.7	2250.05	0	5	0
Tbp@293K	-1.06722	13.1529	-3.24321	0.0259092	0.204137	-3.45066	Tbp	293K	11023.9	15766.6	5498.3	7199.73	0	4	0
Tnfrsf1a@256K	1.59041	13.879	3.24191	0.0259444	0.204295	-3.45214	Tnfrsf1a	256K	9238.13	8158.99	16865.2	40527.7	0	0	1
Uba1@635K	-1.05854	14.6764	-3.23925	0.0260165	0.204384	-3.45518	Uba1	635K	36865.6	38734.9	22583.1	14575.8	0	2	0
Szt2@754K	0.846624	13.1783	3.2385	0.0260371	0.204384	-3.45604	Szt2	754K	6819.98	7006.54	13432.2	11504.2	6	0	0
Parp12@481K	-1.99646	12.7781	-3.23782	0.0260557	0.204384	-3.45682	Parp12	481K	22457.5	8766.03	5032.29	2457.02	0	1	0
Vangl2@507K	0.873689	15.1807	3.23771	0.0260587	0.204384	-3.45695	Vangl2	507K	29279.5	25711.5	46269.8	54626.8	2	0	0
Srsf7@99K	-0.829033	16.0126	-3.23702	0.0260774	0.204384	-3.45773	Srsf7	99K	91266.4	85075.4	51823.1	47474.9	3	0	0
Basp1@146K	0.86748	13.2277	3.23696	0.0260792	0.204384	-3.4578	Basp1	146K	7223.26	6982.43	11740.2	14300.1	6	0	0
Copg2@213K	-0.971072	13.9193	-3.23645	0.026093	0.204384	-3.45838	Copg2	213K	18462.3	25485	11796.2	10379.7	9	0	0
Sirt1@327K	-1.21732	12.3017	-3.2361	0.0261024	0.204384	-3.45878	Sirt1	327K	8942.97	6626.91	4266.68	2569.24	0	2	0
Stk31@834K	-2.33805	11.9344	-3.23604	0.0261041	0.204384	-3.45884	Stk31	834K	9241.51	8381.35	856.085	3539.11	0	9	0
Myo6@629K	-1.7976	11.7434	-3.23589	0.0261082	0.204384	-3.45901	Myo6	629K	6577.41	6213.2	1093.62	3092.01	0	1	0
Hsd17b11@82K	0.926626	16.36	3.23364	0.0261697	0.20464	-3.46158	Hsd17b11	82K	67901.2	54811.5	128088	104985	4	0	0
Nsg1@11K	-2.7769	11.738	-3.23316	0.0261829	0.20464	-3.46213	Nsg1	11K	6341.46	12610.7	591.673	2877.3	0	1	0
Galk1@272K	1.1767	11.6322	3.23274	0.0261943	0.20464	-3.46261	Galk1	272K	1761.5	2530.21	3868.78	5887.22	0	0	1
Pdia6@235K	-0.999454	11.9006	-3.23247	0.0262019	0.20464	-3.46293	Pdia6	235K	4823.53	6058.56	3149.04	2321.8	1	0	0
Mtor@2166K	-0.903931	13.0174	-3.23098	0.0262427	0.204828	-3.46462	Mtor	2166K	10004.6	12857.3	6291.35	5839.66	20	0	0
Pigs@95K	-0.971095	14.7595	-3.23026	0.0262626	0.204828	-3.46545	Pigs	95K	38696.6	38971.5	23586.1	16638.2	3	0	0
Hspa4@235K	-0.881017	12.374	-3.22917	0.0262925	0.204828	-3.46669	Hspa4	235K	7976.37	6506.08	3720.1	4112.87	16	0	0
Rpl4@274K	-0.816363	13.473	-3.22869	0.0263057	0.204828	-3.46724	Rpl4	274K	15648.2	14550.1	8568.45	8569	16	0	0
Strap@73K	-0.890856	13.8293	-3.22829	0.0263168	0.204828	-3.4677	Strap	73K	19788.6	19853.6	9465.68	12071.3	2	0	0
Ap3s1@13K	-0.909991	14.0988	-3.22733	0.0263432	0.204828	-3.4688	Ap3s1	13K	26404.7	21907	11595.5	14128.8	4	0	0
Raver1@506K	-0.88997	14.4199	-3.22713	0.0263487	0.204828	-3.46902	Raver1	506K	29369.2	30315.7	18156.6	14279.4	1	0	0
Arel1@386K	1.35052	11.9725	3.22709	0.02635	0.204828	-3.46908	Arel1	386K	3416.99	1853.46	5392.36	7637.35	0	0	1
Uchl5@154K	-1.43232	12.4476	-3.22631	0.0263715	0.204828	-3.46997	Uchl5	154K	6328.02	13307.5	3078.5	3755.61	0	1	0
Rab24@15K	-1.14167	12.2643	-3.22605	0.0263787	0.204828	-3.47026	Rab24	15K	6731.81	7931.7	2581.15	4249.42	0	1	0
Rpl7@99K	-0.910873	14.2231	-3.2249	0.0264103	0.204858	-3.47157	Rpl7	99K	28986.5	23723.4	15314.3	12702.1	9	0	0
Med13@1767K	0.858615	13.9433	3.22481	0.026413	0.204858	-3.47168	Med13	1767K	10655.7	12843.2	20864.4	21566.8	2	0	0
Itpr1@279K	0.971317	13.9236	3.22137	0.0265084	0.205338	-3.47562	Itpr1	279K	13173.4	9348.49	22657.3	20894.1	9	0	0
Syncrip@363K	0.874244	15.3684	3.22105	0.0265172	0.205338	-3.47598	Syncrip	363K	29040.2	33612.8	62155.9	52767.9	9	0	0
Kif2a@488K	-1.36546	12.9398	-3.22092	0.0265209	0.205338	-3.47613	Kif2a	488K	16594.1	9585.38	6169.77	3883.34	0	1	0
Ccdc142@228K	-0.839442	14.0828	-3.21965	0.0265563	0.205494	-3.47759	Ccdc142	228K	23919.1	22524.3	13910.3	12096.7	2	0	0
Rnf213@4717K	-1.2251	13.8737	-3.21525	0.0266791	0.206123	-3.48262	Rnf213	4717K	21059.2	25011.4	7354.47	13105.3	0	3	0
Chmp2a@48K	-0.883274	14.547	-3.21521	0.0266802	0.206123	-3.48267	Chmp2a	48K	29036.8	36403.2	17012.4	18261.6	3	0	0
Anxa2@49K	0.868892	15.5244	3.21499	0.0266865	0.206123	-3.48293	Anxa2	49K	38416.6	31662.7	66617.7	60898	18	0	0
Uba1@671K	0.844467	14.7657	3.21426	0.0267068	0.206123	-3.48375	Uba1	671K	22569.4	19146.1	37815.4	36842.7	17	0	0
Nrk@328K	0.988407	13.6961	3.21399	0.0267145	0.206123	-3.48407	Nrk	328K	7955.21	11160.2	20255.2	17253.1	4	0	0
Tuba4a@311K	-0.939614	14.9542	-3.21283	0.026747	0.206255	-3.4854	Tuba4a	311K	50372.4	38368	24859.5	21133.2	3	0	0
Kif2a@451K	-0.829865	11.987	-3.21189	0.0267735	0.20634	-3.48647	Kif2a	451K	5090.8	5753.21	3125.98	2965.39	2	0	0
Psmd3@85K	0.836511	13.9971	3.21104	0.0267973	0.206406	-3.48745	Psmd3	85K	12906	11600.4	20720.8	23040.3	8	0	0
Qrich1@247K	-1.01754	11.7224	-3.20992	0.0268288	0.206491	-3.48873	Qrich1	247K	5613.88	4117.45	2080.04	2711.45	0	1	0
Usp9x@1056K	-0.885331	13.3364	-3.20906	0.0268531	0.206491	-3.48972	Usp9x	1056K	12478.3	15837.2	7788.93	7435.9	32	0	0
Klhl11@496K	0.886725	14.1935	3.20891	0.0268574	0.206491	-3.48989	Klhl11	496K	14967.6	12683.1	27883.5	23275.2	9	0	0
Anapc4@31K	-1.67613	10.6008	-3.2079	0.0268859	0.206491	-3.49105	Anapc4	31K	3500.38	2201.69	1324.5	569.753	0	3	0
Ccp110@778K	-2.21023	12.3841	-3.20745	0.0268985	0.206491	-3.49156	Ccp110	778K	10183.8	12983.8	4821.1	1280.79	0	2	0
Nup133@841K	-1.25075	12.5106	-3.20737	0.0269008	0.206491	-3.49165	Nup133	841K	10767.5	7525.37	2923.82	4893.98	0	1	0
Bnip3@104K	0.84648	15.3086	3.20606	0.0269378	0.206657	-3.49315	Bnip3	104K	29100.8	31475.8	58859.3	50315.1	3	0	0
Smc4@1013K	-1.02005	11.097	-3.20469	0.0269767	0.206837	-3.49473	Smc4	1013K	3368.12	2888.87	1270.24	1862.5	0	4	0
Tmem119@130K	0.890042	17.2553	3.20332	0.0270156	0.207016	-3.4963	Tmem119	130K	108025	122263	237755	190787	2	0	0
Pls3@437K	1.17963	11.6477	3.20064	0.0270918	0.207365	-3.49937	Pls3	437K	2332.14	1948.65	3689.23	6320.65	0	0	1
Hsd3b1@371K	0.832396	12.9847	3.20007	0.0271081	0.207365	-3.50003	Hsd3b1	371K	5871.42	6284.38	10131.5	11547.4	9	0	0
Ube3a@817K	0.878798	18.3039	3.19991	0.0271126	0.207365	-3.50021	Ube3a	817K	214144	265952	460135	418517	16	0	0
Synpo@609K	-1.40476	12.0306	-3.19955	0.0271229	0.207365	-3.50062	Synpo	609K	5219.72	8879.38	3366.87	1963.61	0	1	0
Impdh2@134K	-0.812975	15.4734	-3.19883	0.0271434	0.207403	-3.50145	Impdh2	134K	59967.8	60638.3	35902	32816.1	12	0	0
Map3k21@249K	1.71277	11.9664	3.19805	0.0271656	0.207421	-3.50234	Map3k21	249K	1589.99	3072.52	10509.8	4994.38	0	0	1
Gba2@577K	-0.864092	13.973	-3.19767	0.0271767	0.207421	-3.50278	Gba2	577K	20435.8	23031.3	10913.6	13016.8	3	0	0
Hk1@243K	1.69916	12.9024	3.19653	0.0272092	0.207551	-3.50409	Hk1	243K	6736.41	2679.62	16391.7	11611.2	0	0	3
Pdgfra@627K	0.979433	13.1723	3.19496	0.0272542	0.20769	-3.50589	Pdgfra	627K	5617.26	7693.95	11747.5	14302.3	17	0	0
Rbm44@306K	-1.28852	12.5173	-3.19482	0.0272583	0.20769	-3.50606	Rbm44	306K	12147.9	6910.99	3149.35	4467.37	0	3	0
Atosa@519K	1.03402	12.9738	3.19426	0.0272743	0.207694	-3.5067	Atosa	519K	6365.6	4964.44	9656.17	13723	0	0	1
Gna13@121K	-0.875116	13.4808	-3.19263	0.0273213	0.207933	-3.50857	Gna13	121K	16702.4	14352.3	7722.81	9226.86	5	0	0
Huwe1@4193K	-0.884679	13.5721	-3.19103	0.0273672	0.208087	-3.51041	Huwe1	4193K	16981.2	16128.4	10127.1	7933.13	28	0	0
Plcd1@43K	-0.934326	12.0747	-3.19072	0.0273763	0.208087	-3.51077	Plcd1	43K	5202.93	6834.3	2874.09	3387.83	3	0	0
Xpc@685K	0.833941	15.3139	3.19031	0.027388	0.208087	-3.51123	Xpc	685K	28349.5	32830.1	55926.8	52878.6	6	0	0
Mmgt1@79K	-0.864569	12.8288	-3.18964	0.0274074	0.208116	-3.512	Mmgt1	79K	8847.99	10891.8	5567.84	5220.78	2	0	0
Septin7@212K	0.819364	13.3051	3.18843	0.0274423	0.208263	-3.51339	Septin7	212K	7555.24	7683.6	12664.7	14273.3	4	0	0
Acvr1@504K	0.963409	12.933	3.18734	0.027474	0.208386	-3.51465	Acvr1	504K	6648.36	4717.62	11434.7	10429	1	0	0
Rpl17@37K	0.884658	13.3529	3.18632	0.0275035	0.208448	-3.51582	Rpl17	37K	6836.44	8671.61	13645.1	14810.5	6	0	0
Map4@233K	0.981667	14.1596	3.18576	0.0275197	0.208448	-3.51647	Map4	233K	13343	12709.7	30998.8	21333.7	6	0	0
Nup188@72K	-1.04797	13.2825	-3.18545	0.0275289	0.208448	-3.51683	Nup188	72K	11747.2	17474.3	7684.65	6248.34	0	2	0
Tmem209@519K	-1.00438	13.3947	-3.18468	0.0275511	0.208499	-3.51771	Tmem209	519K	15755.9	14767.8	6234.56	9273.78	0	2	0
Tpd52l2@108K	1.29382	13.6352	3.18402	0.0275702	0.208526	-3.51846	Tpd52l2	108K	10411.1	6342.33	24991.8	15882	0	0	3
Huwe1@2671K	-1.80086	13.3513	-3.18207	0.0276269	0.208778	-3.52071	Huwe1	2671K	17476.4	21773	3324.4	9428.19	0	4	0
Alb@298K	1.31344	12.154	3.18181	0.0276347	0.208778	-3.52101	Alb	298K	2064.4	4048.03	7724.54	6682.41	0	0	2
Tomm70@132K	0.970883	12.2455	3.18071	0.0276668	0.208903	-3.52228	Tomm70	132K	3422.49	3514.87	8160.42	5663.29	16	0	0
Api5@51K	-1.0927	13.7005	-3.17795	0.0277475	0.209395	-3.52546	Api5	51K	16463.2	22958.2	7591.25	10946.3	0	1	0
Gdi2@435K	0.985087	12.0891	3.17692	0.0277777	0.209497	-3.52664	Gdi2	435K	2745.38	3493.35	7117.35	5279.68	6	0	0
Tmem129@239K	-1.21966	13.2094	-3.17588	0.0278082	0.209497	-3.52784	Tmem129	239K	14711.7	14201.2	8420.23	4574.64	0	1	0
Lmna@108K	0.928501	16.0426	3.17576	0.0278117	0.209497	-3.52798	Lmna	108K	52304.3	45765.5	107494	80668.5	14	0	0
Timm8b@80K	-0.823033	16.2583	-3.17485	0.0278385	0.209497	-3.52903	Timm8b	80K	108621	100069	55667.6	62387.2	1	0	0
Klhl11@490K	-0.927617	12.6069	-3.17482	0.0278392	0.209497	-3.52906	Klhl11	490K	8797.92	8413.57	5288.54	3868.51	9	0	0
Cops5@56K	-1.0342	16.1274	-3.17381	0.027869	0.209604	-3.53022	Cops5	56K	90814.9	115561	41672.2	60044.1	0	2	0
Fbxl5@94K	-1.18053	11.5538	-3.17144	0.027939	0.210012	-3.53296	Fbxl5	94K	4112.77	4981.23	2622.96	1520.31	0	1	0
Chchd6@203K	-1.88441	12.1161	-3.16869	0.0280203	0.210372	-3.53613	Chchd6	203K	8691.19	8371.37	4068.25	1312.02	0	2	0
Smc1b@294K	-1.14404	13.6563	-3.16817	0.0280355	0.210372	-3.53672	Smc1b	294K	21461.3	17164.7	6769.56	11141.7	0	6	0
Ube2s@63K	-1.39981	11.0089	-3.16759	0.0280527	0.210372	-3.53739	Ube2s	63K	4900.93	2286.12	1301.45	1236.46	0	1	0
Nae1@456K	-1.73614	12.2017	-3.16704	0.0280691	0.210372	-3.53803	Nae1	456K	8429.34	8770.24	1547.61	4304.1	0	7	0
Stom@195K	-1.35417	12.4266	-3.16667	0.02808	0.210372	-3.53845	Stom	195K	7353.05	10538	4723.73	2509.87	0	3	0
Tdrd9@1107K	-1.99989	12.3269	-3.16664	0.028081	0.210372	-3.53849	Tdrd9	1107K	17616.5	5992.82	1937.33	3406.39	0	17	0
Copa@4K	-0.898208	12.7023	-3.16561	0.0281115	0.210483	-3.53967	Copa	4K	8250.08	10033.9	5395.34	4417.07	25	0	0
Aldoc@108K	-0.793575	11.7538	-3.16402	0.0281589	0.210647	-3.54151	Aldoc	108K	4495.54	4598.15	2601.47	2644.64	1	0	0
Psme4@916K	-0.875502	13.5671	-3.16382	0.0281648	0.210647	-3.54174	Psme4	916K	18574.4	14548.7	8797.73	9125.64	3	0	0
Mov10l1@1063K	-1.11426	14.4477	-3.16185	0.0282235	0.210755	-3.54401	Mov10l1	1063K	29766.5	36312.2	11940.6	19315.4	0	7	0
Med10@106K	-0.806119	13.2621	-3.16134	0.0282389	0.210755	-3.5446	Med10	106K	12427.4	13579.3	7255.77	7607.49	2	0	0
Rcc2@375K	-0.793801	15.2985	-3.16096	0.0282501	0.210755	-3.54503	Rcc2	375K	52129.1	54013.1	30384.7	30832.5	3	0	0
Gm2a@191K	0.904412	12.5744	3.15977	0.0282858	0.210755	-3.54641	Gm2a	191K	4914.66	4043.94	7491.13	9295.25	2	0	0
Ube3a@865K	1.0355	15.9999	3.15963	0.0282901	0.210755	-3.54658	Ube3a	865K	36787.8	56947.3	90276.7	97506.8	0	0	1
Snrpd3@78K	-1.36851	13.4025	-3.15946	0.0282952	0.210755	-3.54677	Snrpd3	78K	20713.7	14614.8	9348.42	4857.21	0	1	0
Map4@356K	0.865011	14.9134	3.15928	0.0283004	0.210755	-3.54697	Map4	356K	25646.8	20387.5	42391.5	40917.3	6	0	0
Hspa8@112K	-0.946756	14.411	-3.15913	0.028305	0.210755	-3.54715	Hspa8	112K	27777.6	32932.3	18236.2	13501.4	28	0	0
Txnip@116K	0.958316	13.1715	3.15721	0.0283626	0.210984	-3.54937	Txnip	116K	7308.89	5993.6	11067.1	14944	11	0	0
Gstm6@129K	0.925535	13.5062	3.15706	0.0283672	0.210984	-3.54955	Gstm6	129K	7684.98	9275.05	18250.4	14090.1	3	0	0
Cpt1a@441K	1.49412	11.9298	3.15593	0.0284012	0.211101	-3.55085	Cpt1a	441K	3342.85	1616.48	5286.12	8111.47	0	0	1
Ecpas@1433K	1.08247	11.5852	3.15549	0.0284144	0.211101	-3.55136	Ecpas	1433K	1668.86	2671.11	4159.24	4806.31	0	0	1
Acsl4@148K	1.12557	12.6864	3.15454	0.028443	0.211196	-3.55245	Acsl4	148K	3832.09	5196.54	7821.69	12120.2	0	0	1
Pik3c2a@799K	-1.34512	11.1789	-3.15293	0.0284914	0.211361	-3.55431	Pik3c2a	799K	2592	5268.28	1567.94	1349.38	0	1	0
Mcm2@469K	2.01394	12.2376	3.15193	0.0285216	0.211361	-3.55546	Mcm2	469K	3883.01	1487.2	14303.6	6585.76	0	0	2
Pik3c2a@1062K	-0.946705	13.1696	-3.15174	0.0285276	0.211361	-3.55569	Pik3c2a	1062K	14463.1	11313.8	7507.85	5866.51	15	0	0
Cd151@8K	1.40715	14.2585	3.15171	0.0285282	0.211361	-3.55571	Cd151	8K	13350.6	10848.9	21963.3	46384.9	0	0	1
Hint1@91K	-1.0657	11.1553	-3.14954	0.0285942	0.211674	-3.55823	Hint1	91K	3829.99	2842.91	1308.09	1899.81	0	1	0
Nono@200K	0.793614	18.349	3.14928	0.0286021	0.211674	-3.55853	Nono	200K	247954	259386	447837	431520	3	0	0
Mia3@1232K	-0.909994	14.7749	-3.14841	0.0286282	0.211735	-3.55953	Mia3	1232K	41651.4	35456.6	23249.7	17990.3	3	0	0
Pus10@181K	-0.934114	13.2951	-3.14796	0.0286419	0.211735	-3.56005	Pus10	181K	11763.4	16410.9	7370.33	7174.38	1	0	0
Snrnp200@975K	-1.35056	11.9943	-3.1467	0.0286803	0.211736	-3.56151	Snrnp200	975K	7356.07	5770.72	1809.26	3607.93	0	2	0
Polr1c@332K	-1.26089	12.6883	-3.1463	0.0286926	0.211736	-3.56198	Polr1c	332K	8023.79	13010.2	3413.64	5324.93	0	1	0
Tpm2@37K	-0.882559	13.8968	-3.1461	0.0286985	0.211736	-3.5622	Tpm2	37K	23039.1	18617.7	10380.6	12156.7	2	0	0
Pds5b@507K	-0.872258	13.262	-3.14588	0.0287052	0.211736	-3.56246	Pds5b	507K	11949.2	14782	7750.77	6801.04	4	0	0
Ap3s1@166K	-1.28022	13.1921	-3.14309	0.0287904	0.212187	-3.56569	Ap3s1	166K	11026.6	19292.8	4975.03	7248.92	0	1	0
Atr@1165K	-0.85657	14.5657	-3.14284	0.028798	0.212187	-3.56597	Atr	1165K	29355.9	36270.6	18742.3	17326.9	10	0	0
Slc20a2@262K	0.895951	15.4174	3.1412	0.0288481	0.212346	-3.56787	Slc20a2	262K	27822.2	36989.5	58779.8	60625.9	6	0	0
Eif3c@875K	-0.961009	13.2304	-3.1411	0.0288511	0.212346	-3.56799	Eif3c	875K	15680.9	11465.7	6248.12	7593.41	8	0	0
Rpl26@77K	-1.08285	11.8659	-3.14044	0.0288714	0.212378	-3.56875	Rpl26	77K	4411.38	6689.74	2938.56	2238.25	0	1	0
Tex30@197K	-1.0698	13.4716	-3.13987	0.028889	0.212391	-3.56942	Tex30	197K	12933.4	20943.9	7636.89	8049.5	0	1	0
Mad2l2@44K	-2.47256	12.5849	-3.13688	0.0289808	0.212949	-3.57287	Mad2l2	44K	13347.5	15696.8	5690.38	1195.19	0	2	0
Lgals8@221K	-1.00791	13.8428	-3.13632	0.0289981	0.21296	-3.57352	Lgals8	221K	18193.8	23862.5	8810.6	12184.5	0	1	0
Polr2b@847K	-1.08316	13.6513	-3.13556	0.0290215	0.213015	-3.5744	Polr2b	847K	22968.5	15269.4	7655.15	10206.4	0	13	0
Focad@390K	1.12639	10.4543	3.13483	0.0290441	0.213064	-3.57525	Focad	390K	1229.63	733.229	1914.76	2244.17	0	0	1
Stip1@284K	-0.793165	11.3753	-3.13354	0.0290838	0.213182	-3.57674	Stip1	284K	3452.16	3542.21	1946.22	2092.38	6	0	0
Tgfbr1@502K	-0.992004	12.9785	-3.13217	0.0291261	0.213182	-3.57832	Tgfbr1	502K	10444.7	12403.3	6881.59	4758.81	3	0	0
Gid8@171K	-1.212	13.7698	-3.13185	0.029136	0.213182	-3.57869	Gid8	171K	27411.5	16488.7	10953	7689.33	0	1	0
Pold1@883K	1.48929	12.7711	3.13169	0.0291411	0.213182	-3.57888	Pold1	883K	2828.3	6153.81	13885	9880.19	0	0	1
Dstn@92K	0.927569	13.8387	3.13138	0.0291508	0.213182	-3.57925	Dstn	92K	10179.8	11085.6	23722.2	17210.7	7	0	0
Rhobtb3@401K	-0.797788	10.1513	-3.13122	0.0291555	0.213182	-3.57942	Rhobtb3	401K	1504.44	1494.38	905.774	821.296	4	0	0
Vcam1@736K	0.811825	16.56	3.1294	0.029212	0.21338	-3.58153	Vcam1	736K	77763	68384.8	124221	131918	2	0	0
Dnajb11@39K	-1.28257	11.8968	-3.12918	0.0292188	0.21338	-3.58179	Dnajb11	39K	4545.58	7781.65	3013.25	1983.55	0	1	0
Atp8a1@27K	-0.837605	11.5448	-3.12881	0.0292303	0.21338	-3.58222	Atp8a1	27K	4388.82	3634.5	2304.98	2166.89	7	0	0
Tnks@814K	-1.1531	13.5304	-3.12745	0.0292727	0.213573	-3.58379	Tnks	814K	18425.1	16898.3	5992.55	10505.3	0	1	0
Eif3a@777K	1.54661	11.5879	3.12654	0.0293012	0.213664	-3.58485	Eif3a	777K	2536.17	1278.9	7021.21	3942.35	0	0	2
Myh8@273K	-0.884741	12.921	-3.1255	0.0293336	0.213738	-3.58606	Myh8	273K	11707.6	9485.58	6244.62	5216.25	1	0	0
Capn6@609K	0.895485	15.6605	3.12489	0.0293527	0.213738	-3.58677	Capn6	609K	32893	43844.2	68781.9	72556.6	10	0	0
Ywhae@106K	-1.21691	12.5359	-3.12468	0.0293591	0.213738	-3.58701	Ywhae	106K	12261.3	6685.89	3603.98	4209.82	0	2	0
Vps13b@1343K	-1.95777	11.6888	-3.12412	0.0293767	0.213745	-3.58766	Vps13b	1343K	7454.62	5679	930.906	3013.67	0	1	0
Anxa11@497K	-0.922663	13.098	-3.12328	0.029403	0.213745	-3.58863	Anxa11	497K	10247.4	14220.4	6279.78	6457.77	5	0	0
Rpn1@517K	-0.82574	13.8637	-3.12312	0.0294078	0.213745	-3.58881	Rpn1	517K	19364.3	20341.3	10280.5	12196.1	7	0	0
Rab1A@119K	-0.832752	18.2806	-3.1208	0.0294806	0.214157	-3.59151	Rab1A	119K	403001	448143	258664	220100	6	0	0
Atr@1927K	-1.02554	12.7558	-3.12008	0.0295034	0.214202	-3.59235	Atr	1927K	8715.57	11172.6	4025.75	5836.67	0	30	0
Plaat3@91K	0.781918	13.3074	3.11923	0.0295299	0.214202	-3.59333	Plaat3	91K	7808.01	7654.76	13231.1	13354.8	1	0	0
Bzw1@197K	-0.937435	12.448	-3.11812	0.029565	0.214202	-3.59462	Bzw1	197K	9197.6	6501.03	3961.04	4115.81	8	0	0
Cd2ap@629K	1.48363	11.6729	3.11722	0.0295934	0.214202	-3.59567	Cd2ap	629K	1316.48	2895.79	4660.31	6397.36	0	0	1
Ywhae@78K	-0.862977	14.0585	-3.11662	0.0296123	0.214202	-3.59636	Ywhae	78K	20702.7	25575.5	13497.4	11858.7	8	0	0
Mtcl1@703K	0.851237	12.1106	3.11661	0.0296125	0.214202	-3.59637	Mtcl1	703K	3074.07	3526.31	6508.63	5420.51	4	0	0
Fzr1@262K	-1.49479	12.2022	-3.11646	0.0296174	0.214202	-3.59655	Fzr1	262K	6830.66	9161.24	4202.02	1875.01	0	1	0
Dab2@173K	0.853566	12.4187	3.11573	0.0296402	0.214202	-3.59739	Dab2	173K	4574.75	3626.67	7290.85	7430.1	1	0	0
Ncbp1@330K	-1.69677	12.9222	-3.11537	0.0296516	0.214202	-3.59781	Ncbp1	330K	16865.3	11579.7	2690.21	6907.93	0	2	0
Sdc2@198K	0.837225	13.8399	3.11525	0.0296554	0.214202	-3.59795	Sdc2	198K	10765.8	11178	17724.3	21672.1	2	0	0
Spcs2@71K	-0.98088	12.6996	-3.11284	0.0297318	0.214202	-3.60075	Spcs2	71K	9693.56	9010.18	5768.17	3887.14	4	0	0
Tkt@232K	0.986393	13.773	3.11267	0.0297371	0.214202	-3.60094	Tkt	232K	11554.2	8560.39	22619.1	17164.3	13	0	0
Pdhb@188K	-0.96313	13.5379	-3.11247	0.0297435	0.214202	-3.60118	Pdhb	188K	16420.3	16795.2	10304.9	7041.42	2	0	0
Tmem185b@336K	-0.91719	13.2609	-3.11229	0.0297491	0.214202	-3.60139	Tmem185b	336K	15536.4	11710.7	7746.85	6585.74	2	0	0
Hk1@833K	1.24732	13.37	3.11196	0.0297597	0.214202	-3.60178	Hk1	833K	9319.82	5065.84	14433.8	18434.8	0	0	3
Atp13a3@1179K	-1.16306	11.8411	-3.11087	0.0297944	0.214202	-3.60304	Atp13a3	1179K	5492.37	5487.67	3280.85	1832.02	0	2	0
Skp1@142K	-1.2467	13.4115	-3.11086	0.0297947	0.214202	-3.60306	Skp1	142K	14207.2	19828.9	5330.23	9385.9	0	1	0
Birc3@168K	-1.2159	13.5223	-3.11082	0.0297958	0.214202	-3.60309	Birc3	168K	16133.2	19930.1	5737.71	10385.9	0	2	0
Wdr41@137K	-1.13932	11.2324	-3.10997	0.0298231	0.214202	-3.60409	Wdr41	137K	3476.91	3667.47	1226.01	2143.52	0	2	0
Nup37@103K	-1.08928	12.6404	-3.10957	0.0298356	0.214202	-3.60455	Nup37	103K	7761.2	11175	3651.44	5246.87	0	1	0
Polr3b@404K	-0.955075	14.4744	-3.10934	0.0298429	0.214202	-3.60482	Polr3b	404K	29734.8	33784.9	19482.8	13719	5	0	0
Prpf8@1443K	-1.44743	13.1408	-3.10931	0.029844	0.214202	-3.60486	Prpf8	1443K	15693.8	14176.4	8230.48	3634.37	0	5	0
Calr@48K	-0.93615	13.7627	-3.10812	0.0298818	0.214202	-3.60624	Calr	48K	16417.3	22515.7	10849.6	9305.88	7	0	0
Cct5@259K	-0.80934	14.2663	-3.10812	0.0298819	0.214202	-3.60624	Cct5	259K	26141.8	26028.4	16040.5	13813.2	11	0	0
Slc12a7@1008K	1.69368	14.022	3.10799	0.0298861	0.214202	-3.60639	Slc12a7	1008K	15363.4	5568.58	30638.7	29218.5	0	0	1
Map1b@1941K	0.881101	14.1966	3.10695	0.0299192	0.214278	-3.6076	Map1b	1941K	15323.7	12491.2	28024.4	23169	17	0	0
Dync1h1@752K	-1.19878	12.8072	-3.10663	0.0299294	0.214278	-3.60797	Dync1h1	752K	8734.35	13500.7	3804.13	5882.98	0	2	0
RTRAF@98K	-0.991312	14.4504	-3.10616	0.0299446	0.214278	-3.60852	RTRAF	98K	27900.7	35713.7	18763	13437.5	3	0	0
Cdh11@645K	0.81679	14.3695	3.10329	0.0300364	0.21482	-3.61186	Cdh11	645K	17031.8	14934.4	29645.8	26622.1	1	0	0
Rps27a@63K	-1.70033	14.6079	-3.10228	0.0300688	0.214937	-3.61303	Rps27a	63K	49681.3	40783.9	22884.7	8383.65	0	1	0
Naa15@305K	-0.837627	15.152	-3.101	0.0301098	0.215021	-3.61451	Naa15	305K	49934.9	47441.4	30191	24568.7	6	0	0
Arl6ip1@114K	-0.951583	15.7102	-3.10092	0.0301125	0.215021	-3.61461	Arl6ip1	114K	72851.4	76296.3	46367.7	32049	4	0	0
Rps11@30K	0.814169	13.7751	3.09733	0.0302282	0.215732	-3.61879	Rps11	30K	10938.7	10218.6	17220.2	20067.7	3	0	0
Inpp5a@208K	0.799917	15.0834	3.09647	0.030256	0.215816	-3.61979	Inpp5a	208K	27657	25033	43841.5	47866.4	9	0	0
Armc10@120K	0.889294	13.6933	3.09463	0.0303154	0.216058	-3.62193	Armc10	120K	8604.85	11009.5	19564.5	16613.1	3	0	0
Racgap1@61K	-0.972912	16.0361	-3.09417	0.0303305	0.216058	-3.62247	Racgap1	61K	90526.8	97908.6	58329.7	39441.8	7	0	0
Ttc5@169K	0.987453	10.4565	3.09393	0.0303383	0.216058	-3.62275	Ttc5	169K	825.008	1206.98	2150.08	1820.58	2	0	0
Glrx@100K	1.36414	11.1173	3.09334	0.0303574	0.216079	-3.62343	Glrx	100K	946.174	2026.09	3613.53	3515.54	0	0	1
Psmc5@196K	-1.2427	13.713	-3.09134	0.0304225	0.216427	-3.62577	Psmc5	196K	19341.5	22063.1	6317.37	12062.5	0	4	0
Smc1b@606K	-1.23524	12.1403	-3.0905	0.0304498	0.216507	-3.62674	Smc1b	606K	6315.24	7597.53	4026.04	2150.27	0	6	0
Nek8@138K	0.804838	11.3054	3.08429	0.0306527	0.217834	-3.63398	Nek8	138K	1954.31	1876.04	3602.31	3106.1	1	0	0
Nae1@341K	-3.40568	11.9337	-3.08228	0.0307186	0.218148	-3.63632	Nae1	341K	39386.8	4117.86	1162.84	1241.88	0	7	0
Lgals1@29K	0.897819	13.1846	3.08073	0.0307699	0.218148	-3.63813	Lgals1	29K	7041.45	6606.31	10904	14810.7	4	0	0
Cycs@40K	-1.7434	12.3044	-3.07998	0.0307944	0.218148	-3.639	Cycs	40K	6264.2	13676.2	3972.44	1923.73	0	1	0
Cyfip1@1083K	0.873158	13.5595	3.07973	0.0308028	0.218148	-3.6393	Cyfip1	1083K	9312.54	8544.55	18656.6	14309.3	11	0	0
Ankib1@269K	-0.963557	11.4561	-3.07951	0.0308102	0.218148	-3.63956	Ankib1	269K	4238.82	3631.26	1678.73	2411.03	9	0	0
Dock7@922K	-0.941755	13.3155	-3.07838	0.0308473	0.218148	-3.64087	Dock7	922K	16393.6	12177	6595.49	8203.04	8	0	0
Hsp90ab1@180K	-1.00357	17.2562	-3.0783	0.0308502	0.218148	-3.64097	Hsp90ab1	180K	201321	244050	134598	90806.5	0	1	0
Cetn3@13K	-0.820521	13.8186	-3.07829	0.0308504	0.218148	-3.64098	Cetn3	13K	17846.6	20657.7	10220.9	11565	1	0	0
Apoa2@51K	-0.810404	19.8954	-3.07797	0.030861	0.218148	-3.64135	Apoa2	51K	1190920	1400590	717377	756022	4	0	0
Huwe1@2703K	-0.79517	14.6932	-3.07794	0.030862	0.218148	-3.64139	Huwe1	2703K	32726.5	37208.3	20461.9	19763.1	28	0	0
Atp6v0a2@172K	0.779747	15.4463	3.07695	0.0308949	0.218148	-3.64255	Atp6v0a2	172K	33762.7	34392.1	56239.7	60856.4	4	0	0
Anxa2@204K	0.823373	15.9787	3.0769	0.0308965	0.218148	-3.6426	Anxa2	204K	47112.4	50022.9	78177	94394.1	18	0	0
Atic@199K	-0.773061	16.1306	-3.0764	0.0309128	0.218148	-3.64318	Atic	199K	94664.2	92921.5	53835.1	55950.9	3	0	0
Rad51@156K	-1.15343	13.7505	-3.07605	0.0309247	0.218148	-3.6436	Rad51	156K	21850.1	19336.4	12305.6	6938.95	0	2	0
Anxa6@135K	0.861	18.3111	3.07481	0.0309659	0.218307	-3.64505	Anxa6	135K	223522	260530	487705	393908	12	0	0
Rab7a@38K	1.67727	11.8829	3.07412	0.0309886	0.218307	-3.64585	Rab7a	38K	3455.74	1290.55	5944.51	7673.96	0	0	1
Vcl@768K	0.816052	13.4576	3.0729	0.0310293	0.218307	-3.64727	Vcl	768K	8308.9	8651.47	13636.3	16339.9	21	0	0
Far1@419K	-0.857904	12.3167	-3.07284	0.0310311	0.218307	-3.64734	Far1	419K	7802.94	6045.09	3872.92	3707.77	4	0	0
Eef1d@242K	-0.874729	14.663	-3.07273	0.0310348	0.218307	-3.64747	Eef1d	242K	32297	38209.7	21481.5	17085.6	5	0	0
Septin14@87K	0.979689	14.3322	3.07209	0.0310561	0.218307	-3.64821	Septin14	87K	17991.8	11991.1	30210	27772.4	10	0	0
Mif4gd@27K	-1.90916	11.7031	-3.07135	0.0310808	0.218307	-3.64908	Mif4gd	27K	9919.61	4208.9	2607.09	1135.22	0	3	0
Usp34@2137K	-0.793552	17.6138	-3.07119	0.0310861	0.218307	-3.64926	Usp34	2137K	259021	269238	142938	162389	7	0	0
Lbr@40K	-1.65081	10.5427	-3.07097	0.0310936	0.218307	-3.64953	Lbr	40K	1771.87	3943.21	624.391	1134.85	0	1	0
Serpina1c@186K	-0.966615	14.3798	-3.06878	0.0311667	0.218673	-3.65208	Serpina1c	186K	31738.9	27984.4	18447.5	12606.9	3	0	0
Copg2@471K	-0.866468	14.2829	-3.06843	0.0311785	0.218673	-3.6525	Copg2	471K	30735.6	23571.2	14275.2	15267.8	9	0	0
Sirt2@55K	-1.47966	12.4422	-3.06698	0.0312268	0.218898	-3.65418	Sirt2	55K	6044.49	14289.9	3178.74	3493.75	0	1	0
Jak1@923K	1.1811	13.8628	3.06639	0.0312467	0.218923	-3.65488	Jak1	923K	7367.61	13285.1	20579.1	24454.5	0	0	1
Cyrib@74K	1.2123	12.6263	3.06459	0.0313071	0.219108	-3.65698	Cyrib	74K	5305.93	3251.72	11852.1	7815.46	0	0	1
Dnmt1@1418K	1.29168	11.7881	3.06391	0.0313301	0.219108	-3.65778	Dnmt1	1418K	3095.98	1650.16	4685	6535.58	0	0	1
Marveld1@169K	1.61158	12.3813	3.06375	0.0313356	0.219108	-3.65797	Marveld1	169K	4931.76	1888.68	10037.5	8665.7	0	0	1
H1-3@64K	0.780843	15.0576	3.06352	0.0313432	0.219108	-3.65823	H1-3	64K	25084.8	26982.5	46230.5	43219.4	6	0	0
Skic3@1438K	-1.47169	10.794	-3.06318	0.0313548	0.219108	-3.65863	Skic3	1438K	2444.27	3576.82	1568.23	724.755	0	1	0
Vps35@44K	-0.825532	12.8016	-3.06178	0.0314019	0.219323	-3.66027	Vps35	44K	8849.68	10207	5790.76	4966.73	2	0	0
Ddx5@197K	-0.769566	16.5752	-3.06063	0.0314406	0.219478	-3.66161	Ddx5	197K	125517	129487	73498.7	76089.4	9	0	0
Sumo1@25K	-0.875947	14.3172	-3.05995	0.0314637	0.219514	-3.66241	Sumo1	25K	30630	24965.5	16711.5	13586.2	4	0	0
Wdr48@294K	-0.791285	14.5175	-3.05935	0.031484	0.219514	-3.66311	Wdr48	294K	29696.9	32053.2	18853.9	16857	7	0	0
Cbx1@139K	-0.833624	14.7986	-3.05903	0.0314947	0.219514	-3.66348	Cbx1	139K	36211.9	39968	23623.8	19289.6	5	0	0
Usp9x@1453K	-0.856783	12.5127	-3.05769	0.0315401	0.219592	-3.66505	Usp9x	1453K	7431.95	8321.19	4891.85	3854.61	32	0	0
Firrm@349K	-0.886004	12.7303	-3.05736	0.0315513	0.219592	-3.66544	Firrm	349K	8860.79	9630.48	4314.26	5791.44	10	0	0
Usp32@983K	-1.54907	13.613	-3.05725	0.031555	0.219592	-3.66556	Usp32	983K	25899.5	17735.8	11166.6	4803.82	0	4	0
Pcbp2@172K	0.822538	16.522	3.05586	0.0316022	0.219806	-3.66719	Pcbp2	172K	75441.2	66378.4	135752	115373	7	0	0
Cep55@201K	-1.3298	11.2854	-3.05388	0.0316697	0.220046	-3.66951	Cep55	201K	4329.57	3616.94	2263.01	1095.16	0	12	0
Atp1a1@773K	0.888946	16.424	3.05343	0.0316851	0.220046	-3.67004	Atp1a1	773K	64741.1	64483.3	102392	139817	26	0	0
Tasor@581K	-0.851107	11.7909	-3.0534	0.031686	0.220046	-3.67007	Tasor	581K	4371.66	5180.48	2904.99	2395.82	2	0	0
Smarca5@835K	-0.944386	13.2786	-3.05086	0.0317728	0.220476	-3.67305	Smarca5	835K	11430.5	16623.8	6901.88	7434.51	9	0	0
Gps1@121K	-0.853512	12.3565	-3.05031	0.0317916	0.220476	-3.67369	Gps1	121K	6703.76	7412.61	3456.99	4402.77	8	0	0
Ddx4@334K	-1.16077	12.9903	-3.05015	0.0317971	0.220476	-3.67388	Ddx4	334K	10754.3	13765.7	7159.18	4136.82	0	5	0
Purb@132K	0.967605	13.6699	3.04864	0.0318488	0.220619	-3.67565	Purb	132K	8289.2	10479.4	21554.5	15412.4	2	0	0
Acss2@418K	-1.24318	11.629	-3.04858	0.0318508	0.220619	-3.67572	Acss2	418K	3647.78	6510.06	2449.4	1730.16	0	1	0
Sh3bgrl2@98K	1.23206	11.3641	3.0479	0.0318742	0.220667	-3.67652	Sh3bgrl2	98K	1983.78	1490.98	5458	2990.24	0	0	1
Gvin1@1293K	-1.80137	12.6353	-3.04726	0.0318961	0.220705	-3.67726	Gvin1	1293K	10116	13945.7	1988.59	5839.44	0	1	0
Smg6@756K	-0.930321	12.1427	-3.04676	0.0319133	0.22071	-3.67785	Smg6	756K	6655.44	5854.62	2758.62	3889.33	2	0	0
Rnf14@357K	-1.52759	11.8278	-3.04557	0.0319542	0.220719	-3.67925	Rnf14	357K	4558.17	8358.34	1522.66	3010.27	0	1	0
Vps4b@180K	-0.897744	14.1258	-3.04505	0.0319722	0.220719	-3.67986	Vps4b	180K	22938.9	25955.9	11259.9	15232.8	5	0	0
Tmem176b@256K	0.827491	15.9729	3.04483	0.0319796	0.220719	-3.68011	Tmem176b	256K	44364.3	52542.9	92023.2	79771.9	5	0	0
Ube4a@794K	-1.35415	11.6812	-3.04424	0.0320001	0.220719	-3.68081	Ube4a	794K	6769.46	4072.42	1536.25	2745.79	0	1	0
Asns@168K	-1.0489	12.0752	-3.04405	0.0320064	0.220719	-3.68102	Asns	168K	4895.31	7869.47	2788.27	3227.69	0	1	0
Rpl26@51K	-0.785047	13.8221	-3.04385	0.0320133	0.220719	-3.68126	Rpl26	51K	17937.4	20151	10727.7	11347.6	3	0	0
Polr2b@151K	-0.78202	16.2086	-3.04145	0.0320964	0.221178	-3.68408	Polr2b	151K	93826.6	105105	56469.4	59062.6	12	0	0
Hnrnpul1@441K	-0.775862	15.8708	-3.04016	0.0321411	0.221367	-3.68559	Hnrnpul1	441K	80518.8	76354.6	43821.5	47855.3	4	0	0
Tasor@455K	-0.824511	13.7798	-3.03971	0.0321568	0.221367	-3.68612	Tasor	455K	17793.7	19688.6	11644.4	9593.13	2	0	0
Rpl32@106K	-0.937404	13.5738	-3.03713	0.0322463	0.221798	-3.68915	Rpl32	106K	15895.1	17913.2	10545	7362.35	1	0	0
Rad21@387K	1.02355	14.0596	3.03695	0.0322525	0.221798	-3.68935	Rad21	387K	11065.4	12960.4	19476.5	30430.6	0	0	1
Polr2b@360K	-1.19776	13.6346	-3.03611	0.0322818	0.221836	-3.69034	Polr2b	360K	17147.1	21636.8	11312.7	6232.98	0	13	0
Pdia3@173K	-1.52909	13.2894	-3.03584	0.0322911	0.221836	-3.69066	Pdia3	173K	12274	23568.9	8135.49	4269.09	0	1	0
Kif2a@507K	-0.829674	13.3728	-3.03442	0.0323405	0.221839	-3.69232	Kif2a	507K	12985.9	15399.1	8596.79	7364.06	2	0	0
Dync1h1@1494K	-0.81365	13.9987	-3.03441	0.0323409	0.221839	-3.69233	Dync1h1	1494K	20000.5	23546.4	13092.7	11643.2	22	0	0
Nup58@308K	-2.46625	12.3447	-3.0344	0.0323412	0.221839	-3.69234	Nup58	308K	8747.22	17090.9	1056.48	4633.89	0	2	0
Ngly1@100K	-2.06755	11.1577	-3.0324	0.0324113	0.222033	-3.6947	Ngly1	100K	5145.64	4251.79	2156.22	577.471	0	1	0
Tfe3@384K	0.801847	12.1495	3.03136	0.0324474	0.222033	-3.69591	Tfe3	384K	3698.73	3201.14	6322.08	5691.9	1	0	0
Cdh3@677K	0.777043	15.7401	3.03053	0.0324765	0.222033	-3.69689	Cdh3	677K	40529.7	43133.1	75207.8	68257.1	1	0	0
Prpf8@785K	-0.930156	14.8974	-3.02958	0.0325098	0.222033	-3.698	Prpf8	785K	46141.2	38463.2	18789.7	26013.8	27	0	0
Sec23a@258K	-0.848829	13.3298	-3.02924	0.0325217	0.222033	-3.6984	Sec23a	258K	12150.5	15712.5	7448.7	7901.55	5	0	0
Rps15a@84K	-0.794903	15.7848	-3.02911	0.0325265	0.222033	-3.69856	Rps15a	84K	75802.4	72945.7	46426.7	39567.2	5	0	0
Tubgcp5@282K	-0.819124	13.2945	-3.02905	0.0325284	0.222033	-3.69862	Tubgcp5	282K	12777.5	13938.8	6859.36	8341.16	12	0	0
Psmc2@316K	-1.65645	11.5425	-3.02881	0.032537	0.222033	-3.69891	Psmc2	316K	3216.96	8719.49	1506.93	1873.1	0	1	0
Pnpla8@410K	0.926206	13.0542	3.02845	0.0325495	0.222033	-3.69933	Pnpla8	410K	6433.13	5918.29	9799.36	14029.8	6	0	0
Usp7@392K	-1.17058	12.9234	-3.02789	0.0325695	0.222033	-3.69999	Usp7	392K	11106.4	12230.9	7026.42	3815.37	0	4	0
Pcyt1a@238K	1.3562	12.6544	3.02769	0.0325764	0.222033	-3.70023	Pcyt1a	238K	5611.01	2893.31	12669.4	8398.36	0	0	1
Uba2@407K	-1.02542	13.0339	-3.02756	0.032581	0.222033	-3.70038	Uba2	407K	12216.3	11720.5	4631.48	7461.06	0	2	0
Ipo9@773K	-1.18445	12.2449	-3.02734	0.0325888	0.222033	-3.70064	Ipo9	773K	9722.48	5507.65	3692.72	2807.3	0	1	0
Bop1@325K	1.20286	12.6599	3.02674	0.0326097	0.222033	-3.70134	Bop1	325K	3097.45	5873.85	10322.8	9339.53	0	0	1
Eef1a1@273K	-0.788098	13.9636	-3.02651	0.0326178	0.222033	-3.70161	Eef1a1	273K	22499.8	19589.1	12505.6	11819.7	11	0	0
Eif4e@162K	-1.17878	10.7752	-3.02254	0.0327581	0.222855	-3.70628	Eif4e	162K	3491.96	1991.25	1339.71	1012.71	0	1	0
Marcksl1@99K	-1.06899	11.6453	-3.02209	0.0327741	0.222855	-3.70681	Marcksl1	99K	5496.35	3916.48	2701.28	1810.53	0	1	0
Stag3@475K	-0.857182	14.3833	-3.02163	0.0327905	0.222855	-3.70735	Stag3	475K	32610	25367.7	14930.5	16884.3	8	0	0
Tnk2@565K	0.766827	15.6251	3.02121	0.0328051	0.222855	-3.70784	Tnk2	565K	38830.2	38657.7	68828.1	63141.7	7	0	0
Hsd17b11@58K	0.798859	12.5463	3.0201	0.0328446	0.223011	-3.70915	Hsd17b11	58K	4905.94	4191.89	8230.21	7562.79	4	0	0
Lmna@135K	0.883351	15.8989	3.01949	0.0328662	0.223044	-3.70986	Lmna	135K	45822.3	44168.1	70885.8	97153.1	14	0	0
Eif2s2@263K	-0.967621	12.1215	-3.01903	0.0328828	0.223044	-3.71041	Eif2s2	263K	5380.4	7216.65	3702.08	2742.45	2	0	0
Dnajc7@182K	-0.85122	13.4868	-3.01674	0.0329642	0.223483	-3.7131	Dnajc7	182K	16111.2	14757	7511.64	9725.32	8	0	0
Tollip@235K	-1.25916	12.1616	-3.01491	0.0330295	0.223813	-3.71525	Tollip	235K	6679.2	7521.8	4184.29	2095.73	0	1	0
Tax1bp1@244K	-0.788092	14.5821	-3.01344	0.0330821	0.223981	-3.71698	Tax1bp1	244K	32280.4	32178.9	20198.6	17246.9	10	0	0
Ccdc69@146K	1.08271	11.6433	3.01295	0.0330997	0.223981	-3.71756	Ccdc69	146K	1692.9	2853.52	4337.23	4996.4	0	0	1
Ctnna1@75K	-1.49458	10.5544	-3.01282	0.0331044	0.223981	-3.71771	Ctnna1	75K	2282.57	2791.69	1388.23	578.098	0	1	0
Gosr2@159K	-1.27121	14.5038	-3.01163	0.033147	0.224063	-3.71911	Gosr2	159K	34367.4	37905.8	21289.2	10503.8	0	1	0
Tmem230@105K	-1.09826	13.788	-3.01143	0.0331541	0.224063	-3.71934	Tmem230	105K	21903.7	19557.8	12694.5	7362.1	0	3	0
Slc12a4@759K	-0.959583	11.0163	-3.01108	0.0331666	0.224063	-3.71976	Slc12a4	759K	3218.15	2592.55	1771.68	1245.15	8	0	0
Akap12@1632K	0.952954	11.4785	3.01022	0.0331976	0.224159	-3.72077	Akap12	1632K	1689.42	2489.57	3735.28	4219.63	19	0	0
Itgb1@784K	0.764311	15.7442	3.00931	0.0332303	0.224267	-3.72184	Itgb1	784K	43708.5	40578	73272.6	69835.5	4	0	0
Rras@192K	0.775949	13.9401	3.00788	0.0332819	0.224502	-3.72353	Rras	192K	11578.8	12460.4	19496.1	21697.8	1	0	0
Hba@17K	-1.03647	13.6966	-3.00731	0.0333024	0.224528	-3.7242	Hba	17K	22590.5	16004.5	7750.4	11087.4	0	1	0
Pdzd8@288K	-1.29108	12.5641	-3.00682	0.0333202	0.224535	-3.72478	Pdzd8	288K	13576	6610.69	3618.89	4141.26	0	2	0
Ube2m@75K	-1.07626	14.1779	-3.00619	0.0333428	0.224574	-3.72552	Ube2m	75K	30722.6	23577.7	10104.9	16123.3	0	1	0
Dync1h1@611K	0.91391	12.5241	3.00545	0.0333696	0.224642	-3.72639	Dync1h1	611K	4556.52	4041.34	9590.84	6816.02	22	0	0
Arcn1@241K	-0.817058	13.9482	-3.00378	0.03343	0.224935	-3.72836	Arcn1	241K	18771	23449	11848	11968.7	10	0	0
Hip1@9K	0.756667	13.9474	3.00238	0.0334809	0.225165	-3.73001	Hip1	9K	11992.7	12316.7	20003	21080.3	9	0	0
Gps1@402K	-1.13913	12.6588	-2.99914	0.0335988	0.225676	-3.73383	Gps1	402K	12554.7	7336.12	3815.25	4976.5	0	2	0
Trim28@750K	0.960263	14.7108	2.99848	0.0336227	0.225676	-3.73461	Trim28	750K	21592.4	17116.1	31420.8	44527.1	11	0	0
Sesn3@378K	-0.915406	13.6653	-2.9982	0.0336331	0.225676	-3.73494	Sesn3	378K	19686.2	16169.9	11041.4	8104.3	1	0	0
Myo1c@404K	-1.38659	13.0522	-2.99785	0.0336457	0.225676	-3.73535	Myo1c	404K	12255.5	15392.1	3549.82	7773.38	0	1	0
Npm1@271K	-1.2648	12.0356	-2.99761	0.0336546	0.225676	-3.73564	Npm1	271K	5097.45	8309.32	3510.8	2089.42	0	1	0
[truncated: 11,411 more rows]

## Sheet: Gene level
Gene_name	Sites_No change	Sites_Down in cKO	Sites_Up in cKO	Sites_Total
Piwil1	0	5	0	5
Wdr35	0	9	0	9
Aspscr1	0	1	0	1
Tesmin	0	1	0	1
Rbbp5	0	1	0	1
Birc2	0	6	0	6
Rsph1	0	1	0	1
H1-6	0	1	0	1
Nup155	0	4	0	4
Ccdc115	0	1	0	1
Hmgb2	0	5	0	5
Ldhc	0	1	0	1
Hyou1	0	3	0	3
Ift70a2	0	3	0	3
Sycp2	0	9	0	9
Rad18	0	7	0	7
Tdrd7	0	1	0	1
Esyt1	0	0	1	1
Ddx4	0	5	0	5
Neurl4	0	5	0	5
Nup98	0	2	0	2
Psip1	0	5	0	5
Kctd19	0	1	0	1
Setx	0	11	0	11
Tdrd9	0	17	0	17
Cep290	0	5	0	5
Acsbg1	0	0	1	1
Mcm4	0	2	0	2
Nae1	0	7	0	7
St13	0	4	0	4
H2bc1	0	5	0	5
Rnf17	0	4	0	4
Thumpd1	0	1	0	1
Rtcb	0	1	0	1
Cep55	0	12	0	12
Cul9	0	5	0	5
Tmem67	0	1	0	1
Btbd10	0	0	2	2
Dlg1	0	2	0	2
Psmg3	0	2	0	2
Kntc1	0	2	0	2
Piwil2	0	20	0	20
Numa1	0	1	0	1
Atr	0	30	0	30
Ift80	0	5	0	5
Diablo	0	1	0	1
Myh9	0	5	0	5
Hormad1	0	3	0	3
Hspa2	0	11	0	11
Cfap36	0	7	0	7
Sycp3	0	9	0	9
Mlc1	0	2	0	2
Tpr	0	6	0	6
Mcmbp	0	1	0	1
Tank	0	1	0	1
Hmox2	0	1	0	1
Pdgfra	0	0	1	1
Top2a	0	4	0	4
Sccpdh	0	1	0	1
Usp7	0	4	0	4
Gcna	0	2	0	2
Urb1	0	12	0	12
Fbxo47	0	1	0	1
Boll	0	1	0	1
Dcp1a	0	0	1	1
Fbxw5	0	1	0	1
Cutc	0	1	0	1
Tbp	0	4	0	4
Uba3	0	2	0	2
Dnah3	0	1	0	1
Tcerg1	0	1	0	1
Sprtn	0	3	0	3
Tex15	0	4	0	4
Ccp110	0	2	0	2
Nek2	0	3	0	3
Trim33	0	1	0	1
Ndfip2	0	1	0	1
Ap1m1	0	4	0	4
Prdx4	0	1	0	1
Emc3	0	1	0	1
Pgam5	0	2	0	2
Brca2	0	1	0	1
Tmem97	0	1	0	1
Cs	0	3	0	3
Hmgn5	0	0	1	1
Trim27	0	4	0	4
Fdps	0	1	0	1
Cstf3	0	1	0	1
Ap4b1	0	2	0	2
Sh3d19	0	0	1	1
Ncam1	0	0	1	1
Cluap1	0	3	0	3
Pgm2l1	0	1	0	1
Abca5	0	3	0	3
Meioc	0	2	0	2
Morf4l1	0	7	0	7
Syt11	0	1	0	1
Ep400	0	1	0	1
Tmco1	0	3	0	3
Uba1y	0	5	0	5
Cops4	0	1	0	1
Gtf3c1	0	1	0	1
Supt16h	0	2	0	2
Slc40a1	0	0	1	1
Ly6k	0	2	0	2
Bcap31	0	1	0	1
Vps13c	0	1	0	1
Hsp90aa1	0	8	0	8
Tns1	0	0	1	1
Mbtps1	0	0	1	1
Ssx2ip	0	1	0	1
Hpdl	0	0	1	1
Ift172	0	2	0	2
Alg8	0	1	0	1
Nap1l1	0	1	0	1
Apoa1	0	5	0	5
Cdc16	0	1	0	1
Zup1	0	1	0	1
Rangrf	0	1	0	1
Top2b	0	1	0	1
Gpat2	0	5	0	5
Iap	0	0	2	2
Tatdn1	0	1	0	1
Tax1bp1	0	4	0	4
Gmds	0	1	0	1
Rhog	0	0	1	1
Prmt5	0	1	0	1
Mcoln1	0	1	0	1
Atp1a1	0	0	1	1
Psmc4	0	3	0	3
Polr2b	0	13	0	13
Ift56	0	1	0	1
Nedd8	0	3	0	3
Atp6v1d	0	1	0	1
Rad1	0	1	0	1
Baz1b	0	1	0	1
Pdxdc1	0	1	0	1
Emc7	0	1	0	1
Eif1b	0	1	0	1
Cul3	0	3	0	3
Arid5a	0	0	1	1
Daxx	0	1	0	1
Sbno1	0	1	0	1
Poc1a	0	1	0	1
Slc2a3	0	2	0	2
Traf2	0	3	0	3
Exosc9	0	3	0	3
Sod1	0	1	0	1
Prpf31	0	1	0	1
Smc4	0	4	0	4
Lrpap1	0	3	0	3
H4c1	0	1	0	1
H1-5	0	0	4	4
Calm1	0	4	0	4
Steap3	0	0	1	1
Ahcy	0	0	1	1
Ptges3	0	0	2	2
Acsl1	0	1	0	1
Psma3	0	4	0	4
Ipo11	0	2	0	2
Chmp2a	0	5	0	5
Smpd4	0	1	0	1
Znf768	0	1	0	1
Wdr11	0	1	0	1
Cip2a	0	0	1	1
Mier1	0	1	0	1
Ift88	0	1	0	1
Arl2	0	1	0	1
Lmnb1	0	1	0	1
Ppp4c	0	1	0	1
Snrnp200	0	2	0	2
NARS1	0	1	0	1
Flywch1	0	1	0	1
Aco1	0	0	1	1
Tap1	0	0	1	1
Clptm1l	0	2	0	2
Adad2	0	2	0	2
Taf6	0	1	0	1
Stmn1	0	1	0	1
Chchd6	0	2	0	2
Uba1	0	2	0	2
Stk31	0	9	0	9
Rpl15	0	2	0	2
Syap1	0	0	1	1
Ube2t	0	3	0	3
Fam241a	0	1	0	1
Ptbp3	0	0	1	1
Aplp2	0	1	0	1
Rps17	0	1	0	1
Ift122	0	15	0	15
Tdrd1	0	2	0	2
Hspa4l	0	3	0	3
Atp11b	0	2	0	2
Sycp1	0	1	0	1
Anapc4	0	3	0	3
Pdha1	0	0	3	3
Nr1d2	0	0	1	1
Hsp90b1	0	1	0	1
Znf451	0	2	0	2
Ddx3x	0	1	0	1
Dock7	0	1	0	1
Tcaf1	0	0	3	3
Ybx3	0	1	0	1
Erbb4	0	0	1	1
Ckap5	0	1	0	1
Syce3	0	1	0	1
Tspyl2	0	1	0	1
Plekhh3	0	0	1	1
Mcm3	0	1	0	1
Rnf167	0	1	0	1
Rhox13	0	1	0	1
Trim37	0	1	0	1
Arl8a	0	0	1	1
Taf7l	0	3	0	3
Bbs2	0	1	0	1
Hmgb1	0	2	0	2
Ireb2	0	1	0	1
Gnaq	0	0	1	1
Cenpe	0	1	0	1
Dhx40	0	1	0	1
Gmcl1	0	1	0	1
Znf518a	0	1	0	1
Cct6a	0	1	0	1
Cct3	0	3	0	3
Gtf2e1	0	1	0	1
Pgam1	0	1	0	1
Ptpn23	0	2	0	2
Myh8	0	3	0	3
Pabpc1	0	1	0	1
Zmym3	0	0	1	1
Commd4	0	1	0	1
Gstm2	0	1	0	1
Sox9	0	0	1	1
Mov10l1	0	7	0	7
Smc1b	0	6	0	6
Hars1	0	1	0	1
Adh5	0	1	0	1
Ccnc	0	1	0	1
Basp1	0	0	1	1
Eif3a	0	1	0	1
Usp26	0	0	1	1
Rps26	0	1	0	1
Ankrd17	0	0	2	2
Cox11	0	0	1	1
Aimp1	0	1	0	1
Fanca	0	1	0	1
Ppa1	0	1	0	1
Cacybp	0	3	0	3
Kdm5a	0	1	0	1
Iqgap1	0	0	1	1
Trim28	0	2	0	2
Cul1	0	2	0	2
Xpo7	0	3	0	3
Ppp1r7	0	1	0	1
Fbxo3	0	4	0	4
Usp9x	0	1	0	1
Peg3	0	0	2	2
Mapre3	0	1	0	1
Tcp1	0	4	0	4
Recql	0	3	0	3
Hspa14	0	2	0	2
Bcap29	0	2	0	2
Usp28	0	0	1	1
Rplp0	0	0	1	1
Cetn4	0	1	0	1
Rab13	0	1	0	1
Serbp1	0	0	1	1
Crabp1	0	0	1	1
Frmd4b	0	0	3	3
Prkdc	0	1	0	1
Idh1	0	2	0	2
Herc2	0	1	0	1
Cad	0	0	1	1
Impdh2	0	3	0	3
Rsph3a	0	1	0	1
Ncapg2	0	2	0	2
Psmc5	0	4	0	4
Ube2v2	0	1	0	1
Pcna	0	4	0	4
Tmem59l	0	1	0	1
Rangap1	0	2	0	2
Slc27a6	0	0	1	1
Copa	0	2	0	2
Slc5a6	0	0	1	1
Wdr1	0	1	0	1
Sorbs2	0	1	0	1
Taldo1	0	2	0	2
Rnf213	0	3	0	3
Racgap1	0	6	0	6
Tdrd5	0	1	0	1
Trip12	0	1	0	1
Scai	0	1	0	1
Trip12	0	0	1	1
Atp13a3	0	2	0	2
Abraxas1	0	1	0	1
Vat1	0	0	1	1
Cetn3	0	3	0	3
Mphosph8	0	3	0	3
Dmxl1	0	1	0	1
Bltp1	0	3	0	3
B9d1	0	1	0	1
Syvn1	0	1	0	1
Dnajb6	0	3	0	3
Mfn1	0	2	0	2
Psenen	0	1	0	1
Ccdc77	0	2	0	2
Sptlc2	0	1	0	1
Stambp	0	1	0	1
Trafd1	0	2	0	2
Fancd2	0	2	0	2
Mif4gd	0	3	0	3
Arnt	0	1	0	1
Tuba1c	0	1	0	1
Wrnip1	0	1	0	1
Espl1	0	1	0	1
Ddb1	0	2	0	2
H1-0	0	0	2	2
Fam107b	0	1	0	1
Wls	0	0	1	1
Tubgcp3	0	2	0	2
Psma2	0	1	0	1
Pcnx1	0	1	0	1
Brap	0	2	0	2
Eif3h	0	1	0	1
Cadm1	0	1	0	1
Wasl	0	1	0	1
Rnf141	0	1	0	1
Polr3b	0	2	0	2
Maob	0	0	1	1
Tada1	0	1	0	1
Rpl13	0	0	1	1
Eno1	0	0	1	1
Dmc1	0	1	0	1
Myg1	0	0	1	1
Birc3	0	2	0	2
Smurf1	0	2	0	2
Sirt1	0	2	0	2
Arih2	0	1	0	1
Add1	0	0	1	1
Ivns1abp	0	1	0	1
Tmem230	0	3	0	3
Golga7	0	1	0	1
Cav1	0	0	1	1
Dnajc11	0	0	2	2
Rps3a	0	0	1	1
Zswim8	0	1	0	1
Plxna1	0	1	0	1
Pik3c2a	0	0	2	2
Snrnp40	0	1	0	1
Smc2	0	1	0	1
Armc8	0	2	0	2
Kars1	0	2	0	2
Usp32	0	4	0	4
Copg2	0	1	0	1
Anxa11	0	0	1	1
Plp1	0	2	0	2
H1-4	0	0	1	1
Gstm5	0	0	5	5
H1-3	0	0	3	3
Cmtm3	0	0	1	1
Nampt	0	1	0	1
Fkbp9	0	0	1	1
Tdrkh	0	2	0	2
Mis18a	0	1	0	1
Rpl6	0	1	0	1
Hk1	0	0	3	3
Herc2	0	0	1	1
Tpd52l2	0	0	3	3
Fam135a	0	2	0	2
Nrk	0	0	1	1
Gnb1	0	1	0	1
Ipo5	0	1	0	1
Dnmt3a	0	0	1	1
Cops6	0	2	0	2
Smc4	0	0	1	1
Sntb2	0	0	2	2
Eif2a	0	1	0	1
Slf1	0	2	0	2
Eif2s3y	0	3	0	3
Mageh1	0	0	1	1
Rpn1	0	1	0	1
Ywhae	0	2	0	2
Hnrnpc	0	1	0	1
Ndufab1	0	1	0	1
Copb1	0	1	0	1
Hspb1	0	0	1	1
Lsr	0	1	0	1
Tktl1	0	1	0	1
Ipo4	0	2	0	2
Casc3	0	1	0	1
Hspa5	0	6	0	6
Tmem9b	0	1	0	1
Hsdl1	0	0	2	2
Rsu1	0	1	0	1
Ddx39a	0	1	0	1
Caap1	0	0	1	1
Cyth2	0	1	0	1
Trrap	0	0	2	2
Hells	0	0	3	3
P4ha1	0	1	0	1
Wdr77	0	1	0	1
Ak3	0	0	1	1
Eif2b5	0	1	0	1
Klhl11	0	0	2	2
Dnttip1	0	1	0	1
Cenpc	0	1	0	1
Gatad2a	0	1	0	1
Rrp1	0	1	0	1
Cyfip1	0	0	1	1
Rnf103	0	1	0	1
Tpp2	0	1	0	1
Lig1	0	1	0	1
Prpf8	0	5	0	5
Eif3h	0	0	1	1
Xrn2	0	1	0	1
Dazl	0	2	0	2
Pbdc1	0	0	1	1
Tmem209	0	2	0	2
Zeb2	0	0	1	1
Epb41l3	0	0	2	2
Acta2	0	2	0	2
Rad51	0	2	0	2
Samm50	0	1	0	1
Ehd1	0	0	1	1
Hdgfl3	0	1	0	1
Mtcl1	0	0	1	1
Rnf31	0	2	0	2
Znf654	0	1	0	1
Atp1a2	0	0	1	1
Anapc5	0	2	0	2
Mad2l1	0	1	0	1
Wdhd1	0	1	0	1
Cnnm4	0	1	0	1
Gkap1	0	2	0	2
Cdc45	0	2	0	2
Cops5	0	2	0	2
Gpi	0	1	0	1
Strbp	0	1	0	1
Upf1	0	0	1	1
Ubtf	0	0	1	1
Trim23	0	1	0	1
Rnf6	0	2	0	2
Naa15	0	1	0	1
Tgoln1	0	1	0	1
Pi4ka	0	2	0	2
Mre11	0	1	0	1
Sptan1	0	0	1	1
Pcgf6	0	1	0	1
Srrm1	0	1	0	1
Aasdhppt	0	1	0	1
Gstm7	0	0	1	1
Rbx1	0	1	0	1
Uba6	0	7	0	7
Tsn	0	1	0	1
Eps15	0	1	0	1
Ercc2	0	2	0	2
Pip5k1a	0	0	1	1
Cul4a	0	1	0	1
Rrm1	0	1	0	1
Xrcc5	0	1	0	1
Polr2g	0	1	0	1
Scfd1	0	2	0	2
Prmt1	0	3	0	3
Nap1l4	0	0	1	1
F13a1	0	0	1	1
Eif3a	0	0	2	2
Ano1	0	1	0	1
Boc	0	0	1	1
Ivns1abp	0	0	1	1
Get1	0	1	0	1
Lrrc8b	0	0	1	1
Sdcbp	0	1	0	1
Lmnb1	0	0	1	1
Calr	0	1	0	1
Tmx1	0	1	0	1
Bzw1	0	1	0	1
Tmem41b	0	1	0	1
Ddit4l	0	0	1	1
Mat2a	0	0	1	1
Atp6v0d1	0	1	0	1
Trpc4ap	0	5	0	5
Vars1	0	0	1	1
Vps11	0	0	1	1
Cblb	0	0	1	1
Anp32b	0	0	1	1
Gmps	0	2	0	2
Nup160	0	1	0	1
Trim44	0	1	0	1
Echs1	0	1	0	1
Xiap	0	1	0	1
Atp5mk	0	0	1	1
Cep85	0	2	0	2
Med12	0	0	1	1
Vasn	0	0	1	1
Bag6	0	0	1	1
Polr2a	0	0	1	1
Sil1	0	1	0	1
Fanci	0	1	0	1
U2af2	0	1	0	1
Prpf19	0	0	1	1
Snap23	0	1	0	1
Slc43a2	0	2	0	2
Pld6	0	1	0	1
Carmil1	0	0	1	1
Camk2g	0	0	1	1
Hagh	0	1	0	1
Pgd	0	0	1	1
Cyth3	0	0	1	1
Adnp	0	2	0	2
Wdr7	0	2	0	2
Bub3	0	1	0	1
Ints3	0	0	1	1
Ing1	0	1	0	1
Cramp1	0	1	0	1
Arid2	0	1	0	1
Obsl1	0	0	2	2
Ubxn6	0	1	0	1
Cyp26b1	0	0	1	1
Ssrp1	0	1	0	1
Pigq	0	0	1	1
Pepd	0	1	0	1
Prps1	0	2	0	2
Arid1b	0	0	1	1
Csde1	0	0	1	1
Plin2	0	0	1	1
Ints6	0	1	0	1
Pdpk1	0	1	0	1
Alms1	0	0	1	1
Cnp	0	0	1	1
Gprasp1	0	0	1	1
Actr3	0	1	0	1
Nedd4	0	0	1	1
Dnd1	0	0	1	1
Eif3g	0	1	0	1
Cdc42se1	0	0	1	1
Ube2v1	0	1	0	1
Slc3a2	0	1	0	1
Pick1	0	1	0	1
Eps15l1	0	1	0	1
Plce1	0	0	1	1
Icmt	0	1	0	1
Mapkbp1	0	1	0	1
Smad2	0	1	0	1
Ola1	0	1	0	1
Thada	0	1	0	1
Ctps1	0	1	0	1
Sumo3	0	0	1	1
Dpm1	0	1	0	1
Polr1a	0	1	0	1
Tapbp	0	0	1	1
Pom121	0	0	1	1
Mad2l2	0	2	0	2
Caprin1	0	3	0	3
Abcd3	0	1	0	1
Gbp7	0	1	0	1
Diaph2	0	0	1	1
Nup107	0	1	0	1
Man2b2	0	1	0	1
Rcbtb1	0	0	1	1
Rab10	0	0	1	1
LRWD1	0	1	0	1
Syt7	0	0	1	1
Dcun1d2	0	1	0	1
Eif4a2	0	2	0	2
Epb41l2	0	1	0	1
Kdm3a	0	1	0	1
Tacc3	0	0	1	1
Dnaja1	0	1	0	1
Nisch	0	0	4	4
Rps3a	0	2	0	2
Tmem199	0	1	0	1
Gfus	0	1	0	1
Kank2	0	0	1	1
Hnrnpa1	0	0	1	1
Trim47	0	0	1	1
Hspa13	0	1	0	1
Rnf149	0	1	0	1
Gpam	0	0	1	1
Myo7a	0	0	1	1
Dcps	0	1	0	1
Slc20a2	0	0	1	1
Rps2	0	1	0	1
Immt	0	0	1	1
Sfpq	0	0	2	2
Wdr47	0	1	0	1
Tmpo	0	0	1	1
Rpl10	0	1	0	1
Cask	0	0	1	1
Cct5	0	3	0	3
Ckap5	0	0	1	1
Akr1b8	0	0	1	1
Ppp3ca	0	1	0	1
Numa1	0	0	2	2
Edc4	0	0	1	1
Fnip1	0	1	0	1
Nup88	0	1	0	1
Txn	0	0	2	2
Xkr8	0	1	0	1
Hsd3b1	0	0	1	1
Psmc3	0	2	0	2
Slc25a31	0	1	0	1
Smarcc2	0	0	1	1
Kctd10	0	0	2	2
Mtor	0	2	0	2
Xylt2	0	0	1	1
Trerf1	0	1	0	1
Gemin5	0	1	0	1
Epb41l2	0	0	1	1
Oplah	0	0	1	1
Ahctf1	0	1	0	1
Vdac2	0	1	0	1
Fis1	0	1	0	1
Naa25	0	0	1	1
Tsc22d3	0	2	0	2
Huwe1	0	4	0	4
Aldoa	0	1	0	1
Epn3	0	0	1	1
Atxn10	0	0	1	1
Carnmt1	0	1	0	1
Ambra1	0	0	1	1
Gapdh	0	0	1	1
Tcp11l2	0	1	0	1
Rnf128	0	1	0	1
Cdc42bpb	0	0	1	1
Rpl9	0	1	0	1
Srp14	0	1	0	1
Lpp	0	0	1	1
Marchf6	0	1	0	1
Mcm5	0	0	1	1
Gfpt1	0	1	0	1
Adcy9	0	0	1	1
Hdgfl2	0	1	0	1
Eif3b	0	1	0	1
Capn6	0	0	1	1
Rab31	0	0	1	1
Gmfb	0	2	0	2
Laptm4a	0	1	0	1
Wdr48	0	2	0	2
Rbck1	0	1	0	1
Sf3b1	0	1	0	1
Cdc37	0	0	1	1
Bsg	0	1	0	1
Tpi1	0	0	1	1
Clu	0	1	0	1
Uqcrb	0	1	0	1
Dhdh	0	0	1	1
Med23	0	1	0	1
Gnas	0	1	0	1
Syce1	0	1	0	1
Upf1	0	1	0	1
Actn4	0	1	0	1
Dock7	0	0	1	1
Dhrs7b	0	1	0	1
Itsn1	0	1	0	1
Rab14	0	1	0	1
Hip1	0	0	2	2
Gfpt2	0	0	1	1
Rbmxl1	0	0	1	1
Cct7	0	2	0	2
Aqp8	0	1	0	1
Scaf1	0	0	1	1
Anxa7	0	0	2	2
Ranbp9	0	2	0	2
Prkar1a	0	1	0	1
Mdh1	0	0	2	2
Qpct	0	0	1	1
Pnldc1	0	1	0	1
Sec23b	0	3	0	3
Cct7	0	0	1	1
Bhmt	0	0	1	1
Dcun1d1	0	1	0	1
Usp42	0	2	0	2
Tenm4	0	0	1	1
Nf1	0	1	0	1
Cavin1	0	0	1	1
Ube2k	0	2	0	2
Serpina5	0	0	1	1
Kpna2	0	1	0	1
Vps35l	0	0	1	1
Sharpin	0	1	0	1
Septin10	0	2	0	2
Mcm2	0	0	2	2
Dynll1	0	2	0	2
Hnrnpab	0	0	2	2
Mef2a	0	0	1	1
Rpl35a	0	1	0	1
Slmap	0	0	1	1
Hbb-b1	0	1	0	1
Cltc	0	1	0	1
Serpinb6	0	0	2	2
Vps26a	0	1	0	1
H2ac15	0	1	0	1
Efhd2	0	0	1	1
Poli	0	1	0	1
Cmtr1	0	0	2	2
Cstb	0	0	1	1
Cdc73	0	1	0	1
Dut	0	1	0	1
Pak1ip1	0	2	0	2
Utp4	0	0	1	1
Tubb4b	0	1	0	1
Daam2	0	0	1	1
Gpaa1	0	2	0	2
Pgp	0	1	0	1
Sec31a	0	0	1	1
Htatsf1	0	0	3	3
Mcl1	4	0	0	4
Mia3	0	1	0	1
Mcm6	11	0	0	11
Mycbp	0	1	0	1
Agpat4	0	0	2	2
Anxa6	0	0	1	1
Kif23	0	2	0	2
Gnao1	0	1	0	1
Stom	0	3	0	3
Cops2	0	1	0	1
Rcn2	0	2	0	2
Mthfd1	0	1	0	1
Hgs	0	0	1	1
Mtmr3	0	0	1	1
Gtf2b	0	1	0	1
Eef1a1	0	2	0	2
Cat	6	0	0	6
Nmd3	0	2	0	2
Aarsd1	0	1	0	1
Msh6	0	1	0	1
Cst3	0	1	0	1
Tmem35a	0	0	2	2
Cyc1	1	0	0	1
Gja1	8	0	0	8
Dagla	0	0	1	1
Cand1	0	3	0	3
Top3a	0	0	1	1
Abat	0	1	0	1
Magoh	0	1	0	1
Ube2c	0	0	1	1
Aldoa	0	0	1	1
Arih1	0	1	0	1
Txnip	0	0	1	1
Ube2d1	0	0	1	1
Nrbp1	0	1	0	1
Map1b	0	0	1	1
Slc8a1	0	0	1	1
Gnai1	0	0	1	1
Rpa1	0	1	0	1
Lyar	0	1	0	1
Tgfbr1	0	1	0	1
Hnrnpm	0	1	0	1
Stag3	0	2	0	2
C9orf72	0	1	0	1
Nudc	0	0	1	1
Pcm1	0	1	0	1
Stip1	0	2	0	2
Snx27	0	3	0	3
Dnajb4	0	0	1	1
Pak1ip1	3	0	0	3
Dock5	0	0	2	2
Ube2n	6	0	0	6
Snx16	0	2	0	2
Ythdc2	0	1	0	1
Neu3	0	1	0	1
Brox	0	1	0	1
Vipas39	0	1	0	1
Dync1h1	0	2	0	2
Gtf2h4	0	1	0	1
Stn1	0	1	0	1
Pnp	0	1	0	1
Ctr9	0	1	0	1
Frmd4b	3	0	0	3
Gsk3b	0	1	0	1
Epb41l5	0	1	0	1
Psma7	0	0	1	1
Abca1	0	0	2	2
Ech1	0	1	0	1
Dnmt3a	4	0	0	4
Gja1	0	0	2	2
Rcor2	0	1	0	1
Rufy3	0	0	1	1
Sesn2	0	0	1	1
Aqr	0	1	0	1
Snd1	0	0	1	1
Parp4	0	0	1	1
Copg2	9	0	0	9
Dnpep	1	0	0	1
Gart	0	1	0	1
Polr2a	0	1	0	1
Ubr5	0	1	0	1
Sptbn1	0	0	1	1
Soga1	0	0	1	1
Cdc27	0	1	0	1
Uros	0	1	0	1
Trim59	1	0	0	1
Ewsr1	0	2	0	2
Dars1	0	1	0	1
Psmb7	0	2	0	2
Cmip	0	0	1	1
Iars1	0	1	0	1
Cnbp	0	1	0	1
Cct7	11	0	0	11
Lmbrd2	4	0	0	4
Erbb2	0	0	1	1
Sin3a	0	0	1	1
Rnf114	2	0	0	2
Plekhm3	0	0	1	1
Ddx5	0	0	1	1
Tecr	0	0	1	1
Ncbp1	0	2	0	2
Birc6	0	1	0	1
Papola	0	1	0	1
Atg16l1	0	1	0	1
Hspa12b	0	1	0	1
Gnai3	0	0	1	1
Parp1	0	1	0	1
Vcl	0	0	1	1
Cdc20	0	1	0	1
Lmna	0	0	1	1
Psmc6	0	1	0	1
Dtx1	0	0	1	1
Txnrd3	3	0	0	3
Cspg4	2	0	0	2
Rab14	0	0	1	1
Usp24	0	1	0	1
Clu	0	0	1	1
Racgap1	7	0	0	7
Rbm44	0	3	0	3
Tmed4	0	1	0	1
Pygb	0	0	1	1
Ccdc88a	0	1	0	1
Smarcb1	0	0	1	1
Suv39h1	0	0	1	1
Rnf213	32	0	0	32
Rab6a	0	1	0	1
Stra6	0	1	0	1
Phf14	1	0	0	1
Hsd17b11	0	0	1	1
Chmp1a	0	1	0	1
Gapvd1	0	1	0	1
Snx3	5	0	0	5
Msh2	0	1	0	1
Pecr	0	0	1	1
Pitpnb	0	1	0	1
Rmdn2	0	0	2	2
Rhoj	0	0	1	1
Apoa1	6	0	0	6
Becn1	0	1	0	1
Pknox1	0	1	0	1
Msi1	0	0	1	1
Glyr1	3	0	0	3
Cavin1	7	0	0	7
Sec62	0	1	0	1
Ppp6c	0	1	0	1
Vti1b	2	0	0	2
Acaca	0	1	0	1
Kat7	0	1	0	1
Psmc2	16	0	0	16
Copa	25	0	0	25
Fermt2	3	0	0	3
Nup85	0	0	1	1
Czib	0	0	1	1
Kif5b	0	0	1	1
Prmt1	7	0	0	7
Cisd1	0	1	0	1
Trim27	3	0	0	3
Znrd2	0	1	0	1
Ttc21b	0	1	0	1
Gdi2	0	0	1	1
Rnf114	0	1	0	1
Ctnnd1	0	0	1	1
Tab3	0	0	1	1
Ran	0	1	0	1
Setd3	0	1	0	1
Aldh3a2	0	0	1	1
Abcg2	0	1	0	1
Gga1	0	0	1	1
Col6a1	3	0	0	3
Natd1	1	0	0	1
Polr2b	12	0	0	12
Eif3i	0	1	0	1
Nap1l1	5	0	0	5
Pan3	2	0	0	2
Ube3a	16	0	0	16
Lancl1	0	1	0	1
Pfkl	0	1	0	1
Hk1	5	0	0	5
Immt	0	1	0	1
Cdyl	2	0	0	2
Stam2	8	0	0	8
Arl14ep	0	1	0	1
RtcA	3	0	0	3
Ogt	6	0	0	6
Znfx1	0	0	1	1
Mlf1	0	1	0	1
Fasn	0	0	1	1
Rbm45	0	1	0	1
Lta4h	0	1	0	1
Park7	0	1	0	1
Tnk2	7	0	0	7
Npm1	4	0	0	4
Txnrd3	0	1	0	1
Tkt	13	0	0	13
FAM120A	0	0	1	1
Ube2i	6	0	0	6
Ap1g1	0	2	0	2
Tgm2	6	0	0	6
Vamp8	0	1	0	1
App	0	1	0	1
Setdb1	0	2	0	2
Fxr1	7	0	0	7
Gstm5	1	0	0	1
RTRAF	0	0	1	1
Napg	0	0	1	1
Cfap20	0	1	0	1
Zcchc3	0	0	1	1
Htatsf1	7	0	0	7
Aldh3b1	0	0	1	1
Snx33	3	0	0	3
Amacr	0	0	1	1
Acsl6	8	0	0	8
Flna	3	0	0	3
Mdh2	3	0	0	3
Ybx1	0	1	0	1
Celf1	0	0	1	1
Psmb1	0	0	1	1
Cnot10	0	2	0	2
Fbxo33	0	2	0	2
Rpl29	5	0	0	5
Lactb	0	1	0	1
Cbx3	0	1	0	1
Pml	2	0	0	2
Dnajb12	0	1	0	1
Myo7a	17	0	0	17
Nkiras1	1	0	0	1
Kcnd3	0	0	1	1
Huwe1	28	0	0	28
Gdap2	0	1	0	1
Ncl	9	0	0	9
Dnmt3b	0	1	0	1
Sh2d3c	1	0	0	1
Dnaja1	13	0	0	13
Cbx1	5	0	0	5
Vbp1	0	1	0	1
Nectin2	3	0	0	3
Erbb2	3	0	0	3
Wrap73	11	0	0	11
Slc7a5	0	0	1	1
Tcp1	10	0	0	10
Myh11	0	0	2	2
Mvb12b	0	0	1	1
Brwd3	2	0	0	2
Rnf149	3	0	0	3
Ptprd	0	0	1	1
Atp6v1a	0	1	0	1
Nudt21	0	1	0	1
Sod3	2	0	0	2
Rap1b	0	0	1	1
Vim	16	0	0	16
Sptan1	5	0	0	5
Cand1	5	0	0	5
Kcne4	0	0	1	1
Serinc3	0	1	0	1
Prim1	0	1	0	1
Hadha	0	2	0	2
Hk2	15	0	0	15
Ppm1b	0	1	0	1
Trim47	4	0	0	4
Nup188	21	0	0	21
Golga5	0	1	0	1
Pum2	0	1	0	1
Lonrf3	3	0	0	3
Pdha1	3	0	0	3
Tuba3a	0	3	0	3
Slc17a7	0	1	0	1
Appbp2	0	1	0	1
Lnpk	0	1	0	1
Shmt1	2	0	0	2
Rpn2	2	0	0	2
Lrrc8d	3	0	0	3
Prrc2c	0	0	1	1
Smo	0	0	1	1
Hnrnpu	17	0	0	17
Med14	0	0	1	1
Macroh2a1	7	0	0	7
Septin2	0	0	1	1
Snx6	0	1	0	1
Kif23	12	0	0	12
Msh5	0	1	0	1
Sub1	0	1	0	1
Farsa	0	1	0	1
Psat1	0	0	1	1
Pde8a	3	0	0	3
Far1	4	0	0	4
Eif3j1	0	0	1	1
Tex10	0	1	0	1
Mtrex	0	1	0	1
Nme2	7	0	0	7
Dnaja2	9	0	0	9
Rcc2	0	1	0	1
Impdh2	12	0	0	12
Psma7	0	1	0	1
Ptbp1	6	0	0	6
Ube2r2	0	1	0	1
Pdia6	0	1	0	1
Atr	10	0	0	10
Taf1a	1	0	0	1
Dnm2	4	0	0	4
Otulinl	2	0	0	2
Cul4b	13	0	0	13
Washc4	0	0	1	1
Tdp2	0	1	0	1
Uchl1	9	0	0	9
Upf2	0	1	0	1
Cct6a	11	0	0	11
H1-3	6	0	0	6
Basp1	0	1	0	1
Ikbkg	2	0	0	2
Mfsd14a	1	0	0	1
Sub1	1	0	0	1
Taf7l	3	0	0	3
Asl	0	1	0	1
Pik3r4	0	0	1	1
Brap	3	0	0	3
Fnbp4	0	1	0	1
Atxn7l3b	0	1	0	1
Mcm6	0	0	1	1
Trank1	0	0	1	1
Uso1	0	0	1	1
Dmd	0	0	1	1
Xpo1	0	1	0	1
Klhdc3	0	0	1	1
Hmgb1	8	0	0	8
Arcn1	10	0	0	10
Tex30	8	0	0	8
Vti1a	0	0	1	1
Esd	3	0	0	3
Ywhah	0	0	1	1
Cbll1	0	1	0	1
Cdk1	8	0	0	8
Actr6	0	1	0	1
Wdr41	0	2	0	2
Eif2s3y	4	0	0	4
Arpc4	4	0	0	4
Mgst1	0	1	0	1
Wdr5	4	0	0	4
Tmem176a	1	0	0	1
Wdr75	5	0	0	5
Hmgcr	2	0	0	2
H1-1	0	1	0	1
Soga1	5	0	0	5
Flot1	0	0	1	1
Dcps	1	0	0	1
Pex19	4	0	0	4
Afg2a	0	1	0	1
Xrcc4	0	1	0	1
Rai14	3	0	0	3
Stk31	6	0	0	6
Gprasp1	13	0	0	13
Tpr	21	0	0	21
Slc12a4	8	0	0	8
Eefsec	1	0	0	1
Oxa1l	0	0	1	1
Ubr7	1	0	0	1
Plekho2	5	0	0	5
Rpl8	1	0	0	1
Rars1	5	0	0	5
Acsbg1	17	0	0	17
Xlr5c	0	1	0	1
Atp6v1b2	0	1	0	1
Cmpk1	2	0	0	2
Ap2a2	0	0	1	1
Calr	7	0	0	7
Eid1	1	0	0	1
Uimc1	0	1	0	1
Ssb	0	0	1	1
Dnajb1	0	1	0	1
Wdr62	0	1	0	1
Ctsd	0	0	1	1
Syncrip	9	0	0	9
Rbmy1a1	2	0	0	2
Anxa3	0	1	0	1
Mxra8	1	0	0	1
Rnf216	0	0	1	1
Nup58	0	2	0	2
Anapc5	10	0	0	10
Ppp3ca	1	0	0	1
Hk2	0	0	1	1
Uba6	19	0	0	19
Hsp90ab1	23	0	0	23
Hnrnpd	5	0	0	5
Hectd1	10	0	0	10
Slc4a2	2	0	0	2
Dync2li1	0	1	0	1
Rac1	0	0	1	1
Cep85	1	0	0	1
Fcho2	0	1	0	1
Lmnb2	0	0	1	1
Xpo4	0	1	0	1
Rnf2	0	1	0	1
Rmdn2	9	0	0	9
Uqcrfs1	0	1	0	1
Faf2	4	0	0	4
Vcam1	2	0	0	2
Rbm38	0	1	0	1
Cfap36	1	0	0	1
Napepld	6	0	0	6
Tbc1d1	0	1	0	1
Prr12	0	0	1	1
Renbp	0	1	0	1
Cpeb1	0	1	0	1
Adnp2	1	0	0	1
Hdac11	0	0	1	1
Kdm5b	13	0	0	13
Nipsnap2	0	0	1	1
Usp25	9	0	0	9
Xab2	0	0	1	1
Usp5	0	1	0	1
Inppl1	6	0	0	6
Herc2	34	0	0	34
Fsd1	2	0	0	2
Exosc3	2	0	0	2
Gatad2a	1	0	0	1
Sec23ip	0	0	1	1
Elmod2	0	0	1	1
Srsf6	0	0	1	1
Hapstr1	0	1	0	1
Csnk1a1	5	0	0	5
Mpzl1	2	0	0	2
Kcnab2	0	0	1	1
Hba	5	0	0	5
Flot2	0	0	1	1
Bmpr1a	0	0	1	1
Ap2m1	0	1	0	1
Ift122	2	0	0	2
Stip1	6	0	0	6
Prkacb	1	0	0	1
Ap2a1	11	0	0	11
Lsr	3	0	0	3
Usp7	9	0	0	9
Scamp1	0	1	0	1
Pgls	0	0	1	1
Prep	0	1	0	1
Klhl12	2	0	0	2
Pcbp1	2	0	0	2
Slc38a9	3	0	0	3
Cnot9	0	1	0	1
Farp1	0	0	1	1
Ppib	4	0	0	4
Ipo5	6	0	0	6
Lamtor1	0	1	0	1
Cinp	1	0	0	1
Srp9	0	1	0	1
Alms1	6	0	0	6
Hspb1	2	0	0	2
Taok1	0	1	0	1
Bmi1	0	1	0	1
Rnf17	4	0	0	4
Eif4a1	0	0	1	1
Pi4k2a	0	1	0	1
Dhx15	8	0	0	8
Psmd12	8	0	0	8
Alb	0	0	2	2
Rps15	0	1	0	1
Upf1	8	0	0	8
Rnf130	0	1	0	1
Anxa6	12	0	0	12
Hnrnph2	1	0	0	1
Camk2d	2	0	0	2
Gigyf1	0	0	1	1
Tnfrsf1a	0	0	1	1
Szt2	6	0	0	6
Parp12	0	1	0	1
Vangl2	2	0	0	2
Srsf7	3	0	0	3
Basp1	6	0	0	6
Myo6	0	1	0	1
Hsd17b11	4	0	0	4
Nsg1	0	1	0	1
Galk1	0	0	1	1
Pdia6	1	0	0	1
Mtor	20	0	0	20
Pigs	3	0	0	3
Hspa4	16	0	0	16
Rpl4	16	0	0	16
Strap	2	0	0	2
Ap3s1	4	0	0	4
Raver1	1	0	0	1
Arel1	0	0	1	1
Uchl5	0	1	0	1
Rab24	0	1	0	1
Rpl7	9	0	0	9
Med13	2	0	0	2
Itpr1	9	0	0	9
Kif2a	0	1	0	1
Ccdc142	2	0	0	2
Chmp2a	3	0	0	3
Anxa2	18	0	0	18
Uba1	17	0	0	17
Nrk	4	0	0	4
Tuba4a	3	0	0	3
Kif2a	2	0	0	2
Psmd3	8	0	0	8
Qrich1	0	1	0	1
Usp9x	32	0	0	32
Klhl11	9	0	0	9
Nup133	0	1	0	1
Bnip3	3	0	0	3
Tmem119	2	0	0	2
Pls3	0	0	1	1
Hsd3b1	9	0	0	9
Synpo	0	1	0	1
Map3k21	0	0	1	1
Gba2	3	0	0	3
Pdgfra	17	0	0	17
Atosa	0	0	1	1
Gna13	5	0	0	5
Plcd1	3	0	0	3
Xpc	6	0	0	6
Mmgt1	2	0	0	2
Septin7	4	0	0	4
Acvr1	1	0	0	1
Rpl17	6	0	0	6
Map4	6	0	0	6
Nup188	0	2	0	2
Tomm70	16	0	0	16
Api5	0	1	0	1
Gdi2	6	0	0	6
Tmem129	0	1	0	1
Lmna	14	0	0	14
Timm8b	1	0	0	1
Fbxl5	0	1	0	1
Ube2s	0	1	0	1
Aldoc	1	0	0	1
Psme4	3	0	0	3
Med10	2	0	0	2
Rcc2	3	0	0	3
Gm2a	2	0	0	2
Ube3a	0	0	1	1
Snrpd3	0	1	0	1
Hspa8	28	0	0	28
Txnip	11	0	0	11
Gstm6	3	0	0	3
Cpt1a	0	0	1	1
Ecpas	0	0	1	1
Acsl4	0	0	1	1
Pik3c2a	0	1	0	1
Pik3c2a	15	0	0	15
Cd151	0	0	1	1
Hint1	0	1	0	1
Nono	3	0	0	3
Mia3	3	0	0	3
Pus10	1	0	0	1
Polr1c	0	1	0	1
Tpm2	2	0	0	2
Pds5b	4	0	0	4
Ap3s1	0	1	0	1
Slc20a2	6	0	0	6
Eif3c	8	0	0	8
Rpl26	0	1	0	1
Tex30	0	1	0	1
Lgals8	0	1	0	1
Focad	0	0	1	1
Tgfbr1	3	0	0	3
Gid8	0	1	0	1
Pold1	0	0	1	1
Dstn	7	0	0	7
Rhobtb3	4	0	0	4
Dnajb11	0	1	0	1
Atp8a1	7	0	0	7
Tnks	0	1	0	1
Myh8	1	0	0	1
Capn6	10	0	0	10
Vps13b	0	1	0	1
Anxa11	5	0	0	5
Rpn1	7	0	0	7
Rab1A	6	0	0	6
Plaat3	1	0	0	1
Bzw1	8	0	0	8
Cd2ap	0	0	1	1
Ywhae	8	0	0	8
Mtcl1	4	0	0	4
Fzr1	0	1	0	1
Dab2	1	0	0	1
Sdc2	2	0	0	2
Spcs2	4	0	0	4
Pdhb	2	0	0	2
Tmem185b	2	0	0	2
Skp1	0	1	0	1
Nup37	0	1	0	1
Polr3b	5	0	0	5
Cct5	11	0	0	11
Slc12a7	0	0	1	1
Map1b	17	0	0	17
RTRAF	3	0	0	3
Cdh11	1	0	0	1
Rps27a	0	1	0	1
Naa15	6	0	0	6
Arl6ip1	4	0	0	4
Rps11	3	0	0	3
Inpp5a	9	0	0	9
Armc10	3	0	0	3
Ttc5	2	0	0	2
Glrx	0	0	1	1
Nek8	1	0	0	1
Lgals1	4	0	0	4
Cycs	0	1	0	1
Cyfip1	11	0	0	11
Ankib1	9	0	0	9
Dock7	8	0	0	8
Hsp90ab1	0	1	0	1
Cetn3	1	0	0	1
Apoa2	4	0	0	4
Atp6v0a2	4	0	0	4
Atic	3	0	0	3
Rab7a	0	0	1	1
Vcl	21	0	0	21
Eef1d	5	0	0	5
Septin14	10	0	0	10
Usp34	7	0	0	7
Lbr	0	1	0	1
Serpina1c	3	0	0	3
Sirt2	0	1	0	1
Jak1	0	0	1	1
Cyrib	0	0	1	1
Dnmt1	0	0	1	1
Marveld1	0	0	1	1
Skic3	0	1	0	1
Vps35	2	0	0	2
Ddx5	9	0	0	9
Sumo1	4	0	0	4
Wdr48	7	0	0	7
Firrm	10	0	0	10
Pcbp2	7	0	0	7
Atp1a1	26	0	0	26
Tasor	2	0	0	2
Smarca5	9	0	0	9
Gps1	8	0	0	8
Purb	2	0	0	2
Acss2	0	1	0	1
Sh3bgrl2	0	0	1	1
Gvin1	0	1	0	1
Smg6	2	0	0	2
Rnf14	0	1	0	1
Vps4b	5	0	0	5
Tmem176b	5	0	0	5
Ube4a	0	1	0	1
Asns	0	1	0	1
Rpl26	3	0	0	3
Hnrnpul1	4	0	0	4
Rpl32	1	0	0	1
Rad21	0	0	1	1
Pdia3	0	1	0	1
Dync1h1	22	0	0	22
Ngly1	0	1	0	1
Tfe3	1	0	0	1
Cdh3	1	0	0	1
Prpf8	27	0	0	27
Sec23a	5	0	0	5
Rps15a	5	0	0	5
Tubgcp5	12	0	0	12
Psmc2	0	1	0	1
Pnpla8	6	0	0	6
Pcyt1a	0	0	1	1
Uba2	0	2	0	2
Ipo9	0	1	0	1
Bop1	0	0	1	1
Eef1a1	11	0	0	11
Eif4e	0	1	0	1
Marcksl1	0	1	0	1
Stag3	8	0	0	8
Eif2s2	2	0	0	2
Dnajc7	8	0	0	8
Tollip	0	1	0	1
Tax1bp1	10	0	0	10
Ccdc69	0	0	1	1
Ctnna1	0	1	0	1
Gosr2	0	1	0	1
Akap12	19	0	0	19
Itgb1	4	0	0	4
Rras	1	0	0	1
Hba	0	1	0	1
Pdzd8	0	2	0	2
Ube2m	0	1	0	1
Hip1	9	0	0	9
Gps1	0	2	0	2
Trim28	11	0	0	11
Sesn3	1	0	0	1
Myo1c	0	1	0	1
Npm1	0	1	0	1
Gars1	4	0	0	4
P2ry6	0	0	1	1
Uba2	13	0	0	13
Ncaph2	0	0	1	1
Krt76	2	0	0	2
H2ax	3	0	0	3
Mov10l1	13	0	0	13
Cdc73	3	0	0	3
Hspa4	0	1	0	1
Slc16a3	0	0	1	1
Prpf4	0	1	0	1
Ints7	0	1	0	1
Uhrf1	5	0	0	5
Fam172a	2	0	0	2
Fbxo3	2	0	0	2
Eef2	18	0	0	18
Psme3	0	1	0	1
Kars1	4	0	0	4
Cstf2t	3	0	0	3
Eapp	1	0	0	1
Nab2	0	0	1	1
Trim35	0	0	1	1
Ldha	0	1	0	1
Actr2	0	1	0	1
Nr3c1	0	0	1	1
Ibtk	0	1	0	1
Xpnpep1	2	0	0	2
Mapk14	2	0	0	2
Aldh7a1	3	0	0	3
Dhx9	11	0	0	11
Myo7a	0	1	0	1
Cap1	0	1	0	1
Rpl10a	0	1	0	1
Rtn4	0	0	1	1
Dph3	0	1	0	1
Rpl9	5	0	0	5
Akap12	0	1	0	1
Ethe1	0	1	0	1
Dnmt1	5	0	0	5
Nudt21	5	0	0	5
Rhbdf2	0	0	1	1
Rpl7	0	1	0	1
Tmed10	3	0	0	3
Ncbp1	4	0	0	4
Psmd2	15	0	0	15
Btbd10	3	0	0	3
Ehd4	3	0	0	3
Mtr	13	0	0	13
Macroh2a1	0	0	1	1
Caprin1	3	0	0	3
Snrpg	1	0	0	1
Prkra	3	0	0	3
Hnrnpa2b1	4	0	0	4
Upf2	0	0	1	1
Radil	0	1	0	1
Ptpn9	2	0	0	2
Atxn2l	0	1	0	1
Pdpr	0	1	0	1
Oga	0	0	1	1
Mtarc2	8	0	0	8
Hells	3	0	0	3
Agpat3	0	0	1	1
Dyrk1a	2	0	0	2
Ascc3	0	1	0	1
Cops7b	1	0	0	1
Hspd1	15	0	0	15
Fkbp4	0	1	0	1
Vcp	26	0	0	26
Rpl17	0	1	0	1
Myl12b	1	0	0	1
Nup88	3	0	0	3
Smc3	0	1	0	1
Creb1	0	0	1	1
Polr2e	4	0	0	4
Rheb	4	0	0	4
Htt	8	0	0	8
Sdc4	3	0	0	3
Tyro3	0	0	1	1
Skp1	2	0	0	2
Plpp3	2	0	0	2
Stat1	0	0	1	1
Cdyl2	0	1	0	1
Arid1b	2	0	0	2
Uchl5	5	0	0	5
Tet1	1	0	0	1
Gstm2	12	0	0	12
Ppp2r1a	9	0	0	9
Asz1	5	0	0	5
Sptlc1	0	1	0	1
Atxn3	0	0	1	1
Ankrd17	7	0	0	7
Anp32a	0	0	1	1
Myh9	0	0	2	2
Piwil2	4	0	0	4
Myo5b	3	0	0	3
Tsnax	0	1	0	1
Eif4g1	6	0	0	6
Ufd1	6	0	0	6
Stx8	6	0	0	6
Hsp90b1	20	0	0	20
Cdk5rap3	0	1	0	1
Capn5	2	0	0	2
Abcf2	2	0	0	2
Pfdn2	0	1	0	1
Bub1	0	1	0	1
Phf2	1	0	0	1
Rspry1	0	1	0	1
Smchd1	5	0	0	5
Tmem63a	1	0	0	1
Ptov1	7	0	0	7
Bud31	3	0	0	3
Map2k3	0	0	1	1
Sytl4	0	0	2	2
Abca1	13	0	0	13
Gtf2h3	0	1	0	1
Xrcc1	0	1	0	1
Rcbtb2	2	0	0	2
Tmem165	4	0	0	4
Ano10	0	2	0	2
Tnk2	0	0	1	1
Trip12	13	0	0	13
Psmc6	11	0	0	11
Rbm44	5	0	0	5
Shoc1	3	0	0	3
Ube2h	2	0	0	2
Bltp2	14	0	0	14
Npr1	16	0	0	16
Sh3glb1	0	1	0	1
Psmd13	0	1	0	1
Gprasp3	10	0	0	10
Cers5	5	0	0	5
Morf4l1	3	0	0	3
Rpl37	0	1	0	1
Mfn2	6	0	0	6
Ddah2	0	0	1	1
Snrnp70	3	0	0	3
Serpinh1	11	0	0	11
Gnpda1	0	0	1	1
Sccpdh	2	0	0	2
Impa1	0	0	1	1
Ide	7	0	0	7
Xpo1	5	0	0	5
Macroh2a2	0	0	1	1
Setd3	7	0	0	7
Uso1	7	0	0	7
Usp14	13	0	0	13
Rack1	9	0	0	9
Mars1	0	0	1	1
Rdh11	0	1	0	1
Map2k7	1	0	0	1
Itch	5	0	0	5
Rabgef1	4	0	0	4
Ubr4	13	0	0	13
Ilvbl	1	0	0	1
Igsf3	0	0	1	1
Xrcc5	0	0	1	1
Ctnnd1	8	0	0	8
Thoc3	1	0	0	1
Ccdc167	1	0	0	1
Sohlh2	4	0	0	4
Ppia	9	0	0	9
Myh11	0	1	0	1
Anapc1	11	0	0	11
Phb2	0	0	1	1
Oca2	0	0	1	1
Rps8	1	0	0	1
Ube2l6	0	0	1	1
Birc6	12	0	0	12
Tecr	4	0	0	4
Zyx	2	0	0	2
Supt6h	5	0	0	5
Cdh23	2	0	0	2
Ralb	0	0	1	1
Tpi1	0	1	0	1
Adk	5	0	0	5
Apoc1	2	0	0	2
Itpr1	0	0	1	1
Gphn	2	0	0	2
Fasn	18	0	0	18
Oplah	1	0	0	1
Gdi2	0	1	0	1
Tubb6	0	1	0	1
Fbxo21	8	0	0	8
Snx14	0	1	0	1
Mpzl1	0	1	0	1
Zdhhc5	2	0	0	2
Rragb	0	1	0	1
Phgdh	7	0	0	7
Rbp1	0	0	1	1
Vps35	0	1	0	1
Snu13	5	0	0	5
Polh	1	0	0	1
Prpf40a	3	0	0	3
Zranb1	1	0	0	1
Hadhb	4	0	0	4
Parp12	3	0	0	3
Recql	5	0	0	5
Usp24	8	0	0	8
Hagh	1	0	0	1
Eif3l	0	1	0	1
Tcea1	0	1	0	1
Ptpa	1	0	0	1
Znf207	1	0	0	1
Cdc45	3	0	0	3
Fez2	1	0	0	1
Nup93	0	0	1	1
Dazl	4	0	0	4
Abraxas1	1	0	0	1
Plod2	0	0	1	1
Srp14	1	0	0	1
Kdm5b	0	1	0	1
Pabpn1	3	0	0	3
Ubqln1	5	0	0	5
Vapa	10	0	0	10
Zeb1	0	0	1	1
Ube2l3	9	0	0	9
Gna11	0	0	1	1
Focad	0	1	0	1
Lrba	0	1	0	1
Myo5b	0	0	2	2
Gtf3c1	15	0	0	15
Grcc10	0	1	0	1
Mertk	1	0	0	1
Ift140	0	1	0	1
Rpl13a	7	0	0	7
Yars1	0	0	1	1
Mkln1	0	1	0	1
Ecpas	0	1	0	1
Ociad1	3	0	0	3
Efr3a	6	0	0	6
Cul3	0	0	1	1
Actr10	4	0	0	4
Herc4	17	0	0	17
Eif2s1	5	0	0	5
Phldb1	1	0	0	1
Rpl31	3	0	0	3
Polr2j	4	0	0	4
Rps24	5	0	0	5
Ddost	3	0	0	3
Mapkbp1	2	0	0	2
Cltc	31	0	0	31
Efcab2	0	1	0	1
Jak1	12	0	0	12
Peg10	8	0	0	8
Kras	2	0	0	2
Marf1	0	0	1	1
Vamp4	0	1	0	1
Sun2	5	0	0	5
Eed	0	1	0	1
Tnks2	9	0	0	9
Dip2b	0	1	0	1
Cltc	0	0	1	1
Dock5	2	0	0	2
Sec31a	5	0	0	5
Usp48	0	1	0	1
Slc12a4	0	1	0	1
Flii	0	1	0	1
Tmpo	5	0	0	5
Raly	5	0	0	5
Atl2	0	1	0	1
Hdac2	0	1	0	1
Usp4	0	1	0	1
Ppp3ca	0	0	1	1
Slc1a5	2	0	0	2
Eprs1	0	0	1	1
Sepsecs	0	1	0	1
Mtx1	4	0	0	4
Tubb4b	2	0	0	2
Ppp2ca	0	1	0	1
Daam2	3	0	0	3
Cbx3	5	0	0	5
Ubqln4	3	0	0	3
Trim41	0	1	0	1
Rnf123	2	0	0	2
Rpl6	8	0	0	8
Baz1b	2	0	0	2
Pcmtd2	2	0	0	2
Arg2	1	0	0	1
Actn1	0	0	1	1
Ints8	1	0	0	1
Copb2	12	0	0	12
Rnf128	1	0	0	1
Ubr5	0	0	1	1
Abce1	0	1	0	1
Cse1l	4	0	0	4
Cenpc	2	0	0	2
Scp2	0	0	1	1
Cap1	9	0	0	9
Greb1	0	0	1	1
Rpl24	4	0	0	4
Elp4	1	0	0	1
Gamt	2	0	0	2
Trim41	2	0	0	2
Slc41a2	0	1	0	1
Ppp2r5e	2	0	0	2
Sqstm1	6	0	0	6
Mysm1	2	0	0	2
Usp19	10	0	0	10
Cyb5a	5	0	0	5
Cyp51a1	1	0	0	1
Ercc2	7	0	0	7
Arih2	2	0	0	2
Drg1	0	1	0	1
Mcm7	0	0	1	1
Ttc21b	7	0	0	7
Ppid	2	0	0	2
Ecpas	8	0	0	8
Rhobtb3	0	0	1	1
Cbx5	0	1	0	1
Rragc	0	1	0	1
Tpi1	2	0	0	2
Anp32e	3	0	0	3
Tubgcp5	0	0	1	1
Dnaja2	0	1	0	1
Aarsd1	1	0	0	1
Mcm2	2	0	0	2
Eef1g	0	1	0	1
Srrt	3	0	0	3
Tpp2	16	0	0	16
Ddb1	19	0	0	19
Morc3	4	0	0	4
Arih1	12	0	0	12
P3h4	0	0	1	1
Natd1	0	0	1	1
Tardbp	7	0	0	7
Smc5	1	0	0	1
Cct3	9	0	0	9
Armc1	3	0	0	3
Gcc1	0	1	0	1
Gnai2	14	0	0	14
Usp14	0	1	0	1
Nsfl1c	9	0	0	9
Hmgcr	0	1	0	1
Dzip3	3	0	0	3
Daglb	0	0	1	1
Cidea	5	0	0	5
Atp6v1c1	0	1	0	1
Abcc5	0	1	0	1
Laptm4a	1	0	0	1
Ddx1	0	1	0	1
Arcn1	0	1	0	1
Rrp1	1	0	0	1
Bscl2	1	0	0	1
Hnrnpk	8	0	0	8
Akt1	2	0	0	2
Nedd4	13	0	0	13
Phrf1	0	1	0	1
Tmem37	0	0	1	1
Tsc22d3	2	0	0	2
Pitpna	0	1	0	1
Pc	1	0	0	1
Slc44a2	5	0	0	5
Chchd3	4	0	0	4
Polr2g	1	0	0	1
Pfdn2	3	0	0	3
Cfl2	0	1	0	1
Sgpl1	9	0	0	9
Ifit1	1	0	0	1
Cpt1a	15	0	0	15
Ctnnal1	0	0	1	1
Cdk9	0	0	1	1
Atrx	0	0	1	1
Cnp	3	0	0	3
Klhl7	2	0	0	2
Tbc1d8	3	0	0	3
Dchs1	1	0	0	1
Synj2	0	0	1	1
Cep55	9	0	0	9
Ctsl	2	0	0	2
Usp4	5	0	0	5
Vps33b	6	0	0	6
Tyro3	5	0	0	5
Prdx6	0	0	1	1
Hmgb3	0	0	1	1
Nt5c2	0	1	0	1
Eps15l1	11	0	0	11
Pld6	1	0	0	1
Drg1	6	0	0	6
Pbrm1	0	1	0	1
Mib1	8	0	0	8
Zyg11b	4	0	0	4
Scrib	3	0	0	3
Tcaf1	2	0	0	2
Supt5h	12	0	0	12
Septin9	6	0	0	6
Smc1b	6	0	0	6
Cav1	4	0	0	4
Becn1	3	0	0	3
Hnrnpab	8	0	0	8
H3c1	4	0	0	4
Ccnc	1	0	0	1
Rps29	2	0	0	2
Nckap5l	1	0	0	1
Psma5	5	0	0	5
Zc3h14	1	0	0	1
Tomm34	6	0	0	6
Hspa5	13	0	0	13
Lrba	12	0	0	12
Rab6a	3	0	0	3
Cdk2	3	0	0	3
Abcc1	12	0	0	12
Ccdc115	1	0	0	1
Slc2a3	1	0	0	1
Lonp2	5	0	0	5
Itsn1	7	0	0	7
Psme3	3	0	0	3
Snrpf	3	0	0	3
Agpat4	6	0	0	6
Llgl1	7	0	0	7
Tufm	2	0	0	2
Adipor1	2	0	0	2
Ctdsp2	2	0	0	2
Cul9	2	0	0	2
Psma3	4	0	0	4
Anxa7	2	0	0	2
Hspa1b	6	0	0	6
Ccdc47	1	0	0	1
Rpl3	10	0	0	10
Aldh1a1	12	0	0	12
Tst	2	0	0	2
Usp3	2	0	0	2
Cdk5rap3	4	0	0	4
Ube2b	1	0	0	1
Supt16h	6	0	0	6
Plaa	8	0	0	8
Ppt1	6	0	0	6
Canx	6	0	0	6
Nme1	2	0	0	2
Akr1b1	10	0	0	10
Rab5b	2	0	0	2
Pgam1	7	0	0	7
Slc43a2	3	0	0	3
Rab14	5	0	0	5
Ddhd1	5	0	0	5
Ube2z	3	0	0	3
Rnf2	1	0	0	1
Ints7	4	0	0	4
Ptprg	2	0	0	2
Atf7ip	5	0	0	5
Ivns1abp	1	0	0	1
Ptges3	3	0	0	3
Ccdc160	9	0	0	9
Utp20	1	0	0	1
Pwwp3b	10	0	0	10
Trank1	30	0	0	30
Furin	2	0	0	2
Psmb4	1	0	0	1
Susd3	2	0	0	2
Sf3b3	11	0	0	11
Tjp1	5	0	0	5
Als2	3	0	0	3
Pi4k2b	5	0	0	5
Tpd52	2	0	0	2
Cct8	19	0	0	19
Otud1	1	0	0	1
Kcnh2	5	0	0	5
Ctc1	4	0	0	4
Cul4a	1	0	0	1
Elavl2	4	0	0	4
Sh3gl3	1	0	0	1
Vps13a	5	0	0	5
Ilk	8	0	0	8
Arl15	1	0	0	1
Smc4	3	0	0	3
Dhdds	1	0	0	1
Fis1	3	0	0	3
Klhl36	2	0	0	2
Efhd2	2	0	0	2
Il6st	1	0	0	1
Tmem87a	2	0	0	2
Dcakd	7	0	0	7
Dlst	1	0	0	1
Smc3	8	0	0	8
Khnyn	1	0	0	1
Gnas	7	0	0	7
Abcd3	12	0	0	12
Nckap1	9	0	0	9
Psma6	8	0	0	8
Morf4l2	2	0	0	2
Ppp1r7	2	0	0	2
Numa1	10	0	0	10
Ezh1	1	0	0	1
Cmtr1	17	0	0	17
St3gal4	1	0	0	1
Slc3a2	7	0	0	7
Taldo1	12	0	0	12
Nol6	4	0	0	4
Fastkd1	2	0	0	2
Fubp1	4	0	0	4
Snx2	2	0	0	2
Myh9	15	0	0	15
Rab7a	1	0	0	1
Smarcc2	12	0	0	12
Slc47a2	1	0	0	1
Ascc3	6	0	0	6
Septin10	2	0	0	2
Fbxw8	2	0	0	2
Stt3a	7	0	0	7
Rrm1	6	0	0	6
Usp28	6	0	0	6
Abce1	11	0	0	11
Rhot1	6	0	0	6
Pds5a	2	0	0	2
Ubac2	2	0	0	2
Sec23ip	6	0	0	6
Spop	2	0	0	2
Spcs3	1	0	0	1
Wdr26	6	0	0	6
Ap2m1	16	0	0	16
Sod1	3	0	0	3
Entpd2	1	0	0	1
Srsf5	2	0	0	2
Angel1	2	0	0	2
Pla2g6	4	0	0	4
Mlf1	1	0	0	1
Znf451	2	0	0	2
Npc1	2	0	0	2
Nfe2l1	3	0	0	3
Itm2a	2	0	0	2
Nup58	5	0	0	5
Tuba3a	8	0	0	8
Atp2b4	11	0	0	11
Llgl2	2	0	0	2
Prdx6	5	0	0	5
Tvp23b	3	0	0	3
Kpna2	4	0	0	4
Pabpc1	14	0	0	14
Kdm1a	7	0	0	7
Simc1	3	0	0	3
Xab2	3	0	0	3
Sbf1	3	0	0	3
Epb41l2	16	0	0	16
Dlg1	2	0	0	2
Pus7	2	0	0	2
Hint1	3	0	0	3
Cul7	6	0	0	6
Ints9	7	0	0	7
Atm	8	0	0	8
Arl6ip6	1	0	0	1
Cdan1	1	0	0	1
Mcm3	2	0	0	2
Prkdc	3	0	0	3
P2ry2	3	0	0	3
Ralb	5	0	0	5
Eif3m	5	0	0	5
Rps2	6	0	0	6
Urb1	3	0	0	3
Traf2	1	0	0	1
Kirrel1	1	0	0	1
Sec61a1	5	0	0	5
Acsl4	10	0	0	10
Sars1	2	0	0	2
Sgta	5	0	0	5
Ints3	7	0	0	7
Tdrkh	2	0	0	2
Cul5	2	0	0	2
Ap3b1	8	0	0	8
Tnik	2	0	0	2
Serpinb6	6	0	0	6
Gart	8	0	0	8
Mfn1	15	0	0	15
Nip7	3	0	0	3
Nedd4l	7	0	0	7
Trpc4ap	5	0	0	5
Atp2b1	15	0	0	15
Tra2a	2	0	0	2
H1-4	1	0	0	1
Zfyve26	5	0	0	5
Ano10	3	0	0	3
Ankrd13d	1	0	0	1
Hcfc1	7	0	0	7
Txn	2	0	0	2
Tsr3	3	0	0	3
Abhd16a	1	0	0	1
Exosc9	1	0	0	1
Emg1	2	0	0	2
Ythdc2	1	0	0	1
Cdk9	3	0	0	3
Sec14l1	4	0	0	4
Ech1	6	0	0	6
Plxna1	7	0	0	7
Parp4	2	0	0	2
Spart	14	0	0	14
Gsta2	4	0	0	4
Gipc1	2	0	0	2
Cops6	3	0	0	3
Metap2	2	0	0	2
Arhgap1	1	0	0	1
Rfwd3	10	0	0	10
Ahi1	2	0	0	2
Tex11	25	0	0	25
Cyp17a1	5	0	0	5
Dmxl1	4	0	0	4
Arpc2	5	0	0	5
Egfr	4	0	0	4
Pold1	4	0	0	4
Myl6	5	0	0	5
Tceal1	1	0	0	1
Wdr7	2	0	0	2
Pdcd6ip	8	0	0	8
Pacs1	1	0	0	1
Slc2a12	1	0	0	1
Syne2	5	0	0	5
Rap2a	2	0	0	2
Dynll2	2	0	0	2
Ubr2	9	0	0	9
Rfc4	5	0	0	5
Mindy3	3	0	0	3
Trrap	31	0	0	31
Sacm1l	2	0	0	2
Top2b	4	0	0	4
Aimp1	3	0	0	3
[truncated: 2,833 more rows]
